# Supplementary material for: Crystal structure of [(E)-({2-[3-(2-{(1E)-[(carbamo­thioyl­amino)­imino]­meth­yl}phen­oxy)prop­oxy]phen­yl}methyl­idene)amino]­thio­urea with an unknown solvate
Source: Acta Crystallogr E Crystallogr Commun. 2015 Jun 30;71(Pt 7):o530–1. doi: 10.1107/S2056989015012074 (PMC4518929; doi:10.1107/S2056989015012074)
Supplement: Supplementary file 1 [file e-71-0o530-sup1.cif]

##############################################################################
#                                                                            #
# This CIF contains the data in a paper accepted for publication in          #
# Acta Crystallographica Section E. It conforms to the requirements of       #
# Notes for Authors for Acta Crystallographica Section E, and has been       #
# peer reviewed under the auspices of the IUCr Commission on Journals.       #
#                                                                            #
# Full details of the Crystallographic Information File format               #
# are given in the paper "The Crystallographic Information File (CIF):       #
# a New Standard Archive File for Crystallography" by S. R. Hall, F. H.      #
# Allen and I. D. Brown [Acta Cryst. (1991), A47, 655-685].                  #
#                                                                            #
# The current version of the core CIF dictionary is obtainable from          #
# ftp://ftp.iucr.org/pub/cif_core.dic.                                       #
#                                                                            #
# Software is freely available for graphical display of the structure(s)     #
# in this CIF. For information consult the CIF software page                 #
# http://www.iucr.org/resources/cif/software.                                #
#                                                                            #
# This file may be used for bona fide research purposes within the           #
# scientific community so long as proper attribution is given to the journal # 
# article from which it was obtained.                                        #
#                                                                            #
##############################################################################
data_global
_audit_creation_method     'PLATON <TABLE ACC> option'
_journal_date_recd_electronic     2015-06-22
_journal_date_accepted     2015-06-23
_journal_name_full     'Acta Crystallographica, Section E'
_journal_year     2015
_journal_volume     71
_journal_issue      7
_journal_page_first     o530
_journal_page_last     o531
_journal_paper_category     HO
_journal_paper_doi     10.1107/S2056989015012074
_journal_coeditor_code     HB7453
_publ_contact_author_name
;
Mustafa R. Albayati
;
_publ_contact_author_address
;
Kirkuk University,
College of Science,
Department of Chemistry,
Kirkuk,
Iraq
;
_publ_contact_author_email     'shaabankamel@yahoo.com'
_publ_contact_author_fax     ?
_publ_contact_author_phone     ?
_publ_section_title
;\
Crystal structure of
[(<i>E</i>)-({2-[3-(2-{(1<i>E</i>)-[(carbamothioylamino)imino]methyl}phenoxy)\
propoxy]phenyl}methylidene)amino]thiourea with an unknown solvate
;
loop_
    _publ_author_name
    _publ_author_address
    'Joel T. Mague'
;
Department of Chemistry,
Tulane University,
New Orleans,
LA 70118,
USA
;
    'Mohamed, Shaaban K.'
;
Faculty of Science & Engineering,
School of Healthcare Science,
Manchester Metropolitan University,
Manchester M1 5GD,
England
Chemistry Department,
Faculty of Science,
Minia University,
61519 El-Minia,
Egypt
;
    'Akkurt, Mehmet'
;
Department of Physics,
Faculty of Sciences,
Erciyes University,
38039 Kayseri,
Turkey
;
    'Sabry H. H. Younes'
;
Chemistry Department,
Faculty of Science,
Sohag University,
82524 Sohag,
Egypt
;
    'Mustafa R. Albayati'
;
Kirkuk University,
College of Education,
Department of Chemistry,
Kirkuk,
Iraq
;
data_I
_chemical_name_systematic
;\
[(<i>E</i>)-({2-[3-(2-{(1<i>E</i>)-[(Carbamothioylamino)imino]methyl}\
phenoxy)propoxy]phenyl}methylidene)amino]thiourea
;
_chemical_name_common     ?
_chemical_formula_moiety     'C19 H22 N6 O2 S2'
_chemical_formula_sum     'C19 H22 N6 O2 S2'
_chemical_formula_structural     ?
_chemical_formula_iupac     'C19 H22 N6 O2 S2'
_chemical_formula_weight     430.55
_chemical_melting_point     ?
_symmetry_cell_setting     monoclinic
_symmetry_space_group_name_H-M     'C 2/c'
_symmetry_space_group_name_Hall     '-C 2yc'
loop_
    _symmetry_equiv_pos_site_id
    _symmetry_equiv_pos_as_xyz
    1 x,y,z
    2 -x,y,1/2-z
    3 -x,-y,-z
    4 x,-y,1/2+z
    5 1/2+x,1/2+y,z
    6 1/2-x,1/2+y,1/2-z
    7 1/2-x,1/2-y,-z
    8 1/2+x,1/2-y,1/2+z
_cell_length_a     19.3941(5)
_cell_length_b     12.7110(3)
_cell_length_c     10.1450(3)
_cell_angle_alpha     90
_cell_angle_beta     103.306(2)
_cell_angle_gamma     90
_cell_volume     2433.79(11)
_cell_formula_units_Z     4
_cell_measurement_reflns_used     5935
_cell_measurement_theta_min     4.1933
_cell_measurement_theta_max     72.2667
_cell_measurement_temperature     150.(2)
_exptl_crystal_description     plate
_exptl_crystal_colour     colourless
_exptl_crystal_size_max     0.435
_exptl_crystal_size_mid     0.228
_exptl_crystal_size_min     0.046
_exptl_crystal_size_rad     ?
_exptl_crystal_density_diffrn     1.175
_exptl_crystal_density_meas     ?
_exptl_crystal_density_method     'Not Measured'
_exptl_crystal_F_000     904
_exptl_absorpt_coefficient_mu     2.187
_exptl_absorpt_correction_type     multi-scan
_exptl_absorpt_process_details
;
(<i>SADABS</i>; Bruker, 2014)
;
_exptl_absorpt_correction_T_min     0.71
_exptl_absorpt_correction_T_max     0.91
_exptl_special_details
;
;
_diffrn_ambient_temperature     150(2)
_diffrn_radiation_type     CuK\a
_diffrn_radiation_wavelength     1.54178
_diffrn_radiation_monochromator     mirror
_diffrn_measurement_device_type     'Bruker D8 VENTURE PHOTON 100 CMOS'
_diffrn_measurement_method     '\w scans'
_diffrn_detector_area_resol_mean     10.4167
_diffrn_reflns_number     8997
_diffrn_reflns_av_R_equivalents     0.0418
_diffrn_reflns_theta_min     4.69
_diffrn_reflns_theta_max     72.37
_diffrn_reflns_theta_full     68.00
_diffrn_measured_fraction_theta_max     0.979
_diffrn_measured_fraction_theta_full     0.989
_diffrn_reflns_limit_h_min     -23
_diffrn_reflns_limit_h_max     21
_diffrn_reflns_limit_k_min     -15
_diffrn_reflns_limit_k_max     15
_diffrn_reflns_limit_l_min     -12
_diffrn_reflns_limit_l_max     11
_diffrn_reflns_reduction_process
;
;
_refine_special_details
;
Refinement on <i>F</i>^2^ for ALL reflections except those flagged by the user
for potential systematic errors. Weighted <i>R</i>-factors <i>wR</i> and all
goodnesses of fit <i>S</i> are based on <i>F</i>^2^, conventional
<i>R</i>-factors <i>R</i> are based on <i>F</i>, with <i>F</i> set to zero for
negative <i>F</i>^2^. The observed criterion of <i>F</i>^2^ > \s(<i>F</i>^2^)
is used only for calculating -<i>R</i>-factor-obs <i>etc</i>. and is not
relevant to the choice of reflections for refinement. <i>R</i>-factors based
on <i>F</i>^2^ are statistically about twice as large as those based on
<i>F</i>, and <i>R</i>-factors based on ALL data will be even larger.
;
_reflns_number_total     2365
_reflns_number_gt     1886
_reflns_threshold_expression     I>2\s(I)
_refine_ls_structure_factor_coef     Fsqd
_refine_ls_matrix_type     full
_refine_ls_R_factor_all     0.0510
_refine_ls_R_factor_gt     0.0397
_refine_ls_wR_factor_gt     0.1041
_refine_ls_wR_factor_ref     0.1116
_refine_ls_goodness_of_fit_ref     1.058
_refine_ls_restrained_S_all     1.058
_refine_ls_number_reflns     2365
_refine_ls_number_parameters     135
_refine_ls_number_restraints     1
_refine_ls_number_constraints     ?
_refine_ls_hydrogen_treatment     mixed
_refine_ls_weighting_scheme     calc
_refine_ls_weighting_details
              'w=1/[\s^2^(Fo^2^)+(0.0642P)^2^+0.5713P] where P=(Fo^2^+2Fc^2^)/3'
_atom_sites_solution_hydrogens     mixed
_atom_sites_solution_primary     ?
_atom_sites_solution_secondary     ?
_refine_ls_shift/su_max     0.001
_refine_ls_shift/su_mean     0.000
_refine_diff_density_max     0.240
_refine_diff_density_min     -0.216
_refine_ls_extinction_method     'none'
_refine_ls_abs_structure_details     ?
_refine_ls_abs_structure_Flack     .
loop_
    _atom_type_symbol
    _atom_type_description
    _atom_type_scat_dispersion_real
    _atom_type_scat_dispersion_imag
    _atom_type_scat_source
    C C 0.0181 0.0091 ' International Tables Vol C Tables 4.2.6.8 and 6.1.1.4'
    H H 0.0000 0.0000 ' International Tables Vol C Tables 4.2.6.8 and 6.1.1.4'
    N N 0.0311 0.0180 ' International Tables Vol C Tables 4.2.6.8 and 6.1.1.4'
    O O 0.0492 0.0322 ' International Tables Vol C Tables 4.2.6.8 and 6.1.1.4'
    S S 0.3331 0.5567 ' International Tables Vol C Tables 4.2.6.8 and 6.1.1.4'
_computing_data_collection
;
<i>APEX2</i> (Bruker, 2014)
;
_computing_cell_refinement
;
<i>SAINT</i> (Bruker, 2014)
;
_computing_data_reduction
;
<i>SAINT</i>  (Bruker, 2014)
;
_computing_structure_solution
;
<i>SHELXT</i> (Sheldrick, 2015a)
;
_computing_structure_refinement
;
<i>SHELXL2014</i> (Sheldrick, 2015b)
;
_computing_molecular_graphics
;
DIAMOND (Brandenburg & Putz, 2012) and
<i>ORTEP-3 for Windows</i> (Farrugia, 2012)
;
_computing_publication_material
;
<i>SHELXTL</i> (Sheldrick, 2008) and WinGX (Farrugia, 2012)
;
loop_
    _atom_site_type_symbol
    _atom_site_label
    _atom_site_fract_x
    _atom_site_fract_y
    _atom_site_fract_z
    _atom_site_U_iso_or_equiv
    _atom_site_thermal_displace_type
    _atom_site_calc_flag
    _atom_site_refinement_flags
    _atom_site_occupancy
    _atom_site_disorder_assembly
    _atom_site_disorder_group
    S S1 0.16947(3) 0.37583(4) 1.00065(5) 0.0410(2) Uani d . 1.000 . .
    O O1 0.41803(6) 0.15260(9) 0.63827(14) 0.0374(4) Uani d . 1.000 . .
    N N1 0.18026(8) 0.48300(11) 0.78226(16) 0.0378(5) Uani d . 1.000 . .
    N N2 0.24940(8) 0.33630(12) 0.82840(15) 0.0362(5) Uani d . 1.000 . .
    N N3 0.27239(8) 0.35523(11) 0.71219(16) 0.0355(4) Uani d . 1.000 . .
    C C1 0.20151(9) 0.40093(13) 0.86192(18) 0.0338(5) Uani d . 1.000 . .
    C C2 0.31703(9) 0.28864(13) 0.68644(18) 0.0343(5) Uani d . 1.000 . .
    C C3 0.34370(10) 0.29762(13) 0.56355(19) 0.0356(5) Uani d . 1.000 . .
    C C4 0.31914(10) 0.37535(16) 0.4677(2) 0.0437(6) Uani d . 1.000 . .
    C C5 0.34321(11) 0.38278(17) 0.3499(2) 0.0493(7) Uani d . 1.000 . .
    C C6 0.39290(12) 0.31119(18) 0.3267(2) 0.0499(7) Uani d . 1.000 . .
    C C7 0.41864(11) 0.23341(16) 0.4199(2) 0.0443(6) Uani d . 1.000 . .
    C C8 0.39431(10) 0.22645(13) 0.53912(19) 0.0358(5) Uani d . 1.000 . .
    C C9 0.47639(10) 0.08725(14) 0.6228(2) 0.0421(6) Uani d . 1.000 . .
    C C10 0.50000 0.0236(2) 0.75000 0.0468(9) Uani d SDT 1.000 . .
    H H1A 0.19900 0.49480 0.70920 0.0450 Uiso d RU 1.000 . .
    H H1B 0.15310 0.53380 0.80830 0.0450 Uiso d RU 1.000 . .
    H H2 0.33300 0.23270 0.74800 0.0410 Uiso c RU 1.000 . .
    H H2A 0.26650 0.27530 0.87040 0.0430 Uiso d RU 1.000 . .
    H H4 0.28500 0.42450 0.48350 0.0520 Uiso c RU 1.000 . .
    H H5 0.32590 0.43640 0.28560 0.0590 Uiso c RU 1.000 . .
    H H6 0.40940 0.31570 0.24570 0.0600 Uiso c RU 1.000 . .
    H H7 0.45280 0.18470 0.40310 0.0530 Uiso c RU 1.000 . .
    H H9A 0.51590 0.13150 0.60780 0.0500 Uiso c RU 1.000 . .
    H H9B 0.46130 0.04000 0.54380 0.0500 Uiso c RU 1.000 . .
    H H10A 0.4614(9) -0.0236(16) 0.755(2) 0.0560 Uiso d DU 1.000 . .
loop_
    _atom_site_aniso_label
    _atom_site_aniso_U_11
    _atom_site_aniso_U_22
    _atom_site_aniso_U_33
    _atom_site_aniso_U_12
    _atom_site_aniso_U_13
    _atom_site_aniso_U_23
    S1 0.0497(3) 0.0379(3) 0.0406(3) 0.0112(2) 0.0209(2) 0.0037(2)
    O1 0.0372(7) 0.0318(6) 0.0488(8) 0.0044(5) 0.0212(6) -0.0030(5)
    N1 0.0403(9) 0.0350(8) 0.0413(9) 0.0098(6) 0.0161(7) 0.0036(6)
    N2 0.0410(9) 0.0330(7) 0.0378(9) 0.0080(6) 0.0158(7) 0.0024(6)
    N3 0.0367(8) 0.0332(7) 0.0393(8) 0.0023(6) 0.0146(7) -0.0007(6)
    C1 0.0325(9) 0.0315(8) 0.0385(10) 0.0019(7) 0.0107(7) -0.0044(7)
    C2 0.0339(9) 0.0283(8) 0.0418(10) 0.0015(7) 0.0110(8) -0.0017(7)
    C3 0.0353(9) 0.0333(9) 0.0399(10) -0.0033(7) 0.0121(7) -0.0043(7)
    C4 0.0433(11) 0.0426(11) 0.0467(11) 0.0020(8) 0.0134(9) 0.0004(8)
    C5 0.0510(12) 0.0548(12) 0.0437(11) -0.0029(9) 0.0143(9) 0.0068(9)
    C6 0.0555(13) 0.0580(13) 0.0411(11) -0.0120(10) 0.0215(9) -0.0062(9)
    C7 0.0452(11) 0.0439(10) 0.0493(12) -0.0058(8) 0.0224(9) -0.0119(9)
    C8 0.0361(9) 0.0316(9) 0.0415(10) -0.0068(7) 0.0128(8) -0.0078(7)
    C9 0.0348(10) 0.0339(9) 0.0626(13) 0.0007(7) 0.0217(9) -0.0127(8)
    C10 0.0335(14) 0.0252(12) 0.086(2) 0.0000 0.0227(14) 0.0000
_geom_special_details
;
Bond distances, angles <i>etc</i>. have been calculated using the rounded
fractional coordinates. All su's are estimated from the variances of the
(full) variance-covariance matrix. The cell e.s.d.'s are taken into account in
the estimation of distances, angles and torsion angles
;
loop_
    _geom_bond_atom_site_label_1
    _geom_bond_atom_site_label_2
    _geom_bond_site_symmetry_1
    _geom_bond_site_symmetry_2
    _geom_bond_distance
    _geom_bond_publ_flag
    S1 C1 . . 1.6945(19) no
    O1 C8 . . 1.375(2) no
    O1 C9 . . 1.441(2) no
    N1 C1 . . 1.326(2) no
    N2 N3 . . 1.374(2) no
    N2 C1 . . 1.341(2) no
    N3 C2 . . 1.280(2) no
    N1 H1A . . 0.9100 no
    N1 H1B . . 0.9100 no
    C2 C3 . . 1.460(3) no
    N2 H2A . . 0.9100 no
    C3 C4 . . 1.391(3) no
    C3 C8 . . 1.398(3) no
    C4 C5 . . 1.383(3) no
    C5 C6 . . 1.384(3) no
    C6 C7 . . 1.380(3) no
    C7 C8 . . 1.399(3) no
    C9 C10 . . 1.503(2) no
    C2 H2 . . 0.9500 no
    C4 H4 . . 0.9500 no
    C5 H5 . . 0.9500 no
    C6 H6 . . 0.9500 no
    C7 H7 . . 0.9500 no
    C9 H9A . . 0.9900 no
    C9 H9B . . 0.9900 no
    C10 H10A . . 0.970(19) no
    C10 H10A . 2_656 0.970(19) no
loop_
    _geom_angle_atom_site_label_1
    _geom_angle_atom_site_label_2
    _geom_angle_atom_site_label_3
    _geom_angle_site_symmetry_1
    _geom_angle_site_symmetry_2
    _geom_angle_site_symmetry_3
    _geom_angle
    _geom_angle_publ_flag
    C8 O1 C9 . . . 116.91(14) no
    N3 N2 C1 . . . 119.38(15) no
    N2 N3 C2 . . . 115.31(15) no
    S1 C1 N1 . . . 122.17(14) no
    S1 C1 N2 . . . 120.20(13) no
    N1 C1 N2 . . . 117.62(16) no
    H1A N1 H1B . . . 119.00 no
    C1 N1 H1B . . . 120.00 no
    C1 N1 H1A . . . 120.00 no
    C1 N2 H2A . . . 127.00 no
    N3 N2 H2A . . . 113.00 no
    N3 C2 C3 . . . 120.78(16) no
    C4 C3 C8 . . . 118.49(17) no
    C2 C3 C8 . . . 120.12(16) no
    C2 C3 C4 . . . 121.38(17) no
    C3 C4 C5 . . . 121.55(19) no
    C4 C5 C6 . . . 119.26(19) no
    C5 C6 C7 . . . 120.71(19) no
    C6 C7 C8 . . . 119.81(19) no
    O1 C8 C3 . . . 116.25(16) no
    C3 C8 C7 . . . 120.18(17) no
    O1 C8 C7 . . . 123.57(17) no
    O1 C9 C10 . . . 107.97(14) no
    C9 C10 C9 . . 2_656 114.84(19) no
    N3 C2 H2 . . . 120.00 no
    C3 C2 H2 . . . 120.00 no
    C3 C4 H4 . . . 119.00 no
    C5 C4 H4 . . . 119.00 no
    C4 C5 H5 . . . 120.00 no
    C6 C5 H5 . . . 120.00 no
    C5 C6 H6 . . . 120.00 no
    C7 C6 H6 . . . 120.00 no
    C6 C7 H7 . . . 120.00 no
    C8 C7 H7 . . . 120.00 no
    O1 C9 H9A . . . 110.00 no
    O1 C9 H9B . . . 110.00 no
    C10 C9 H9A . . . 110.00 no
    C10 C9 H9B . . . 110.00 no
    H9A C9 H9B . . . 108.00 no
    C9 C10 H10A . . . 107.0(12) no
    C9 C10 H10A . . 2_656 112.0(12) no
    C9 C10 H10A 2_656 . . 112.0(12) no
    H10A C10 H10A . . 2_656 103.6(17) no
    C9 C10 H10A 2_656 . 2_656 107.0(12) no
loop_
    _geom_torsion_atom_site_label_1
    _geom_torsion_atom_site_label_2
    _geom_torsion_atom_site_label_3
    _geom_torsion_atom_site_label_4
    _geom_torsion_site_symmetry_1
    _geom_torsion_site_symmetry_2
    _geom_torsion_site_symmetry_3
    _geom_torsion_site_symmetry_4
    _geom_torsion
    _geom_torsion_publ_flag
    C9 O1 C8 C3 . . . . -172.46(16) no
    C9 O1 C8 C7 . . . . 6.8(3) no
    C8 O1 C9 C10 . . . . 172.29(14) no
    C1 N2 N3 C2 . . . . -178.70(16) no
    N3 N2 C1 S1 . . . . 177.07(13) no
    N3 N2 C1 N1 . . . . -2.2(2) no
    N2 N3 C2 C3 . . . . 177.81(16) no
    N3 C2 C3 C4 . . . . -3.1(3) no
    N3 C2 C3 C8 . . . . 177.76(17) no
    C2 C3 C4 C5 . . . . -178.67(18) no
    C8 C3 C4 C5 . . . . 0.5(3) no
    C2 C3 C8 O1 . . . . -2.2(3) no
    C2 C3 C8 C7 . . . . 178.46(18) no
    C4 C3 C8 O1 . . . . 178.61(16) no
    C4 C3 C8 C7 . . . . -0.7(3) no
    C3 C4 C5 C6 . . . . 0.0(3) no
    C4 C5 C6 C7 . . . . -0.3(3) no
    C5 C6 C7 C8 . . . . 0.1(3) no
    C6 C7 C8 O1 . . . . -178.85(18) no
    C6 C7 C8 C3 . . . . 0.4(3) no
    O1 C9 C10 C9 . . . 2_656 -59.22(16) no
loop_
    _geom_hbond_atom_site_label_D
    _geom_hbond_atom_site_label_H
    _geom_hbond_atom_site_label_A
    _geom_hbond_site_symmetry_A
    _geom_hbond_distance_DH
    _geom_hbond_distance_HA
    _geom_hbond_distance_DA
    _geom_hbond_angle_DHA
    _geom_hbond_publ_flag
    N1 H1A N3 . 0.9100 2.2700 2.631(2) 103 yes
    N1 H1A S1 4_564 0.9100 2.6400 3.3393(16) 135 yes
    N1 H1B O1 6_556 0.9100 2.2000 3.1046(19) 176 yes
    N2 H2A S1 7_557 0.9100 2.4900 3.3909(16) 171 yes
_shelx_hkl_file
;
  -2   0   0  710.53   30.80
   2   0   0  708.43   30.80
  -4   0   0    5.30    0.40
   4   0   0    5.80    0.40
   6   0   0 1259.07   56.59
  -6   0   0 1342.67   56.69
   8   0   0  523.75   23.00
  -8   0   0  526.45   23.00
  10   0   0   15.20    1.30
 -12   0   0  933.21   41.00
 -14   0   0  354.66   15.50
 -14   0   0  325.37   15.30
 -16   0   0   16.30    2.90
 -16   0   0   20.60    3.10
 -18   0   0   10.20    2.40
 -18   0   0    5.80    2.00
 -20   0   0   33.70    5.70
 -20   0   0   25.60    2.90
 -22   0   0   -0.50    1.10
  -1  -1   0  184.48    7.70
  -1   1   0  173.38    7.70
   1   1   0  173.98    7.70
  -3  -1   0  270.57   11.20
   3  -1   0  259.37   11.20
  -3   1   0  250.67   11.20
   3   1   0  233.58   11.20
   5  -1   0  110.49    4.80
  -5  -1   0  109.09    4.80
  -5   1   0  103.09    4.80
   7  -1   0    7.10    0.60
  -7  -1   0    5.00    0.70
   7   1   0    7.30    0.70
  -7   1   0    6.90    0.70
   9  -1   0   99.69    4.50
  -9  -1   0   91.39    4.60
  -9   1   0   94.99    4.60
   9   1   0  102.49    4.50
  11  -1   0  332.47   15.40
  11  -1   0  365.76   15.50
  11   1   0  342.57   15.40
 -13  -1   0    2.10    1.50
 -13  -1   0   -0.30    1.70
 -13  -1   0    0.70    2.00
 -13   1   0   -1.70    1.50
 -15  -1   0    0.80    1.70
 -15  -1   0   -1.50    1.40
 -15   1   0   -0.80    1.10
 -15   1   0    1.30    2.00
 -17  -1   0   -1.90    1.70
 -17  -1   0   -1.10    1.40
 -17   1   0    0.50    1.40
 -17   1   0    0.30    2.00
 -19  -1   0    0.90    1.40
 -19  -1   0    1.50    1.90
 -19   1   0    3.40    1.20
 -21  -1   0   16.50    3.30
 -21   1   0   21.00    2.70
 -23  -1   0    1.70    1.10
 -23   1   0    2.00    1.00
   2  -2   0  369.86   16.30
  -2  -2   0  387.06   16.30
   2   2   0  373.16   16.30
  -2   2   0  365.46   16.30
  -4  -2   0 1472.55   59.79
   4  -2   0 1388.96   59.69
  -4   2   0 1358.26   59.69
   4   2   0 1277.87   59.69
   6  -2   0 1528.25   63.69
  -6  -2   0 1533.05   63.79
   6   2   0 1486.95   63.79
  -6   2   0 1313.97   63.69
   8  -2   0   27.00    1.40
   8  -2   0   23.00    1.90
  -8  -2   0   24.80    1.60
   8   2   0   26.80    1.50
  -8   2   0   23.90    1.60
  10  -2   0   -0.10    0.70
  10  -2   0   -0.10    1.00
  10   2   0    1.60    0.70
 -12  -2   0   89.09    5.00
  12  -2   0   94.19    4.60
 -12  -2   0   87.89    5.50
 -12  -2   0   95.99    4.90
 -12   2   0   88.59    5.20
 -14  -2   0    2.40    1.60
 -14  -2   0    2.10    1.50
  14  -2   0    2.50    2.10
 -16  -2   0    9.30    1.80
 -16  -2   0    7.70    2.90
 -16   2   0   11.90    3.40
 -16   2   0   13.30    2.50
 -18  -2   0   -2.70    1.50
 -18  -2   0    0.90    1.70
 -18   2   0   -0.10    1.20
 -20  -2   0   -0.90    1.60
 -20  -2   0    1.50    1.80
 -20   2   0    6.30    2.20
 -22  -2   0    6.20    2.10
 -22   2   0    2.30    1.10
   3  -3   0  616.14   26.80
  -3  -3   0  642.44   26.80
   3   3   0  605.14   26.80
  -3   3   0  599.94   26.80
   5  -3   0  482.85   20.50
  -5  -3   0  471.45   20.60
   5   3   0  456.35   20.50
  -5   3   0  470.75   20.60
  -7  -3   0   41.20    2.10
   7  -3   0   34.10    2.20
   7  -3   0   43.00    2.00
   7   3   0   40.50    2.00
  -7   3   0   39.30    2.10
   9  -3   0   44.30    2.60
   9  -3   0   45.40    2.50
   9   3   0   49.99    2.50
  -9   3   0   45.00    2.90
 -11  -3   0   22.10    3.00
  11  -3   0   29.10    2.60
 -11  -3   0   27.70    2.80
  11  -3   0   25.60    2.00
 -13  -3   0   19.50    3.50
 -13  -3   0   24.40    2.60
  13  -3   0   17.30    2.20
 -13   3   0   19.00    3.00
 -15  -3   0    0.50    1.50
  15  -3   0    0.10    2.10
 -15  -3   0   -2.10    1.80
 -15   3   0   -2.10    1.30
 -17  -3   0   17.70    2.50
 -17  -3   0   25.10    3.10
 -17   3   0   20.50    2.70
 -19  -3   0    1.80    1.60
 -19  -3   0   -0.40    1.40
  19   3   0    0.40    1.40
 -19   3   0   -0.20    1.20
 -21  -3   0   24.60    2.80
 -21  -3   0   26.70    3.50
 -21   3   0   31.70    3.80
  -4  -4   0   76.49    3.40
   4  -4   0   77.29    3.30
  -4   4   0   70.99    3.40
   4   4   0   72.09    3.40
   6  -4   0  134.29    5.80
   6  -4   0  125.19    5.90
  -6  -4   0  132.99    5.80
  -6   4   0  126.49    5.80
   6   4   0  126.99    5.80
   8  -4   0   37.90    2.00
  -8  -4   0   36.10    2.40
   8  -4   0   38.10    2.20
  -8   4   0   33.60    2.50
   8   4   0   36.70    2.20
 -10  -4   0  103.09    5.80
  10  -4   0  115.39    5.80
  10   4   0  118.09    5.60
 -12  -4   0  107.79    6.20
  12  -4   0  110.09    5.20
 -12  -4   0  102.39    5.50
  14  -4   0   13.10    2.20
 -14  -4   0   16.70    3.30
 -14  -4   0   12.60    2.40
 -14   4   0   11.50    2.70
  16  -4   0   37.80    3.70
 -16  -4   0   36.70    2.70
 -16  -4   0   32.90    3.70
 -16   4   0   33.20    3.20
 -18  -4   0    3.20    1.30
 -18  -4   0    3.10    1.40
 -18   4   0    7.60    2.30
  18   4   0    2.50    1.30
 -20  -4   0   31.10    3.10
 -20  -4   0   26.80    2.50
 -20   4   0   34.60    2.70
  20   4   0   28.40    2.50
 -22  -4   0   12.40    2.40
 -22   4   0   15.90    2.30
   3  -5   0  201.28    9.00
  -5  -5   0   78.19    3.80
   5  -5   0   84.39    3.70
   5  -5   0   79.19    3.90
   5   5   0   83.69    3.80
  -7  -5   0   26.20    2.10
   7  -5   0   25.00    1.70
   7  -5   0   23.60    1.80
  -7   5   0   27.20    2.10
   7   5   0   25.90    1.80
   9  -5   0   34.30    2.10
   9  -5   0   32.10    2.60
   9   5   0   28.50    2.70
 -11  -5   0   11.90    1.90
  11  -5   0   14.00    1.70
 -11  -5   0   16.30    3.70
 -11  -5   0   12.90    4.30
 -13  -5   0    2.90    2.20
 -13  -5   0    8.70    2.30
  13  -5   0    6.10    1.70
 -15  -5   0   17.90    3.40
 -15   5   0   19.50    2.70
 -17  -5   0    1.60    1.30
 -17  -5   0    0.90    1.60
  17  -5   0   -0.20    2.40
 -17   5   0   -0.90    1.20
 -19  -5   0    1.40    1.30
 -19  -5   0   -0.90    1.60
 -19   5   0    1.60    1.50
  19   5   0    3.60    1.20
 -21  -5   0   13.60    2.50
 -21  -5   0   14.90    1.90
 -21   5   0   20.70    2.20
  21   5   0   16.30    2.10
   0  -6   0   71.89    3.70
   2  -6   0  191.28    8.60
   4  -6   0    3.10    0.90
   6  -6   0  156.98    7.60
  -6  -6   0  177.98    7.90
   6   6   0  167.38    7.60
  -8  -6   0   15.00    2.50
   8  -6   0   13.20    3.10
   8  -6   0   14.30    1.50
   8   6   0   13.60    2.50
 -10  -6   0   38.20    3.70
  10  -6   0   36.10    2.30
 -10  -6   0   39.40    5.00
 -10  -6   0   31.90    2.90
 -12  -6   0   84.59    4.50
 -12  -6   0   80.09    5.20
 -12  -6   0   86.39    6.00
  12  -6   0   81.19    4.20
 -14  -6   0    0.40    2.10
 -14  -6   0    3.20    1.80
 -14  -6   0    1.10    1.30
 -14   6   0    0.10    1.80
 -16  -6   0   19.30    3.50
  16  -6   0   12.30    2.50
 -16   6   0    9.00    2.70
  16   6   0   11.80    1.80
 -18  -6   0    2.70    1.70
 -18  -6   0    0.90    1.20
 -18   6   0    1.20    1.30
  18   6   0    3.10    1.20
 -20  -6   0    0.10    1.00
 -20  -6   0   -2.00    1.40
 -20   6   0    1.30    1.10
  20   6   0    0.00    0.90
   1  -7   0  137.69    6.20
  -1  -7   0  127.19    6.30
   3  -7   0  187.78    8.50
   5  -7   0   34.70    2.10
  -5  -7   0   31.30    3.50
  -5  -7   0   32.90    3.20
  -7  -7   0   49.10    3.40
  -7  -7   0   52.49    4.10
  -7  -7   0   53.39    4.90
   7  -7   0   50.89    3.90
   7  -7   0   50.59    2.80
  -9  -7   0  244.48   12.60
  -9  -7   0  264.77   11.80
  -9  -7   0  256.27   12.10
   9  -7   0  265.07   11.70
 -11  -7   0  143.99    7.60
 -11  -7   0  146.09    7.20
  11  -7   0  155.78    7.10
 -13  -7   0   12.40    4.50
 -13  -7   0    9.20    2.20
 -13  -7   0   17.20    3.30
  15  -7   0    2.90    1.40
 -15  -7   0    2.50    2.10
 -15  -7   0    5.20    1.50
  15   7   0    2.10    1.00
 -15   7   0    4.50    1.50
 -17  -7   0    4.50    1.20
  17  -7   0    6.20    2.10
 -17  -7   0    1.50    1.70
  17   7   0    7.80    1.70
 -17   7   0   10.20    2.40
 -19  -7   0    0.80    0.90
 -19  -7   0    1.90    1.60
  19   7   0   -0.50    0.90
 -19   7   0    0.90    1.20
   0  -8   0  469.55   20.80
   2  -8   0  189.38    8.20
  -2  -8   0  172.78    8.30
  -2  -8   0  171.28    8.50
   4  -8   0   56.89    3.00
  -4  -8   0   55.19    3.80
  -4  -8   0   48.30    3.30
   4  -8   0   50.09    4.20
  -4   8   0   48.60    3.90
   4   8   0   54.59    3.90
   6  -8   0  181.78    8.80
  -6  -8   0  168.38    9.30
   6  -8   0  180.58    8.30
  -6  -8   0  177.18    8.50
  -6  -8   0  177.98    8.80
  -6   8   0  178.18    9.30
   6   8   0  187.38    8.60
  -8  -8   0  175.88    9.50
   8  -8   0  185.98    8.50
  -8  -8   0  198.38    8.70
   8  -8   0  189.68    9.00
  -8  -8   0  170.18    9.00
 -10  -8   0    1.70    2.30
  10  -8   0    0.30    1.10
 -10  -8   0    0.10    1.60
 -10  -8   0   -0.30    1.50
  12  -8   0   96.89    4.90
 -12  -8   0   95.19    5.50
 -12  -8   0   96.29    5.30
 -12  -8   0   97.29    6.20
  12   8   0   98.19    5.10
 -14  -8   0   21.20    4.00
  14  -8   0   17.50    2.10
 -14  -8   0   19.50    3.00
  14   8   0   14.30    1.90
 -14   8   0   17.60    2.90
 -16  -8   0    1.60    1.90
  16  -8   0    1.80    1.60
 -16  -8   0    1.00    1.10
 -16   8   0    7.00    2.60
  16   8   0    0.70    1.00
 -18  -8   0   16.70    1.80
  18  -8   0   13.30    3.90
 -18   8   0   19.40    2.40
  18   8   0   18.00    2.10
 -20  -8   0   21.00    1.80
  20   8   0   23.50    1.90
 -20   8   0   30.30    2.80
  -1  -9   0   32.30    3.20
   1  -9   0   36.40    2.80
  -1  -9   0   36.40    3.00
   1  -9   0   43.10    3.60
  -1  -9   0   33.70    4.10
   1  -9   0   34.50    3.40
   3  -9   0   36.70    3.40
   3  -9   0   34.00    2.40
  -3  -9   0   32.80    3.00
   3  -9   0   34.60    3.70
  -3  -9   0   36.20    4.30
  -3   9   0   40.30    3.40
   3   9   0   35.00    3.60
   5  -9   0   25.20    3.20
   5  -9   0   25.60    2.20
  -5  -9   0   26.20    2.60
  -5  -9   0   16.90    4.90
  -5   9   0   29.10    3.60
   5   9   0   30.70    3.10
  -7  -9   0   -1.80    1.10
   7  -9   0    0.30    1.00
  -7  -9   0    1.60    2.20
  -7   9   0   -2.30    2.10
   7   9   0   -0.40    1.30
   9  -9   0    7.60    2.10
  -9  -9   0    5.30    2.20
  -9  -9   0    7.20    2.20
   9   9   0    6.30    2.10
 -11  -9   0   26.10    4.50
 -11  -9   0   27.40    2.60
  11  -9   0   25.90    2.10
  11   9   0   29.90    2.50
 -13  -9   0    8.30    2.00
  13  -9   0    7.70    1.80
 -13  -9   0    2.60    2.10
  13   9   0    6.30    1.80
  15  -9   0    4.40    1.50
 -15  -9   0    8.10    1.80
 -15  -9   0    4.10    2.10
 -15   9   0    8.90    2.70
  15   9   0    7.20    1.70
 -17  -9   0   15.20    1.60
  17  -9   0   14.30    2.60
 -17   9   0   14.10    2.60
  17   9   0   11.90    1.60
 -19  -9   0    6.00    1.50
   0 -10   0   16.00    3.20
   0 -10   0   11.70    1.70
   0 -10   0   11.10    2.40
   2 -10   0    7.40    2.00
   2 -10   0    7.30    1.60
  -2 -10   0    8.40    2.10
   2 -10   0    7.60    1.90
  -2 -10   0    9.80    1.60
  -2  10   0    9.10    2.50
   4 -10   0   11.50    3.90
  -4 -10   0   11.20    1.60
  -4 -10   0    7.70    2.10
   4 -10   0   13.90    2.00
  -4  10   0   18.20    2.80
  -6 -10   0  239.88   10.90
   6 -10   0  235.78   10.90
  -6 -10   0  239.68   11.80
   6 -10   0  235.88   11.30
   6  10   0  238.68   11.10
  -6  10   0  235.98   11.40
   8 -10   0   44.30    2.90
  -8 -10   0   46.70    3.20
  -8 -10   0   41.30    5.30
   8  10   0   48.80    3.30
 -10 -10   0   10.90    2.50
  10 -10   0    9.30    1.60
 -10 -10   0   16.50    4.50
  10  10   0   10.80    2.10
  12 -10   0   16.60    2.00
 -12 -10   0   17.50    2.20
  12  10   0   20.20    2.10
 -14 -10   0   27.00    2.70
  14 -10   0   17.80    2.00
  14  10   0   21.80    2.00
 -14  10   0   20.00    3.00
 -16 -10   0   -0.30    0.80
  16 -10   0    0.60    1.60
 -16  10   0    1.80    2.90
  16  10   0    0.50    0.80
   1 -11   0   20.40    3.70
  -1 -11   0   14.70    5.10
   1 -11   0   20.60    2.60
  -1 -11   0   21.80    2.50
   1 -11   0   16.50    2.90
   1  11   0   20.50    2.40
  -1  11   0   22.60    2.50
  -3 -11   0   18.60    2.30
  -3  11   0   20.60    2.60
   5 -11   0  146.29    6.90
  -5 -11   0  140.49    6.80
   5 -11   0  142.89    7.40
   5  11   0  135.59    7.30
  -5  11   0  144.09    7.40
   7 -11   0   11.70    2.00
  -7 -11   0   10.10    2.30
   7  11   0   14.30    2.60
  -7  11   0   19.70    4.10
   9 -11   0   18.20    2.00
  -9 -11   0   20.60    2.40
   9  11   0   16.40    2.40
  11 -11   0   18.10    2.10
 -11 -11   0   19.30    2.30
  11  11   0   16.30    2.20
 -13 -11   0   13.70    2.40
  13 -11   0    7.90    2.20
  13  11   0    9.90    1.80
 -13  11   0   11.20    3.10
  15 -11   0   18.20    2.30
 -15 -11   0   24.20    1.90
 -15  11   0   19.20    3.70
  15  11   0   25.40    2.80
  15  11   0   22.30    1.90
   0 -12   0   84.69    4.50
   0  12   0   75.99    4.40
  -2 -12   0   31.70    2.90
   2 -12   0   35.40    3.20
   2  12   0   38.60    2.80
  -2  12   0   36.30    2.90
   4 -12   0   75.69    4.30
  -4 -12   0   75.49    4.20
   4 -12   0   66.69    6.20
  -4  12   0   70.99    4.60
   4  12   0   78.89    4.30
  -6 -12   0  241.48   10.50
   6 -12   0  225.38   10.60
  -6  12   0  219.68   11.40
   8 -12   0   55.89    3.40
  -8 -12   0   58.39    3.40
   8  12   0   52.39    3.80
 -10 -12   0    3.80    1.10
  10 -12   0    3.80    1.30
  10  12   0    3.30    1.30
 -12 -12   0   40.10    2.50
  12 -12   0   31.90    2.60
  12  12   0   40.80    2.70
  12  12   0   38.10    2.50
 -14 -12   0   14.20    2.50
  14  12   0   11.90    1.80
  -1 -13   0   45.20    3.20
  -1  13   0   39.40    4.30
   3 -13   0   11.50    3.10
  -3 -13   0   10.30    2.10
   3  13   0    9.80    1.80
  -3  13   0   14.00    2.50
  -5 -13   0   61.79    3.50
   5 -13   0   56.99    3.80
   5  13   0   52.29    3.40
  -5  13   0   50.39    4.10
  -7 -13   0    0.70    1.20
   7 -13   0    3.20    2.50
   7  13   0    0.30    0.90
   9 -13   0    5.80    1.90
  -9 -13   0    6.30    1.90
   9  13   0    3.80    1.00
   9  13   0    3.20    1.90
  11 -13   0    2.70    1.60
 -11 -13   0    3.60    1.00
  11  13   0    4.50    1.60
  11  13   0    4.20    1.50
 -13 -13   0    0.00    0.90
   0  14   0    1.60    1.00
  -2  14   0    2.00    1.10
   2  14   0    1.70    0.90
  -4 -14   0    3.30    1.20
  -4  14   0    2.60    1.50
  -6 -14   0    3.30    1.20
   6 -14   0   -2.00    2.40
   6  14   0    6.00    1.90
  -8 -14   0    0.70    1.00
   8  14   0   -0.40    0.70
 -10 -14   0    1.40    0.90
  10  14   0    0.80    0.80
   1  15   0    7.00    1.70
  -1  15   0    1.90    1.70
  -3  15   0    2.30    1.50
   3  15   0    1.10    0.90
   5  15   0    0.40    0.80
 -22   0   1    1.30    1.30
 -20   0   1    1.00    1.50
 -20   0   1    0.00    1.70
 -18   0   1   -1.60    1.40
 -18   0   1    0.40    1.50
 -16   0   1   -0.30    1.30
 -16   0   1    0.10    1.70
 -14   0   1   -1.90    1.10
  12   0  -1    1.00    2.20
 -12   0   1   -1.80    1.70
  10   0  -1   -0.20    1.70
  10   0  -1    2.70    0.70
  -8   0   1    0.50    0.40
   8   0  -1    0.30    0.40
  -6   0   1    0.00    0.30
   6   0  -1    0.00    0.20
  -4   0   1   -0.10    0.10
   4   0  -1   -0.20    0.20
   2   0  -1   -0.90    0.10
   2   0   1   -2.00    0.20
  -2   0  -1   -2.60    0.10
   4   0   1    0.90    0.30
  -6   0  -1   -0.20    0.40
   6   0   1    0.20    0.30
   8   0   1    0.20    0.50
  -8   0  -1   -1.00    0.60
  10   0   1    0.20    0.70
 -12   0  -1   20.00    4.70
 -14   0  -1    2.20    1.90
 -14   0  -1    3.50    2.30
 -14   0  -1    0.20    2.40
 -16   0  -1    0.70    2.60
 -16   0  -1    0.30    1.30
 -18   0  -1    1.30    1.30
 -20   0  -1    0.10    1.30
 -22   0  -1    0.50    0.90
 -23  -1   1   14.10    2.40
 -23   1   1   13.10    2.40
 -21  -1   1    2.10    1.50
 -21  -1   1   -0.40    1.40
 -21   1   1   -0.20    1.30
 -21   1   1    5.50    2.20
 -19  -1   1   46.40    3.40
 -19  -1   1   49.70    3.60
 -19   1   1   50.79    3.60
 -19   1   1   52.49    3.60
 -17  -1   1    5.90    1.60
 -17  -1   1    4.30    1.50
 -17   1   1   10.00    2.50
 -17   1   1    5.20    1.70
 -15   1   1   16.00    2.90
  13  -1  -1   34.10    3.00
 -13  -1   1   31.10    3.40
 -13   1   1   44.30    3.50
  11  -1  -1   15.20    1.70
  11  -1  -1   13.50    2.10
  11   1  -1   14.00    1.70
   9  -1  -1  104.69    4.60
   9  -1  -1   97.39    4.80
  -9  -1   1   95.89    4.60
  -9   1   1   94.79    4.60
   9   1  -1  101.89    4.60
   7  -1  -1  308.57   13.60
  -7  -1   1  306.27   13.60
   7   1  -1  295.47   13.60
  -7   1   1  327.67   13.60
   5  -1  -1  327.57   14.50
  -5  -1   1  331.77   14.50
  -5   1   1  326.87   14.50
   5   1  -1  341.97   14.50
   3  -1  -1 1904.71   83.99
  -3  -1   1 1967.40   83.99
   3   1  -1 1919.11   84.09
  -3   1   1 1939.91   83.99
   1  -1  -1  764.62   33.20
  -1  -1   1  771.92   33.20
   1   1  -1  763.52   33.20
  -1   1   1  754.22   33.20
  -1  -1  -1   22.70    1.10
   1  -1   1   23.00    1.10
   1   1   1   22.90    1.00
  -3  -1  -1 1021.80   43.90
   3  -1   1 1011.90   43.90
   3   1   1 1003.30   43.80
  -3   1  -1  997.90   43.90
   5  -1   1  202.08    8.80
  -5  -1  -1  190.48    8.80
   5   1   1  204.08    8.80
  -5   1  -1  202.78    8.80
  -7  -1  -1   95.99    4.70
   7  -1   1  106.79    4.70
   7   1   1  103.29    4.70
  -7   1  -1   98.99    4.70
   9  -1   1  124.49    5.70
   9   1   1  123.89    5.70
 -11  -1  -1   11.10    3.20
 -11   1  -1   10.50    3.00
 -13  -1  -1   20.30    2.50
 -13  -1  -1   15.10    3.30
 -13  -1  -1   18.40    2.90
 -13   1  -1   20.00    3.50
 -13   1  -1   20.60    2.60
 -15  -1  -1   56.29    4.30
 -15  -1  -1   65.79    4.10
 -15  -1  -1   59.29    4.00
 -15   1  -1   66.39    4.00
 -17  -1  -1    1.00    1.90
 -17  -1  -1   -0.50    1.40
 -17   1  -1    1.10    1.30
 -19  -1  -1    1.90    1.40
 -19   1  -1    2.10    1.30
 -21  -1  -1   -0.10    1.10
 -21   1  -1   -0.70    1.30
 -22  -2   1    1.10    1.50
 -22  -2   1    1.90    1.30
 -22   2   1    0.10    1.30
 -20  -2   1   42.30    3.10
 -20  -2   1   40.80    3.50
 -20   2   1   48.60    3.70
 -20   2   1   44.80    4.10
 -18  -2   1    2.40    1.50
 -18  -2   1    3.70    1.60
 -18   2   1    7.30    2.50
 -18   2   1    2.90    1.80
  18   2  -1    3.20    1.70
 -16  -2   1   53.09    4.10
 -16  -2   1   55.49    3.40
 -16   2   1   53.89    3.90
 -14  -2   1    5.50    1.30
 -14  -2   1    4.90    1.80
  14  -2  -1    6.00    1.80
 -14   2   1    7.90    2.60
 -12  -2   1   11.40    3.90
  12  -2  -1   15.30    2.50
  12  -2  -1   11.60    1.80
  10  -2  -1  676.43   29.20
  10  -2  -1  661.83   29.20
  10   2  -1  658.93   29.20
   8  -2  -1  479.05   21.40
  -8  -2   1  486.75   21.40
   8  -2  -1  515.35   21.40
   8   2  -1  461.25   21.40
  -8   2   1  498.15   21.40
   6  -2  -1    5.00    0.60
  -6  -2   1    6.20    0.60
  -6   2   1    7.30    0.60
   6   2  -1    5.80    0.70
  -4  -2   1 1268.87   54.99
   4  -2  -1 1285.17   54.99
   4   2  -1 1250.27   54.99
  -4   2   1 1257.87   54.99
  -2  -2   1    0.60    0.30
   2   2  -1    0.90    0.30
   0  -2   1   85.69    3.80
   2  -2   1 4975.10  213.58
  -2  -2  -1 5051.29  213.48
   2   2   1 4873.91  213.48
  -2   2  -1 4751.62  213.48
  -4  -2  -1 9999.00  416.16
   4  -2   1 9536.25  416.26
   4   2   1 9383.36  416.16
  -4   2  -1 9386.86  416.16
  -6  -2  -1   14.10    1.00
   6  -2   1   14.40    0.90
  -6   2  -1   14.40    1.10
   6   2   1   16.00    0.90
  -8  -2  -1  127.49    6.10
   8  -2   1  139.59    6.00
   8  -2   1  121.89    6.20
  -8   2  -1  123.59    6.10
   8   2   1  144.19    6.00
  10  -2   1  174.18    8.10
  10   2   1  178.18    8.00
 -12  -2  -1   26.90    2.40
 -12  -2  -1   21.50    3.20
 -12  -2  -1   23.50    3.40
  12  -2   1   21.00    2.70
 -12   2  -1   15.30    3.00
 -14  -2  -1   33.50    3.90
 -14  -2  -1   36.40    3.30
 -14  -2  -1   28.70    3.40
 -16  -2  -1  213.88   10.00
 -16  -2  -1  196.38    9.60
 -16   2  -1  205.98    9.80
 -18  -2  -1    1.60    1.30
 -18   2  -1    1.30    1.20
 -20  -2  -1   11.80    2.20
 -20   2  -1   14.00    2.80
  20   2   1   15.00    2.90
 -22   2  -1   11.50    3.10
 -23  -3   1    4.20    1.60
 -23   3   1    7.00    2.00
 -21  -3   1    1.70    1.60
 -21  -3   1    0.70    1.30
 -21   3   1    3.30    1.10
 -19   3   1   20.30    5.20
  19   3  -1   13.10    2.70
 -19   3   1   17.80    2.40
 -17  -3   1   18.70    2.40
 -17  -3   1   20.30    3.30
  17   3  -1   15.40    2.40
 -17   3   1   20.60    4.20
  15  -3  -1    4.70    1.90
 -15  -3   1    2.10    1.70
 -15  -3   1    3.30    1.40
 -15   3   1    3.40    1.50
  13  -3  -1    9.80    2.40
 -13  -3   1    4.10    1.50
 -13  -3   1   -0.90    2.20
  13  -3  -1    7.20    1.70
  11  -3  -1    1.80    1.00
  11  -3  -1    1.10    1.20
 -11  -3   1    2.00    1.50
   9  -3  -1  586.74   24.70
   9  -3  -1  572.64   24.70
  -9   3   1  559.54   24.80
   9   3  -1  535.05   24.80
  -7  -3   1   41.60    2.20
   7  -3  -1   42.10    2.10
   7  -3  -1   38.70    2.30
  -7   3   1   42.70    2.10
   7   3  -1   45.90    2.30
  -5  -3   1    7.40    0.60
   5  -3  -1    6.70    0.60
  -5   3   1    6.10    0.50
   5   3  -1    7.20    0.60
  -3  -3   1  624.94   27.60
   3   3  -1  642.44   27.60
  -1  -3   1  221.88    9.80
   1   3  -1  224.18    9.80
   1  -3   1 1756.72   76.49
   1  -3   1 1762.12   76.39
   3  -3   1 2643.34  114.69
  -3  -3  -1 2795.52  114.69
   3   3   1 2487.45  114.69
  -3   3  -1 2638.54  114.79
  -5  -3  -1  342.77   15.20
   5  -3   1  341.27   15.10
  -5   3  -1  345.37   15.20
   5   3   1  353.76   15.20
   7  -3   1   43.00    2.20
  -7  -3  -1   41.20    2.30
   7  -3   1   40.40    2.40
   7   3   1   46.10    2.20
  -7   3  -1   41.40    2.40
   9  -3   1   23.90    2.00
   9  -3   1   28.00    1.90
   9   3   1   26.30    1.90
 -11  -3  -1   33.20    3.80
 -11  -3  -1   37.80    2.60
 -11  -3  -1   34.90    3.40
 -11  -3  -1   23.90    6.10
 -11   3  -1   36.60    3.60
 -13  -3  -1  133.79    6.60
  13  -3   1  135.09    6.40
 -13  -3  -1  133.29    6.90
 -13  -3  -1  117.49    6.80
 -13   3  -1  126.79    6.60
 -15  -3  -1   18.50    2.90
 -15  -3  -1   17.30    2.50
 -15   3  -1   14.90    2.60
 -17  -3  -1   35.90    3.30
 -17  -3  -1   37.10    3.00
 -17   3  -1   39.60    3.50
 -19  -3  -1   -1.20    1.80
 -19  -3  -1    0.90    1.20
 -19   3  -1    0.90    1.30
 -21  -3  -1    0.80    1.20
 -21   3  -1   -0.60    1.70
 -22  -4   1   -0.90    1.20
 -22  -4   1    1.90    1.60
 -22   4   1    6.20    2.10
 -20  -4   1   -1.50    1.60
 -20  -4   1   -0.80    1.10
  20   4  -1   -0.20    1.30
 -20   4   1    0.50    1.20
 -18  -4   1    2.80    1.50
  18   4  -1    3.60    1.30
 -16  -4   1    3.20    1.30
 -16  -4   1    5.10    1.80
 -16   4   1    2.20    1.40
  14  -4  -1    1.70    1.30
  14  -4  -1    2.30    1.60
 -14  -4   1    1.50    2.00
 -14  -4   1   -0.50    1.40
 -12  -4   1    7.40    1.50
  12  -4  -1    5.00    1.50
 -12  -4   1    2.30    2.40
  12  -4  -1   10.20    2.80
  10  -4  -1   35.90    2.60
 -10  -4   1   33.80    3.10
  10   4  -1   32.30    2.70
   8  -4  -1  518.45   22.10
   8  -4  -1  534.25   22.20
  -8  -4   1  497.35   22.20
   8   4  -1  512.45   22.20
  -8   4   1  456.55   22.10
   6  -4  -1   45.90    2.20
   6  -4  -1   44.70    2.40
  -6  -4   1   44.30    2.30
  -6   4   1   41.80    2.20
   6   4  -1   49.30    2.30
  -4  -4   1  212.48    9.30
   4   4  -1  210.58    9.30
  -2  -4   1  243.38   11.30
   2   4  -1  273.17   11.40
   0  -4   1   20.20    1.10
   0  -4   1   20.50    1.10
   2  -4   1  308.37   13.40
   2  -4   1  301.87   13.30
   4  -4   1  305.87   14.60
  -4  -4  -1  364.06   14.50
   4  -4   1  336.67   14.50
   4   4   1  318.77   14.50
  -6  -4  -1    1.10    0.70
   6  -4   1    1.60    0.50
   6  -4   1    1.80    0.80
   6   4   1    2.40    0.60
  -6   4  -1    2.60    0.80
   8  -4   1  116.59    5.20
  -8  -4  -1  106.09    5.60
   8  -4   1  112.59    5.20
  -8   4  -1  100.39    5.60
   8   4   1  116.09    5.20
  10  -4   1  300.77   13.70
 -10  -4  -1  282.37   13.90
 -10  -4  -1  325.67   13.50
  10  -4   1  320.77   13.30
 -10  -4  -1  272.17   13.50
 -10  -4  -1  280.57   13.60
 -12  -4  -1   10.90    3.20
 -12  -4  -1    8.00    1.90
  12  -4   1   13.40    2.00
 -12  -4  -1   12.30    2.10
 -12  -4  -1   12.50    2.40
 -12   4  -1   14.30    2.90
 -14  -4  -1   13.40    2.50
 -14  -4  -1   11.00    3.50
  14  -4   1   15.80    2.50
 -14  -4  -1   15.10    3.10
 -14   4  -1   10.00    2.70
 -16  -4  -1   12.40    2.20
 -16  -4  -1    9.10    2.90
 -16   4  -1    8.50    2.50
 -18  -4  -1    1.90    1.50
 -18  -4  -1   -1.70    1.50
 -18   4  -1   -0.50    1.30
 -20  -4  -1    1.70    1.40
 -20  -4  -1    0.90    1.20
 -20   4  -1    8.30    3.00
  20   4   1    1.70    1.30
 -22  -4  -1   -0.40    1.00
 -22   4  -1    1.50    1.20
 -21  -5   1   10.90    1.80
 -21  -5   1    8.90    3.00
 -21   5   1   11.20    1.90
  21   5  -1    7.30    2.20
 -19  -5   1   50.09    3.20
 -19  -5   1   57.89    4.30
 -19   5   1   62.39    3.60
  19   5  -1   52.49    3.30
  17  -5  -1    6.70    2.10
 -17  -5   1    3.10    2.10
 -17  -5   1    3.40    1.30
 -17   5   1    3.90    1.80
  17   5  -1    2.50    1.10
 -15  -5   1   -0.70    1.30
  15  -5  -1    1.10    1.50
 -15  -5   1    2.90    1.80
 -15   5   1    2.70    1.70
 -13  -5   1   19.40    2.40
  13  -5  -1   19.10    3.00
 -13  -5   1   14.60    4.70
  13  -5  -1   15.30    1.80
 -11  -5   1    7.50    2.80
  11  -5  -1    3.40    0.90
 -11  -5   1    1.20    1.50
  11  -5  -1    4.00    1.90
 -11  -5   1    1.40    3.00
   9  -5  -1   16.00    2.80
   9  -5  -1   21.60    1.60
   9  -5  -1   19.00    2.40
   9   5  -1   19.70    2.30
  -7  -5   1  485.65   21.50
   7  -5  -1  475.95   21.40
   7  -5  -1  487.95   21.50
  -7   5   1  471.55   21.40
   7   5  -1  519.55   21.50
   5  -5  -1    7.70    1.20
  -5  -5   1    5.80    1.00
   5   5  -1    8.10    1.00
  -3  -5   1   16.80    1.00
   3   5  -1   18.60    1.10
  -1  -5   1   93.59    4.20
   1  -5   1  149.39    6.80
   3  -5   1   29.50    1.40
   3  -5   1   27.00    1.70
   3  -5   1   28.80    1.60
  -5  -5  -1  180.68    7.60
   5  -5   1  163.18    7.50
   5  -5   1  165.48    7.60
   5   5   1  165.28    7.50
  -7  -5  -1  224.78   10.50
   7  -5   1  244.78   10.40
   7  -5   1  229.58   10.30
   7   5   1  223.38   10.30
  -9  -5  -1    6.50    1.60
   9  -5   1    4.20    1.10
   9  -5   1    5.20    1.50
  -9  -5  -1    3.50    1.80
  -9  -5  -1    4.60    1.80
  -9  -5  -1    5.10    1.50
   9   5   1    2.80    1.60
 -11  -5  -1   33.90    3.00
 -11  -5  -1   35.30    2.80
 -11  -5  -1   37.00    3.40
 -11  -5  -1   37.30    3.60
  11  -5   1   38.80    2.50
  13  -5   1  135.89    6.40
 -13  -5  -1  134.99    6.50
 -13  -5  -1  138.09    7.10
 -13  -5  -1  123.79    6.90
 -13   5  -1  133.79    6.80
 -15  -5  -1   14.70    3.60
 -15  -5  -1   13.70    3.20
  15  -5   1   14.00    2.70
 -15  -5  -1   14.50    2.40
 -15   5  -1   14.10    2.70
 -17  -5  -1   15.90    2.80
 -17   5  -1   16.00    2.50
 -19  -5  -1    1.80    1.30
 -19  -5  -1    8.10    2.50
 -19   5  -1    1.20    1.20
  19   5   1    2.30    1.00
 -21  -5  -1    0.00    1.10
  21   5   1    0.90    1.10
 -21   5  -1    6.50    2.40
 -20  -6   1   24.40    2.20
  20   6  -1   23.80    2.10
 -20   6   1   26.20    2.60
 -18  -6   1   24.50    4.10
 -18  -6   1   18.00    2.00
  18  -6  -1   17.50    3.30
  18   6  -1   16.90    2.00
 -18   6   1   17.20    2.50
 -16  -6   1  118.79    5.90
  16  -6  -1  116.09    6.00
 -16  -6   1  115.09    6.80
  16   6  -1  116.79    5.90
 -16   6   1  123.29    6.20
  14  -6  -1   24.90    2.20
 -14  -6   1   36.40    5.20
 -14  -6   1   27.90    2.50
  14  -6  -1   31.00    3.50
  14   6  -1   25.20    2.30
 -12  -6   1   21.30    2.80
  12  -6  -1   18.70    1.80
  12  -6  -1   19.70    3.20
 -12  -6   1   18.80    4.20
 -12  -6   1   29.70    5.20
  10  -6  -1   76.09    4.80
  10  -6  -1   85.29    4.90
 -10  -6   1   82.29    4.70
 -10  -6   1   83.39    5.70
  10  -6  -1   88.59    4.20
 -10  -6   1   93.59    6.70
   8  -6  -1  332.27   15.40
   8  -6  -1  343.27   15.10
  -8  -6   1  335.27   15.30
   8   6  -1  345.97   15.30
   6  -6  -1   45.40    2.50
  -6  -6   1   46.10    2.80
   6   6  -1   45.90    2.70
  -4  -6   1   38.10    2.30
   4  -6  -1   41.90    2.40
   4   6  -1   42.70    2.20
  -2  -6   1  452.15   20.20
   2  -6  -1  465.05   20.30
   0  -6   1   40.00    2.20
   2  -6   1  351.86   15.50
   4  -6   1  567.34   24.90
   6  -6   1  288.87   13.40
   6  -6   1  315.27   13.40
   6   6   1  301.77   13.40
  -8  -6  -1    9.60    2.60
  -8  -6  -1   17.10    3.60
 -10  -6  -1  112.29    5.90
  10  -6   1  119.59    5.60
 -10  -6  -1  117.09    6.10
 -10  -6  -1  115.49    6.50
 -12  -6  -1  129.79    7.00
 -12  -6  -1  136.69    7.40
 -12  -6  -1  145.59    6.90
  12  -6   1  145.39    6.70
 -12   6  -1  140.39    7.20
 -14  -6  -1    4.10    1.50
 -14  -6  -1    2.00    1.80
 -14  -6  -1    4.70    1.60
  14  -6   1    6.40    2.10
 -14   6  -1    5.90    1.60
  16  -6   1   31.10    3.20
 -16  -6  -1   33.40    2.70
 -16  -6  -1   36.70    3.60
 -16   6  -1   32.00    3.00
 -18  -6  -1    1.40    1.40
 -18  -6  -1    0.80    1.10
  18   6   1    0.00    0.90
 -18   6  -1    0.80    1.30
 -20  -6  -1   -1.40    1.20
 -20  -6  -1    0.00    1.30
  20   6   1    0.20    1.30
 -20   6  -1    1.50    1.90
 -21  -7   1   -1.40    0.90
  21   7  -1    1.40    1.00
 -21   7   1   -0.50    1.00
 -19  -7   1   27.80    2.40
 -19   7   1   28.70    2.80
  19   7  -1   27.70    2.10
  17  -7  -1   23.60    2.60
 -17  -7   1   22.80    2.20
 -17   7   1   25.50    2.80
  17   7  -1   19.20    2.00
 -15  -7   1   30.30    2.50
  15  -7  -1   28.40    2.50
 -15  -7   1   20.30    4.90
  15   7  -1   28.70    2.40
 -15   7   1   35.60    3.20
 -13  -7   1  105.79    5.30
  13  -7  -1  105.69    5.20
 -13  -7   1   95.89    7.50
  13   7  -1  107.99    5.40
  11  -7  -1    0.10    1.00
  11  -7  -1    0.00    1.90
 -11  -7   1   -0.90    1.40
 -11  -7   1   -1.80    3.10
  11   7  -1   -0.10    1.10
   9  -7  -1    9.40    1.40
   9  -7  -1   11.60    2.60
   9  -7  -1    8.80    2.60
  -9  -7   1    5.00    1.80
  -9  -7   1    9.90    2.30
   9   7  -1    6.00    1.30
   7  -7  -1   88.29    5.00
  -7  -7   1   81.09    5.30
   7  -7  -1   93.19    4.40
   7  -7  -1   84.09    6.10
  -7  -7   1   90.19    4.90
   7   7  -1   88.39    4.80
   5  -7  -1   45.40    2.60
  -3  -7   1   19.70    2.30
   3  -7  -1   22.80    1.80
   1  -7  -1   37.30    2.60
  -1  -7   1   41.30    2.50
  -1  -7  -1   56.69    3.50
   1  -7   1   59.89    3.00
  -5  -7  -1  114.69    7.90
  -5  -7  -1  109.69    5.90
   5  -7   1  126.89    5.60
  -5  -7  -1  126.29    6.40
  -7  -7  -1   96.19    5.60
   7  -7   1   98.49    4.70
  -7  -7  -1   97.89    5.00
  -7  -7  -1   85.29    5.20
  -7   7  -1   91.99    6.10
  -9  -7  -1   14.30    3.80
   9  -7   1   20.80    1.90
  -9  -7  -1   23.40    2.60
  -9  -7  -1   26.90    3.00
 -11  -7  -1   28.70    3.20
 -11  -7  -1   35.20    2.90
  11  -7   1   29.70    2.30
 -11  -7  -1   31.50    4.30
 -13  -7  -1   28.00    2.90
  13  -7   1   21.70    2.20
 -13  -7  -1   28.60    3.20
 -13  -7  -1   24.90    4.00
 -13   7  -1   28.00    3.20
 -15  -7  -1   25.00    3.30
 -15  -7  -1   30.30    3.40
  15  -7   1   26.50    2.60
 -15  -7  -1   26.80    2.50
 -15   7  -1   20.50    2.90
 -17  -7  -1    1.40    1.10
 -17  -7  -1    0.60    1.40
  17  -7   1   -2.10    2.50
  17   7   1    1.20    0.90
 -17   7  -1   -0.30    1.30
 -19  -7  -1    0.60    1.00
 -19  -7  -1    0.70    1.20
 -19   7  -1    2.00    1.90
  19   7   1   -0.10    0.80
 -20  -8   1   -0.30    0.80
  20   8  -1    0.50    0.80
 -20   8   1   -0.50    1.00
  18  -8  -1    3.30    2.30
 -18  -8   1    8.60    1.60
 -18   8   1   11.90    2.10
  18   8  -1    8.40    1.50
  16  -8  -1    3.20    1.60
 -16  -8   1    2.80    1.30
 -16   8   1    1.80    1.30
  16   8  -1    2.30    1.10
 -14  -8   1    2.80    3.00
  14  -8  -1    6.20    2.00
 -14  -8   1    6.00    1.70
  14   8  -1    2.50    1.10
 -12  -8   1   11.20    4.80
 -12  -8   1    9.20    1.80
  12  -8  -1   13.20    1.90
  12   8  -1   11.90    2.20
  10  -8  -1    1.50    0.90
  10  -8  -1    1.00    1.70
 -10  -8   1    1.20    1.50
  10  -8  -1   -0.30    1.30
  10   8  -1    2.70    1.30
  -8  -8   1   80.19    4.50
   8  -8  -1   70.39    4.40
   8  -8  -1   80.69    4.60
   8  -8  -1   80.99    4.10
   8   8  -1   76.69    4.40
   6  -8  -1   15.60    2.60
   6  -8  -1   18.60    1.80
   6  -8  -1   16.80    2.40
  -6  -8   1   16.90    2.70
   6   8  -1   17.60    2.60
   4  -8  -1  201.18    8.80
   4  -8  -1  190.68    8.90
  -4  -8   1  177.38    9.00
   4  -8  -1  196.08    9.20
   4   8  -1  185.08    9.10
  -4   8   1  192.08    9.60
   2  -8  -1  158.98    7.20
   2  -8  -1  151.08    7.60
   2  -8  -1  146.99    7.30
  -2  -8   1  153.48    7.20
   0  -8  -1    1.50    1.30
   0  -8  -1    4.30    1.50
   0  -8  -1    1.60    1.70
   0  -8   1    1.90    1.10
  -2  -8  -1   39.10    3.10
   2  -8   1   44.50    2.50
  -2  -8  -1   43.30    3.60
  -2   8  -1   42.40    3.40
  -4  -8  -1   -0.70    1.40
   4  -8   1    0.20    0.90
  -4  -8  -1   -1.80    1.50
  -4  -8  -1    1.00    1.80
  -4   8  -1   -0.30    1.50
   6  -8   1    0.00    1.90
   6  -8   1    2.20    1.00
  -6  -8  -1   -0.70    1.10
  -6  -8  -1    2.60    1.60
  -6  -8  -1    9.20    3.20
  -6   8  -1   -0.10    1.90
  -8  -8  -1   86.09    5.00
   8  -8   1   81.49    4.20
  -8  -8  -1   75.39    5.30
  -8   8  -1   80.09    5.70
 -10  -8  -1  128.49    6.60
  10  -8   1  133.19    6.40
 -10  -8  -1  138.09    6.90
 -10  -8  -1  136.59    7.30
 -12  -8  -1   -1.10    1.20
 -12  -8  -1    1.90    1.60
 -12  -8  -1   -1.40    1.50
  12  -8   1    1.20    1.20
 -12   8  -1   -1.60    1.80
 -14  -8  -1   44.50    3.90
  14  -8   1   43.80    3.00
 -14  -8  -1   38.20    3.30
 -14  -8  -1   44.40    2.90
  14   8   1   41.70    2.80
 -14   8  -1   39.50    3.60
 -16  -8  -1    0.00    1.20
 -16  -8  -1    1.30    1.60
  16  -8   1    0.30    2.90
 -16   8  -1    0.50    1.40
  16   8   1    1.10    1.10
 -18  -8  -1    0.90    0.90
 -18  -8  -1    2.70    2.30
 -18   8  -1    2.80    1.80
  18   8   1    0.50    1.00
 -19  -9   1   -0.80    0.80
 -19   9   1    1.60    1.10
  19   9  -1    4.40    1.30
  17  -9  -1   34.40    3.00
 -17  -9   1   40.90    2.90
  17   9  -1   35.00    2.40
 -17   9   1   38.90    2.90
  15  -9  -1    8.10    2.00
 -15  -9   1   11.00    2.00
 -15   9   1    6.00    1.60
  15   9  -1    5.90    1.60
  13  -9  -1    1.50    1.20
 -13  -9   1    1.00    1.40
  13   9  -1    1.80    1.10
 -11  -9   1   13.60    2.90
  11  -9  -1   12.10    1.80
  11   9  -1   13.80    2.10
   9  -9  -1   19.10    4.40
   9  -9  -1   17.90    1.80
   9  -9  -1   24.30    3.30
  -9  -9   1   22.50    2.70
   9   9  -1   23.30    2.50
  -7  -9   1  227.78   10.30
   7  -9  -1  227.28   10.70
   7  -9  -1  221.08   10.20
   7  -9  -1  205.28   10.20
   7   9  -1  228.38   10.50
   5  -9  -1   17.30    2.00
  -5  -9   1   19.10    2.50
   5  -9  -1   15.80    2.50
   5  -9  -1   19.00    2.30
  -5   9   1   17.90    3.60
   5   9  -1   21.70    2.60
  -3  -9   1    4.20    1.70
   3  -9  -1    6.00    1.50
  -3  -9   1    5.30    1.70
   3  -9  -1    3.70    1.20
   3  -9  -1    3.00    1.40
   3   9  -1    4.90    1.80
   1  -9  -1   35.30    3.30
   1  -9  -1   33.10    2.90
  -1  -9   1   36.60    3.50
   1  -9  -1   34.30    2.90
  -1  -9   1   35.20    2.50
  -1  -9  -1   17.20    3.50
   1  -9   1   24.10    2.00
  -1  -9  -1   23.50    2.40
  -1   9  -1   27.20    2.60
   3  -9   1    0.30    1.00
  -3  -9  -1    0.60    1.30
  -3  -9  -1    0.50    1.30
  -3  -9  -1   -0.60    1.60
  -3   9  -1    2.60    1.20
  -5  -9  -1  146.59    8.50
   5  -9   1  167.08    7.50
   5  -9   1  135.59    8.80
  -5  -9  -1  159.78    7.60
  -5  -9  -1  160.08    8.20
   5   9   1  165.38    7.80
  -5   9  -1  168.58    8.10
   7  -9   1   13.90    1.80
  -7  -9  -1   18.80    3.60
  -7  -9  -1   14.60    2.20
  -7  -9  -1   20.60    3.00
  -7   9  -1   22.90    3.60
   7   9   1   12.90    2.50
  -9  -9  -1  264.87   12.50
  -9  -9  -1  267.27   11.90
  -9  -9  -1  267.47   12.50
   9   9   1  251.27   12.00
  -9   9  -1  249.48   12.60
  11  -9   1   39.80    2.70
 -11  -9  -1   42.90    3.40
 -11  -9  -1   39.60    2.90
 -11  -9  -1   42.20    3.90
  11   9   1   40.50    2.90
 -13  -9  -1   97.49    5.00
  13  -9   1   89.39    4.80
 -13   9  -1   90.79    5.40
  13   9   1   94.19    4.80
 -15  -9  -1    0.60    1.50
  15  -9   1   -0.30    2.20
 -15  -9  -1    1.40    1.40
  15   9   1    2.10    1.10
 -17  -9  -1   12.20    1.90
 -17   9  -1   16.10    3.00
  17   9   1   11.70    1.60
 -18 -10   1    8.70    1.40
 -18  10   1    7.80    2.30
  18  10  -1   10.00    1.40
 -16 -10   1   23.40    2.20
  16 -10  -1   18.50    2.30
 -16  10   1   26.60    2.60
  16  10  -1   22.70    2.20
  14 -10  -1   10.50    2.00
 -14 -10   1    9.60    1.90
  14  10  -1   12.70    1.80
 -14  10   1    8.60    1.80
  14  10  -1    7.70    2.70
 -12 -10   1    1.10    1.20
  12 -10  -1    1.90    1.20
  12  10  -1    0.40    1.20
  10 -10  -1   35.40    2.70
 -10 -10   1   36.80    2.90
  10  10  -1   36.90    2.80
   8 -10  -1   66.19    4.20
  -8 -10   1   70.09    3.90
   8 -10  -1   64.99    3.60
   8 -10  -1   58.09    4.60
   8  10  -1   65.29    4.00
   6 -10  -1   36.00    3.20
   6 -10  -1   35.40    2.50
   6 -10  -1   34.20    3.10
  -6 -10   1   36.90    3.10
  -6  10   1   35.50    4.50
   6  10  -1   39.60    3.10
   4 -10  -1  362.56   16.20
   4 -10  -1  373.76   16.00
  -4 -10   1  350.26   16.00
   4 -10  -1  340.17   15.80
   4  10  -1  343.57   16.40
  -4  10   1  349.96   16.20
  -2 -10   1   58.59    3.80
   2 -10  -1   54.49    3.70
  -2 -10   1   57.79    3.90
   0 -10  -1    6.40    2.40
   0 -10   1    8.50    2.10
   0 -10  -1    8.70    2.20
   0  10  -1    6.30    2.10
   2 -10   1   95.59    4.90
  -2 -10  -1   91.69    4.80
  -2  10  -1   94.09    5.00
  -4 -10  -1  153.08    7.40
  -4 -10  -1  156.68    8.00
   4 -10   1  156.08    7.50
  -4  10  -1  159.78    7.80
   4  10   1  152.98    8.10
  -6 -10  -1    9.10    3.50
   6 -10   1   13.70    1.80
  -6 -10  -1   18.40    2.30
  -6  10  -1   14.60    3.40
   6  10   1   14.30    2.90
  -8 -10  -1  335.47   14.20
  -8 -10  -1  306.07   14.60
   8 -10   1  301.07   14.10
   8  10   1  305.77   14.30
  -8  10  -1  310.57   14.60
  10 -10   1  144.89    7.10
 -10 -10  -1  147.29    7.90
 -10 -10  -1  157.18    7.30
  10  10   1  146.59    7.30
 -12 -10  -1    3.90    2.00
  12 -10   1    9.70    2.20
  12  10   1    8.20    2.00
 -12  10  -1    5.20    2.00
 -14 -10  -1   34.90    2.40
 -14 -10  -1   28.70    3.60
  14 -10   1   27.90    3.30
  14  10   1   33.10    2.40
 -14  10  -1   35.20    3.60
 -16 -10  -1   14.00    1.50
  16 -10   1    9.20    3.40
  16  10   1   10.60    1.40
 -15 -11   1    2.50    1.10
  15 -11  -1    3.90    1.50
  15  11  -1    6.00    1.80
 -15  11   1    5.00    2.20
 -13 -11   1    8.60    1.90
  13 -11  -1    6.90    1.80
  13  11  -1    4.80    1.30
  13  11  -1    9.10    1.80
 -13  11   1    3.80    1.60
  11 -11  -1    0.90    1.30
 -11 -11   1   -0.60    1.40
  11  11  -1    0.70    1.20
  11  11  -1    0.20    1.20
  -9 -11   1   29.50    2.70
   9 -11  -1   27.60    2.40
   9  11  -1   25.40    2.60
   7 -11  -1    0.50    1.40
   7 -11  -1    0.20    1.30
  -7 -11   1    1.00    1.40
   7  11  -1    1.00    1.40
   5 -11  -1    1.60    1.30
  -5 -11   1    0.30    1.30
   5 -11  -1    1.00    1.30
   5 -11  -1    0.70    1.40
  -5  11   1    1.50    1.80
   5  11  -1    0.30    1.60
   3 -11  -1    0.00    1.20
  -3 -11   1    2.00    1.40
   3 -11  -1   -0.90    1.10
  -3  11   1   -1.60    1.40
   3  11  -1    0.50    1.10
  -1 -11   1   33.80    3.40
   1 -11  -1   33.20    3.40
  -1 -11   1   36.40    3.60
   1 -11  -1   38.40    3.30
   1 -11  -1   37.60    2.60
  -1  11   1   38.70    3.10
   1  11  -1   36.60    2.80
  -1 -11  -1    0.30    1.10
  -1 -11  -1    0.30    1.30
   1 -11   1   -3.00    2.60
  -1  11  -1    0.40    1.00
  -3 -11  -1   25.20    3.40
   3 -11   1   27.00    2.60
  -3 -11  -1   27.70    2.40
  -3  11  -1   25.00    2.90
  -5 -11  -1    1.90    1.10
  -5 -11  -1    0.80    1.70
   5 -11   1   -0.10    1.30
  -5  11  -1    1.00    1.40
   5  11   1   -1.70    2.00
   7 -11   1   65.39    3.80
  -7 -11  -1   65.99    4.70
  -7 -11  -1   67.59    3.90
  -7  11  -1   68.59    4.70
   7  11   1   67.39    4.10
  -9 -11  -1   11.60    1.90
   9 -11   1   17.00    1.90
   9  11   1   18.70    2.30
  11 -11   1    0.70    1.30
 -11 -11  -1    0.30    2.00
 -11 -11  -1    1.30    1.20
  11  11   1   -1.10    1.10
 -13 -11  -1    3.80    2.00
  13 -11   1    5.60    1.90
 -13 -11  -1    1.80    0.90
  13  11   1    3.70    1.00
 -15 -11  -1    0.90    0.80
  15  11   1   -0.10    1.30
  14 -12  -1    0.80    1.50
 -14 -12   1   -0.50    1.00
 -14  12   1    0.20    1.70
  14  12  -1    0.90    1.60
  12 -12  -1    4.90    1.50
 -12 -12   1    6.10    1.80
  12  12  -1    6.90    1.70
 -12  12   1    2.60    1.80
  12  12  -1    6.20    1.90
 -10 -12   1    7.10    2.00
  10 -12  -1    5.00    1.40
  10  12  -1    5.20    1.90
  10  12  -1    6.70    2.10
  -8 -12   1  111.39    5.40
   8 -12  -1  105.49    5.40
   8  12  -1   98.99    5.50
   8  12  -1  105.19    5.50
   6 -12  -1   -2.40    1.40
   6 -12  -1   -0.50    1.70
  -6 -12   1    1.50    1.20
   6  12  -1    0.90    1.80
   6  12  -1   -0.20    0.90
   4 -12  -1   12.10    2.30
   4 -12  -1   14.50    2.90
  -4 -12   1   11.90    2.70
   4 -12  -1   11.40    2.70
  -4  12   1   13.40    3.00
   4  12  -1   14.00    2.10
   2 -12  -1   39.80    2.90
  -2 -12   1   37.70    3.60
   2 -12  -1   45.80    3.50
   2 -12  -1   52.89    4.30
   2  12  -1   43.10    2.90
  -2  12   1   42.90    3.20
   0 -12   1    3.10    2.30
   0 -12  -1    0.10    1.40
   0 -12  -1    0.50    1.00
   0  12  -1    1.00    1.00
   0  12   1    1.10    1.10
  -2 -12  -1   48.10    3.10
  -2 -12  -1   50.19    3.80
   2 -12   1   49.70    3.60
  -2  12  -1   49.30    3.40
  -4 -12  -1    8.80    3.00
  -4 -12  -1    7.20    1.90
   4 -12   1   10.10    2.30
  -4  12  -1    9.40    2.40
  -6 -12  -1   12.40    2.00
   6 -12   1    7.70    2.10
  -6 -12  -1    6.10    2.00
   8 -12   1    0.50    1.20
  -8 -12  -1    3.50    2.00
  -8 -12  -1    3.00    1.10
   8  12   1    2.80    1.90
  -8  12  -1    2.40    2.50
  10 -12   1   24.10    2.50
 -10 -12  -1   26.10    2.20
  10  12   1   26.70    2.70
  12 -12   1    8.80    1.80
 -12 -12  -1   11.80    1.60
  12  12   1   12.30    2.20
 -14 -12  -1    1.70    0.70
  14  12   1    1.30    1.10
  14  12   1    5.20    1.90
 -13 -13   1   10.70    2.00
  13  13  -1   10.20    2.00
  11 -13  -1   12.30    2.30
 -11 -13   1   15.40    2.10
  11  13  -1   12.00    1.70
  11  13  -1   13.40    2.20
  -9 -13   1   11.50    2.20
   9 -13  -1    6.80    2.30
   9  13  -1    8.70    1.80
   9  13  -1    8.10    2.50
  -7 -13   1   36.70    3.10
   7 -13  -1   34.50    3.30
   7  13  -1   31.00    2.50
   5 -13  -1   37.60    3.70
  -5 -13   1   35.50    3.10
   5 -13  -1   23.50    3.40
   5  13  -1   30.00    2.50
  -5  13   1   34.20    4.30
   3 -13  -1   81.09    5.20
   3 -13  -1   80.49    4.60
  -3  13   1   83.49    4.80
   3  13  -1   81.99    4.40
   1 -13  -1    5.40    1.20
   1 -13  -1    5.50    1.80
   1 -13   1    1.10    2.40
  -1 -13  -1    0.60    1.00
  -1 -13  -1    0.30    1.80
  -1  13  -1    0.40    1.20
   1  13   1    0.60    1.00
  -3 -13  -1   33.90    2.40
   3 -13   1   31.40    3.00
  -3  13  -1   33.50    2.90
   3  13   1   31.90    2.60
  -5 -13  -1    1.50    1.10
   5 -13   1    0.00    1.40
  -5  13  -1   -2.30    1.40
   5  13   1   -0.50    1.00
  -7 -13  -1    3.80    1.10
   7 -13   1    5.70    1.50
   7  13   1    1.40    1.00
  -7  13  -1    3.50    2.00
  -9 -13  -1    0.70    1.50
   9 -13   1    2.10    1.40
   9  13   1    0.80    1.10
 -11 -13  -1    1.10    0.90
  11 -13   1   -1.30    1.40
  11  13   1   -0.40    1.40
  10  14  -1   23.30    2.00
  -8 -14   1   30.50    3.50
   8  14  -1   34.40    2.40
   6  14  -1    1.70    0.90
   4  14  -1   13.70    2.00
  -4  14   1   11.80    2.00
  -2  14   1  267.87   12.40
   2  14  -1  273.57   12.50
   0  14   1    7.80    2.00
   0  14  -1    6.40    1.90
  -2 -14  -1   28.90    2.20
   2  14   1   26.00    2.40
  -2  14  -1   28.80    2.60
   4 -14   1   13.00    3.70
  -4 -14  -1   10.10    1.70
  -4  14  -1    9.30    2.40
  -6 -14  -1    0.20    0.90
   6 -14   1    3.50    2.10
  -6  14  -1    1.90    3.30
   6  14   1    1.10    0.80
  -8 -14  -1   14.00    1.60
   8  14   1   14.10    1.60
   7  15  -1    5.10    1.50
   5  15  -1    2.10    0.90
   3  15  -1    2.40    0.90
   1  15  -1   56.09    3.50
  -1  15   1   59.89    3.70
  -1  15  -1   -0.10    1.50
   1  15   1    1.20    1.50
  -3  15  -1    0.10    1.30
   3  15   1    2.40    1.30
   5  15   1    2.20    0.90
 -22   0   2   18.80    2.80
 -22   0   2   22.50    2.60
 -20   0   2    2.20    1.50
 -20   0   2    2.90    1.50
 -18   0   2   25.90    3.00
 -18   0   2   23.30    2.40
 -16   0   2  151.78    7.60
  14   0  -2   77.19    4.60
 -14   0   2   70.19    4.80
 -12   0   2   17.10    4.80
  12   0  -2   13.70    2.50
  10   0  -2   48.80    2.70
  10   0  -2   49.40    3.10
  -8   0   2  150.08    7.00
   8   0  -2  159.48    7.00
   6   0  -2    6.40    0.60
  -6   0   2    6.20    0.60
  -4   0   2  959.30   40.90
   4   0  -2  921.21   40.90
   2   0  -2  181.48    7.90
  -2   0   2  173.58    7.90
  -2   0  -2  259.77   11.50
   2   0   2  264.27   11.50
   4   0   2 1859.11   78.59
  -4   0  -2 1753.62   78.59
  -6   0  -2 1023.00   45.80
   6   0   2 1072.99   45.70
   8   0   2  315.67   14.00
 -10   0  -2   46.70    4.10
 -12   0  -2   86.79    4.80
 -12   0  -2   83.99    5.10
 -14   0  -2   19.10    2.70
 -14   0  -2   16.00    2.60
 -16   0  -2    5.90    1.80
 -16   0  -2    8.30    2.50
 -18   0  -2   35.70    3.40
 -20   0  -2   13.80    2.50
 -22   0  -2    6.80    1.80
 -23  -1   2    9.00    2.40
 -23   1   2    7.00    2.20
 -21  -1   2   37.20    3.40
 -21  -1   2   36.60    2.80
 -21   1   2   40.60    3.00
 -21   1   2   32.50    3.00
 -19  -1   2   15.30    3.10
 -19  -1   2   19.50    2.20
 -19   1   2   22.30    2.40
 -19   1   2   21.00    2.70
 -17  -1   2    2.50    1.60
 -17  -1   2    1.40    1.30
 -17   1   2    0.70    1.30
  15  -1  -2  143.39    7.10
 -15  -1   2  142.39    7.40
 -15   1   2  144.19    7.50
 -13  -1   2    1.00    1.60
  13  -1  -2    3.80    1.30
  13  -1  -2    5.00    1.60
 -13   1   2    8.50    3.30
  11  -1  -2   25.10    2.10
  11  -1  -2   25.30    2.20
  11   1  -2   21.70    2.10
   9  -1  -2    1.10    0.60
   9  -1  -2   -0.40    1.10
  -9  -1   2    1.20    0.70
  -9   1   2   -0.10    0.70
   9   1  -2    0.60    0.60
  -7  -1   2    7.50    0.70
   7  -1  -2    5.20    0.70
   7   1  -2    6.30    0.70
  -7   1   2    6.80    0.70
   5  -1  -2   18.80    1.10
  -5  -1   2   18.70    1.00
  -5   1   2   20.50    1.00
   5   1  -2   19.10    1.00
   3  -1  -2  185.68    8.70
  -3  -1   2  202.38    8.60
   3   1  -2  194.28    8.60
  -3   1   2  201.48    8.60
  -1  -1   2  527.65   23.40
  -1   1   2  544.15   23.40
   1  -1   2 1070.39   47.60
   1   1   2 1119.89   47.60
   3  -1   2    1.10    0.40
  -3  -1  -2    0.50    0.30
  -3   1  -2    0.80    0.30
   3   1   2    0.60    0.20
  -5  -1  -2    0.70    0.40
   5  -1   2    0.60    0.30
  -5   1  -2    0.30    0.50
   5   1   2    0.10    0.30
   7  -1   2   67.19    3.10
  -7  -1  -2   60.69    3.30
  -7   1  -2   63.39    3.30
   7   1   2   65.39    3.10
   9  -1   2   14.10    1.70
   9   1   2   14.90    1.50
 -11  -1  -2    0.90    1.50
 -11  -1  -2    0.90    1.60
 -11   1  -2    1.20    2.10
 -11   1  -2    1.40    1.40
 -13  -1  -2   89.09    5.90
 -13  -1  -2  106.59    5.80
 -13  -1  -2  107.69    5.30
 -13   1  -2  112.99    5.70
 -13   1  -2  103.49    5.60
 -15  -1  -2   35.30    2.90
 -15  -1  -2   36.80    3.20
 -15   1  -2   31.90    3.00
 -15   1  -2   31.10    3.50
 -17  -1  -2   24.00    2.90
 -17   1  -2   20.90    2.90
 -19  -1  -2    1.50    1.30
 -19   1  -2   -0.20    1.70
 -21  -1  -2    2.20    1.20
 -21   1  -2    2.00    1.00
 -22  -2   2    1.00    1.20
 -22  -2   2   -0.40    1.40
 -22   2   2    4.00    2.60
 -22   2   2    4.30    1.50
 -20  -2   2    1.10    1.30
 -20  -2   2    1.20    1.60
 -20   2   2    2.30    1.30
 -20   2   2    1.40    1.70
 -18  -2   2   10.00    2.00
 -18  -2   2    3.90    1.70
  18   2  -2   11.20    3.60
 -18   2   2    4.00    1.30
 -16  -2   2    2.80    1.30
  16  -2  -2    2.60    2.10
 -16  -2   2    2.60    1.70
  16   2  -2   -0.70    1.90
 -16   2   2    0.70    1.40
  14  -2  -2   -0.60    1.50
  14  -2  -2    1.30    1.20
 -14  -2   2   -2.60    2.00
 -14   2   2    0.50    1.70
  14   2  -2   -1.60    1.80
  12  -2  -2   94.59    4.50
  12  -2  -2   80.99    4.70
  10  -2  -2  107.89    5.10
  10  -2  -2  115.29    5.10
  10   2  -2  104.69    5.80
  10   2  -2   95.89    5.10
  -8  -2   2    3.70    1.00
   8  -2  -2    4.80    1.20
   8  -2  -2    4.10    1.00
  -8   2   2    4.00    0.90
   8   2  -2    3.80    0.90
  -6  -2   2  473.95   20.10
   6  -2  -2  475.65   20.10
   6   2  -2  427.76   20.20
   4  -2  -2   29.50    1.50
  -4  -2   2   32.80    1.50
   4   2  -2   29.80    1.50
  -4   2   2   30.40    1.50
  -2  -2   2  166.58    7.40
  -2   2   2  163.98    7.30
   2   2  -2  170.48    7.40
   0  -2   2  522.45   22.70
   0   2   2  518.35   22.70
   2  -2   2   85.49    3.80
  -2  -2  -2   80.59    3.80
   2   2   2   85.89    3.70
  -4  -2  -2  321.27   14.30
   4  -2   2  341.27   14.30
   4   2   2  323.37   14.20
  -4   2  -2  313.97   14.30
   6  -2   2   19.80    1.20
  -6  -2  -2   18.90    1.50
  -6   2  -2   19.30    1.50
   6   2   2   17.70    1.20
   8  -2   2    0.70    0.70
   8  -2   2    0.60    1.30
   8   2   2   -0.50    0.60
 -10  -2  -2    2.50    1.50
  10  -2   2    4.60    1.80
 -10  -2  -2   -1.40    1.90
 -10   2  -2    2.40    1.80
 -12  -2  -2    0.80    1.70
 -12  -2  -2    2.90    1.30
 -12  -2  -2    4.80    2.30
 -12  -2  -2    1.00    1.50
 -12   2  -2    2.60    1.50
 -12   2  -2    3.30    2.40
 -14  -2  -2    4.80    2.00
 -14  -2  -2    4.40    1.50
 -14  -2  -2    6.50    2.00
 -14  -2  -2    4.30    2.20
 -14   2  -2    8.20    2.60
 -16  -2  -2    3.30    2.30
 -16  -2  -2    5.80    1.80
 -16   2  -2    6.00    2.30
 -18  -2  -2    0.50    2.00
 -18   2  -2    0.50    1.30
 -20  -2  -2    3.00    1.30
  20   2   2    2.70    1.80
 -20   2  -2    2.00    1.60
 -23   3   2   45.00    3.00
 -21  -3   2   23.80    3.30
 -21  -3   2   19.00    2.00
 -21   3   2   18.00    2.70
 -19  -3   2   22.90    2.10
 -19   3   2   20.60    2.70
 -19   3   2   25.90    3.10
  19   3  -2   15.20    2.90
  17  -3  -2   34.30    3.60
 -17  -3   2   36.40    2.80
 -17  -3   2   31.90    4.40
  17   3  -2   34.10    3.10
 -17   3   2   36.80    3.30
  15  -3  -2   98.39    5.10
  15  -3  -2   99.29    5.20
 -15  -3   2  104.79    5.10
 -15  -3   2   86.89    6.70
  15   3  -2  101.39    5.30
 -15   3   2  107.59    5.60
  13  -3  -2   16.10    1.90
 -13  -3   2   17.60    2.20
  13  -3  -2   13.10    2.40
 -13  -3   2   22.90    4.70
  11  -3  -2   82.79    5.00
  11  -3  -2   97.69    5.50
  11  -3  -2  100.69    4.60
   9  -3  -2    4.90    0.90
   9  -3  -2    3.30    0.90
   9   3  -2    5.50    1.30
  -7  -3   2  187.58    8.70
   7  -3  -2  199.58    8.80
   7  -3  -2  200.48    8.70
  -7   3   2  195.88    8.70
   7   3  -2  197.68    8.80
   5  -3  -2    0.80    0.30
  -5  -3   2    1.30    0.40
   5   3  -2    1.10    0.40
  -5   3   2    0.70    0.30
  -3  -3   2 1808.62   78.49
   3   3  -2 1801.12   78.49
  -1  -3   2   99.79    4.50
   1  -3   2 1329.47   56.39
   1  -3   2 1326.27   56.39
   1   3   2 1232.38   56.29
   3  -3   2  104.99    4.70
  -3  -3  -2  102.39    4.70
   3   3   2  102.69    4.60
   5  -3   2  643.84   30.60
  -5  -3  -2  768.62   30.70
   5  -3   2  697.93   30.70
   5   3   2  711.13   30.60
  -5   3  -2  682.63   30.70
  -7  -3  -2  137.29    6.80
   7  -3   2  144.99    6.50
   7  -3   2  149.59    6.50
  -7   3  -2  129.29    6.80
   7   3   2  149.49    6.50
  -9  -3  -2    8.20    2.10
   9  -3   2    5.40    1.30
   9  -3   2    6.70    2.10
  -9  -3  -2    6.50    2.10
   9   3   2    5.10    1.60
 -11  -3  -2   23.60    3.70
 -11  -3  -2   33.70    2.30
 -11  -3  -2   32.20    3.30
 -11  -3  -2   29.00    3.20
  11  -3   2   34.20    2.70
 -11   3  -2   26.00    3.50
 -11   3  -2   15.60    5.80
 -13  -3  -2   21.40    3.20
 -13  -3  -2   26.50    3.20
 -13  -3  -2   26.70    5.60
 -13  -3  -2   23.70    2.20
 -13   3  -2   19.50    2.90
 -15  -3  -2   50.89    4.30
 -15  -3  -2   52.29    3.90
 -15  -3  -2   55.99    3.50
 -15  -3  -2   63.59    4.00
 -15   3  -2   56.89    4.10
 -17  -3  -2   69.99    4.10
 -17  -3  -2   62.09    4.90
 -17   3  -2   73.39    4.10
 -19  -3  -2    7.30    2.50
 -19   3  -2   12.80    2.50
 -21  -3  -2    0.30    1.20
 -21   3  -2    1.20    1.30
 -22  -4   2   29.00    2.10
 -22   4   2   24.90    2.30
 -20  -4   2   16.80    3.60
 -20  -4   2   17.80    2.30
  20   4  -2   12.10    2.70
 -20   4   2   16.60    3.00
  18  -4  -2   29.20    3.70
 -18  -4   2   31.20    2.50
 -18  -4   2   30.50    4.10
 -18   4   2   28.60    2.90
  18   4  -2   33.80    2.70
 -16  -4   2    7.90    2.20
 -16  -4   2   13.20    4.00
 -16   4   2   12.10    3.00
 -14  -4   2  200.28   11.00
 -14  -4   2  222.38   10.00
  14  -4  -2  214.78   10.00
  14  -4  -2  215.78   10.00
  14   4  -2  230.88   10.50
  12  -4  -2  282.47   12.90
  12  -4  -2  281.17   13.00
 -12  -4   2  291.57   13.00
  12   4  -2  292.77   13.20
  10  -4  -2   -0.60    1.40
 -10  -4   2   -1.00    1.60
  10  -4  -2   -0.30    0.80
  10  -4  -2    0.00    1.40
 -10   4   2   -1.00    1.70
  10   4  -2   -0.70    1.40
   8  -4  -2    0.80    0.80
  -8  -4   2   -0.50    1.20
   8  -4  -2    1.50    0.70
  -8   4   2    1.00    0.80
   8   4  -2    2.20    0.80
  -6  -4   2 1820.52   81.59
   6  -4  -2 1922.01   81.59
   6  -4  -2 1942.21   81.69
  -6   4   2 1796.42   81.49
   6   4  -2 1898.21   81.69
   4  -4  -2  503.05   23.80
  -4  -4   2  550.14   23.70
   4   4  -2  575.94   23.80
  -2  -4   2  102.69    4.70
   0  -4   2  474.65   20.80
   0  -4   2  477.05   20.80
   2  -4   2  234.18   10.40
   2  -4   2  243.88   10.30
   2   4   2  224.18   10.30
  -4  -4  -2   27.90    1.60
   4  -4   2   28.70    1.50
   4  -4   2   26.50    1.70
   4   4   2   28.30    1.50
   6  -4   2 1945.21   85.09
  -6  -4  -2 1985.00   85.19
   6  -4   2 1953.80   84.99
   6   4   2 1935.41   84.99
   8  -4   2 1393.86   65.89
  -8  -4  -2 1730.23   66.19
   8  -4   2 1514.05   65.89
  -8  -4  -2 1474.15   66.69
   8   4   2 1444.26   65.89
 -10  -4  -2   -2.20    1.70
 -10  -4  -2   -1.10    1.60
 -10  -4  -2    1.10    1.90
  10  -4   2   -0.20    1.20
 -10  -4  -2    0.40    1.20
 -10   4  -2    6.20    2.80
  12  -4   2   76.59    4.10
 -12  -4  -2   72.19    4.50
 -12  -4  -2   60.09    4.10
 -12  -4  -2   79.89    4.40
 -12   4  -2   67.19    4.50
 -14  -4  -2   45.50    3.70
 -14  -4  -2   48.90    3.70
 -14  -4  -2   57.59    4.60
 -14  -4  -2   48.40    3.20
  14  -4   2   50.69    5.40
 -14   4  -2   52.59    3.70
 -16  -4  -2  132.49    6.40
 -16  -4  -2  118.99    6.20
 -16  -4  -2  112.89    6.60
 -16   4  -2  122.99    6.20
 -18  -4  -2   25.70    2.90
 -18  -4  -2   20.90    2.60
 -18   4  -2   25.30    2.70
 -20  -4  -2   32.90    3.00
 -20   4  -2   33.60    2.80
  20   4   2   26.10    3.00
 -21  -5   2   17.00    1.90
 -21   5   2   15.10    2.10
  21   5  -2   18.60    2.60
 -19  -5   2    6.40    1.80
  19  -5  -2    1.00    4.30
 -19   5   2    9.20    2.20
  19   5  -2    8.20    2.00
 -17  -5   2    5.60    2.50
  17  -5  -2    6.80    2.00
 -17  -5   2    6.40    1.50
  17   5  -2    9.90    1.90
 -17   5   2    9.00    2.70
 -15  -5   2  132.99    6.30
  15  -5  -2  127.69    6.30
  15  -5  -2  127.79    6.30
 -15  -5   2  130.39    7.60
  15   5  -2  126.69    6.40
 -13  -5   2   48.70    6.60
  13  -5  -2   56.89    3.20
 -13  -5   2   60.79    3.90
  13  -5  -2   58.09    3.60
  11  -5  -2    0.50    0.90
 -11  -5   2    0.20    1.50
  11  -5  -2    0.80    1.30
  11  -5  -2    0.10    1.20
  11   5  -2    0.90    1.20
   9  -5  -2  323.47   14.40
  -9  -5   2  298.47   14.30
   9  -5  -2  341.27   14.10
   9   5  -2  327.87   14.40
   9   5  -2  288.47   14.30
  -7  -5   2  164.98    7.70
   7  -5  -2  176.98    7.70
   7   5  -2  184.38    7.80
   7   5  -2  146.39    8.00
  -5  -5   2  462.85   21.20
   5  -5  -2  475.25   21.30
   5   5  -2  513.15   21.30
   3  -5  -2  239.98   12.30
  -3  -5   2  282.77   12.20
   3   5  -2  305.57   12.30
  -1  -5   2   36.20    1.90
   1  -5   2  354.16   15.30
   1  -5   2  338.07   15.20
   3  -5   2   96.99    4.30
   3  -5   2   89.09    4.40
   3  -5   2   90.49    4.30
  -5  -5  -2  225.18   10.10
   5  -5   2  227.68    9.90
   5  -5   2  227.78   10.00
   5   5   2  211.68    9.90
  -7  -5  -2  906.91   43.70
  -7  -5  -2 1087.59   43.70
   7  -5   2 1031.50   43.50
  -7  -5  -2  998.00   43.70
   7  -5   2  959.60   43.40
   7   5   2  976.90   43.40
  -9  -5  -2  100.89    5.70
  -9  -5  -2  102.79    6.10
  -9  -5  -2  103.59    5.60
   9  -5   2  119.59    5.30
  -9  -5  -2  119.69    5.40
  -9   5  -2   99.59    6.70
  -9   5  -2  105.99    6.70
 -11  -5  -2   14.30    3.30
 -11  -5  -2   19.50    2.20
 -11  -5  -2    9.40    2.80
 -11  -5  -2   16.50    2.60
  11  -5   2   18.20    2.00
 -11   5  -2   32.50    6.70
 -11   5  -2   14.40    3.40
 -13  -5  -2   37.30    3.60
 -13  -5  -2   42.80    3.30
 -13  -5  -2   37.40    3.20
 -13  -5  -2   37.90    2.80
  13  -5   2   39.30    2.90
 -13   5  -2   39.30    3.30
 -15  -5  -2   -0.40    1.50
 -15  -5  -2    3.40    1.60
 -15  -5  -2    1.30    1.80
 -15   5  -2    1.20    1.40
 -17  -5  -2   14.30    2.40
 -17  -5  -2   11.40    2.70
 -17   5  -2   17.00    2.70
 -19  -5  -2    0.40    1.10
 -19  -5  -2   -3.10    1.60
  19   5   2   -0.60    1.00
 -19   5  -2    0.80    1.40
 -22  -6   2    0.30    0.90
 -22   6   2   -0.70    0.90
 -20  -6   2   23.20    2.70
  20   6  -2   23.30    2.30
 -20   6   2   23.70    2.70
  18  -6  -2    3.70    2.10
 -18  -6   2    1.70    1.10
 -18   6   2    3.30    1.30
  18   6  -2    2.30    1.10
  16  -6  -2   11.10    2.20
 -16  -6   2   12.40    2.40
 -16  -6   2   27.50    7.00
 -16   6   2   16.10    2.80
  16   6  -2   15.10    2.00
  14  -6  -2    0.30    1.50
  14  -6  -2    1.90    1.20
 -14  -6   2    0.10    1.50
  14   6  -2    1.40    1.30
  12  -6  -2   15.30    2.50
 -12  -6   2   13.00    3.00
  12  -6  -2   10.00    1.50
  12   6  -2   10.60    2.10
 -10  -6   2   33.10    3.10
  10  -6  -2   30.40    2.60
  10  -6  -2   33.00    2.90
  10  -6  -2   31.00    2.00
  10   6  -2   28.70    2.70
  -8  -6   2    0.70    1.90
   8  -6  -2   -0.10    0.80
   8  -6  -2    1.70    1.20
   8  -6  -2   -0.40    1.10
   8   6  -2    1.80    1.40
   8   6  -2    1.10    1.60
  -6  -6   2   61.59    3.70
   6  -6  -2   69.89    3.40
   6   6  -2   69.89    3.60
  -4  -6   2   89.19    4.30
   4  -6  -2   93.89    4.50
  -2  -6   2    0.60    0.60
   2  -6  -2    1.20    1.30
   0  -6   2  515.05   21.80
   0  -6   2  480.55   21.80
   0  -6   2  495.25   21.80
   2  -6   2  185.98    8.20
   2  -6   2  183.68    8.30
   2  -6   2  179.28    8.20
   4  -6   2   17.00    1.50
   4  -6   2   12.70    2.50
   4  -6   2   14.20    1.30
  -6  -6  -2   50.59    4.70
  -6  -6  -2   54.29    4.10
   6  -6   2   69.29    3.90
  -6  -6  -2   64.99    4.10
  -6  -6  -2   57.19    3.80
   6  -6   2   66.09    3.10
  -8  -6  -2   12.50    2.70
   8  -6   2   14.70    1.60
  -8  -6  -2   10.20    2.70
  -8  -6  -2    9.40    1.90
  -8  -6  -2   14.40    2.30
  -8   6  -2    7.20    2.30
  10  -6   2  128.59    5.90
 -10  -6  -2  120.59    6.20
 -10  -6  -2  123.49    6.20
 -10  -6  -2  117.79    6.50
 -10  -6  -2  128.89    6.30
 -10   6  -2  110.19    7.30
 -10   6  -2  115.09    6.80
 -12  -6  -2   72.49    4.20
  12  -6   2   71.99    4.00
 -12  -6  -2   68.29    4.30
 -12  -6  -2   76.29    4.80
 -12   6  -2   63.69    4.70
  14  -6   2   68.49    4.00
 -14  -6  -2   69.19    4.00
 -14  -6  -2   69.19    4.60
 -14  -6  -2   64.29    4.10
 -14   6  -2   64.09    4.30
 -16  -6  -2    1.80    1.90
 -16  -6  -2    4.50    2.00
 -16  -6  -2   11.20    2.20
 -16   6  -2   10.50    2.80
 -18  -6  -2   -2.40    1.60
 -18  -6  -2    0.20    1.30
  18   6   2    0.30    0.90
 -18   6  -2    2.70    1.40
 -20  -6  -2    1.70    0.90
  20   6   2    1.10    0.90
 -20   6  -2    3.60    1.90
 -21  -7   2    2.80    0.90
  21   7  -2    1.80    1.00
 -21   7   2    5.10    1.70
 -19  -7   2   30.40    2.60
  19  -7  -2   30.20    3.40
  19   7  -2   33.70    2.30
 -19   7   2   34.00    2.50
  17  -7  -2   13.30    2.40
 -17  -7   2    9.90    2.00
  17   7  -2   12.40    1.80
 -17   7   2   15.00    2.40
 -15  -7   2   49.10    3.10
  15  -7  -2   39.50    3.20
  15  -7  -2   43.10    3.00
  15   7  -2   47.40    3.00
  13  -7  -2   44.20    3.70
 -13  -7   2   46.00    3.30
  13  -7  -2   46.10    3.30
  13   7  -2   49.90    3.20
 -11  -7   2    9.90    2.40
  11  -7  -2   11.50    1.60
  11  -7  -2    9.00    2.10
  11  -7  -2    8.50    2.40
  11   7  -2   10.60    2.20
   9  -7  -2    6.40    1.80
  -9  -7   2    3.30    1.60
   9  -7  -2    5.00    1.30
   9  -7  -2    4.50    1.40
   9   7  -2    5.40    1.40
   7  -7  -2   18.50    2.10
   7  -7  -2   16.30    2.40
   7  -7  -2   18.50    1.60
  -7  -7   2   16.60    2.90
   7   7  -2   20.90    2.40
   5  -7  -2  114.89    5.90
   5  -7  -2  131.69    5.80
  -5  -7   2  116.39    5.90
   5   7  -2  122.59    6.10
  -3  -7   2  112.09    5.30
   3  -7  -2  109.29    5.40
   1  -7  -2  186.38    8.80
  -1  -7   2  195.68    8.70
   3  -7   2   16.90    1.40
  -3  -7  -2   17.60    2.30
  -3  -7  -2   19.10    3.30
  -3  -7  -2   15.50    3.20
  -3   7  -2   17.90    2.80
  -5  -7  -2    1.00    1.80
  -5  -7  -2    0.60    1.10
  -5  -7  -2    1.50    1.60
   5  -7   2   -0.10    0.70
  -5   7  -2    0.00    1.50
  -7  -7  -2   28.40    3.10
  -7  -7  -2   24.50    3.00
   7  -7   2   26.40    1.90
  -7  -7  -2   27.10    2.60
  -7   7  -2   24.60    3.80
  -9  -7  -2  139.69    6.70
   9  -7   2  135.29    6.30
  -9  -7  -2  117.79    7.70
  -9  -7  -2  128.29    6.40
  -9   7  -2  123.19    7.30
 -11  -7  -2  332.37   14.80
 -11  -7  -2  332.27   14.70
 -11  -7  -2  319.67   15.10
  11  -7   2  338.97   14.70
 -11   7  -2  319.87   16.70
 -11   7  -2  307.27   15.00
 -13  -7  -2  122.19    6.50
 -13  -7  -2  116.79    6.20
 -13  -7  -2  128.09    6.00
  13  -7   2  119.59    6.00
 -13   7  -2  115.29    6.40
 -15  -7  -2   33.50    3.20
  15  -7   2   34.30    3.00
 -15  -7  -2   31.40    2.60
 -15   7  -2   26.70    3.40
 -17  -7  -2    7.40    1.90
 -17  -7  -2    5.30    1.50
 -17   7  -2    5.60    1.60
  17   7   2    7.90    1.50
 -19  -7  -2    0.20    1.40
 -19  -7  -2    0.60    0.90
  19   7   2   -0.40    0.80
 -19   7  -2    2.00    2.40
 -20  -8   2   13.00    1.50
  20   8  -2   10.20    1.40
 -20   8   2   11.60    1.90
 -18  -8   2   16.40    1.90
  18  -8  -2   16.40    2.60
  18   8  -2   15.60    1.80
 -18   8   2   20.80    2.40
  16  -8  -2    3.80    1.50
 -16  -8   2    3.40    1.40
 -16   8   2    1.70    1.60
  16   8  -2    3.70    1.30
  14  -8  -2   24.90    3.10
 -14  -8   2   27.90    2.60
  14  -8  -2   25.90    2.30
  14   8  -2   29.40    2.30
  12  -8  -2   62.09    3.90
 -12  -8   2   63.79    3.90
  12  -8  -2   59.49    3.50
  12   8  -2   63.79    3.70
  10  -8  -2    7.60    2.40
 -10  -8   2   10.90    2.70
  10  -8  -2    8.80    2.10
  10  -8  -2    6.90    1.90
  10   8  -2    8.90    2.10
   8  -8  -2    2.90    1.00
   8  -8  -2    2.30    1.10
  -8  -8   2    1.90    1.70
   8  -8  -2    1.70    1.10
   8   8  -2    7.00    2.10
   6  -8  -2  113.99    5.80
   6  -8  -2  108.09    5.40
  -6  -8   2   98.49    6.10
   6  -8  -2  115.79    5.40
   6   8  -2  115.69    5.70
   4  -8  -2  124.39    6.00
   4  -8  -2  118.99    5.70
  -4  -8   2  113.79    5.70
  -4  -8   2  101.09    6.30
   4  -8  -2  120.49    5.60
   4   8  -2  117.19    6.00
   2  -8  -2    2.10    1.20
  -2  -8   2    3.20    1.10
   2  -8  -2    3.50    1.10
   2  -8  -2    1.00    1.20
   2   8  -2    3.50    1.90
   2   8  -2    6.60    2.20
   0  -8  -2  198.28    9.30
   0  -8   2  216.68    9.30
   0  -8  -2  205.38    9.90
   0  -8  -2  204.18    9.80
   0   8  -2  191.88    9.50
  -2  -8  -2   44.00    3.50
  -2  -8  -2   37.70    3.40
  -2  -8  -2   36.80    2.70
   2  -8   2   39.50    2.30
  -2   8  -2   36.70    2.90
  -4  -8  -2   21.80    3.10
  -4  -8  -2   26.80    3.20
   4  -8   2   26.60    1.90
  -4  -8  -2   30.70    2.40
  -4   8  -2   26.70    3.10
  -6  -8  -2   54.89    3.90
  -6  -8  -2   56.19    3.70
  -6  -8  -2   50.59    3.40
   6  -8   2   51.59    3.00
  -6   8  -2   53.29    4.20
  -8  -8  -2  148.99    7.30
  -8  -8  -2  143.49    7.00
   8  -8   2  144.49    6.90
  -8  -8  -2  140.89    7.50
  -8   8  -2  151.08    8.10
 -10  -8  -2    7.40    2.20
 -10  -8  -2    7.70    2.60
 -10  -8  -2    9.30    3.50
 -10   8  -2   13.80    4.30
 -10   8  -2    4.80    2.40
 -12  -8  -2   85.99    4.80
 -12  -8  -2   85.69    4.50
 -12  -8  -2   81.59    5.20
  12  -8   2   80.29    4.40
 -14  -8  -2  104.69    5.30
  14  -8   2  101.39    5.30
 -14  -8  -2  115.69    6.30
 -14  -8  -2  100.79    5.50
 -14   8  -2   98.99    6.00
  16  -8   2   -0.80    2.40
 -16  -8  -2   -0.40    1.00
 -16  -8  -2   -0.50    1.20
 -16   8  -2    3.50    1.70
  16   8   2    0.00    0.80
 -18  -8  -2    7.10    1.60
 -18  -8  -2    8.80    2.10
  18   8   2    7.90    1.30
 -19  -9   2    0.70    0.80
  19   9  -2   -0.60    0.70
 -19   9   2   -0.50    1.00
  17  -9  -2   32.20    2.90
 -17  -9   2   36.30    2.40
 -17   9   2   34.40    2.70
  17   9  -2   32.70    2.30
 -15  -9   2   30.20    2.60
  15  -9  -2   27.20    2.40
  15   9  -2   29.80    2.30
  13  -9  -2    5.30    1.70
  13  -9  -2    5.90    1.50
 -13  -9   2   10.90    2.40
  13   9  -2    7.40    1.90
  13   9  -2    9.80    2.90
 -11  -9   2    0.50    1.60
  11  -9  -2    0.40    1.40
  11  -9  -2    0.80    1.10
  11  -9  -2    1.80    1.10
  11   9  -2    2.50    1.20
   9  -9  -2   58.69    3.40
  -9  -9   2   65.59    4.00
   9  -9  -2   64.29    3.90
   9  -9  -2   56.39    3.60
   9   9  -2   61.99    3.80
   7  -9  -2   34.60    3.00
  -7  -9   2   39.20    3.50
   7  -9  -2   37.60    2.80
   7  -9  -2   36.40    2.50
   7   9  -2   40.80    3.00
   5  -9  -2    6.00    1.70
   5  -9  -2    5.40    1.40
   5  -9  -2    4.20    1.20
  -5  -9   2    7.90    1.80
   5   9  -2    5.40    1.50
  -5   9   2    4.90    2.90
  -3  -9   2   26.20    2.50
   3  -9  -2   27.40    2.70
   3  -9  -2   26.20    2.50
   3  -9  -2   27.80    2.20
   3   9  -2   27.80    3.10
   3   9  -2   31.60    2.70
   1  -9  -2   33.60    2.60
   1  -9  -2   33.70    3.00
  -1  -9   2   35.20    2.40
   1  -9  -2   32.70    3.00
   1   9  -2   37.20    2.80
   1   9  -2   36.40    3.70
  -1  -9  -2   11.20    2.60
   1  -9   2   13.90    1.70
  -1  -9  -2   13.20    2.70
  -1  -9  -2   11.60    1.80
  -1   9  -2   13.70    2.10
  -3  -9  -2   69.69    3.90
   3  -9   2   74.49    3.80
  -3  -9  -2   68.49    4.60
  -3  -9  -2   78.49    4.60
  -3   9  -2   75.49    4.40
   5  -9   2   30.70    2.80
  -5  -9  -2   31.70    3.40
  -5  -9  -2   30.90    3.20
  -5  -9  -2   33.20    2.80
  -5   9  -2   25.80    3.10
  -7  -9  -2   42.30    3.50
  -7  -9  -2   46.40    3.00
  -7  -9  -2   44.70    5.20
   7  -9   2   41.40    2.80
  -7   9  -2   43.50    3.90
  -9  -9  -2    8.20    3.10
  -9  -9  -2   13.90    2.60
   9  -9   2    8.60    1.70
  -9   9  -2    4.50    2.20
 -11  -9  -2  108.39    6.20
 -11  -9  -2  118.29    5.90
 -11  -9  -2  111.49    5.60
  11  -9   2  108.69    5.70
 -13  -9  -2    2.70    1.50
  13  -9   2    6.50    1.80
 -13  -9  -2    2.70    1.10
 -13  -9  -2    1.90    1.40
  13   9   2    3.20    1.20
 -15  -9  -2   18.00    2.60
 -15  -9  -2   18.40    1.90
  15  -9   2   14.10    2.40
  15   9   2   17.50    1.80
 -17  -9  -2   -1.30    1.20
 -17  -9  -2   -0.60    0.80
  17   9   2    1.10    0.80
 -18 -10   2   -0.80    0.80
 -18  10   2    0.80    1.00
  18  10  -2    0.10    0.70
  16 -10  -2    4.80    1.60
 -16 -10   2    6.70    1.70
 -16  10   2    8.00    2.50
  16  10  -2    8.50    1.50
  14 -10  -2   15.20    2.00
 -14 -10   2   17.50    2.20
  14  10  -2   15.30    3.00
  14  10  -2   15.20    1.90
  12 -10  -2   -0.30    1.20
  12 -10  -2    0.50    2.20
 -12 -10   2    0.00    1.30
  12  10  -2    0.10    1.10
  10 -10  -2   10.50    2.30
  10 -10  -2    8.20    1.80
  10  10  -2    7.80    2.00
  10  10  -2   10.00    2.40
  -8 -10   2    0.70    1.40
   8 -10  -2    0.10    1.20
   8 -10  -2    0.10    1.10
   8 -10  -2   -0.60    1.30
   8  10  -2   -0.70    1.30
   8  10  -2    0.80    1.40
   6 -10  -2   19.20    2.10
   6 -10  -2   22.10    2.20
   6 -10  -2   16.80    2.50
  -6 -10   2   19.60    3.10
   6  10  -2   19.70    2.50
   6  10  -2   19.50    2.40
  -4 -10   2  144.69    7.70
   4 -10  -2  152.48    7.40
   4 -10  -2  158.98    7.60
   4 -10  -2  154.18    7.30
   4  10  -2  158.68    7.60
   4  10  -2  153.58    7.50
  -4  10   2  152.98    7.90
   2 -10  -2    2.50    0.90
   2 -10  -2    5.20    1.90
  -2 -10   2    2.70    1.50
   2 -10  -2    4.30    1.30
   2  10  -2    5.00    1.90
   2  10  -2    3.20    0.90
   0 -10   2    6.00    1.80
   0 -10  -2    5.40    1.30
   0 -10  -2    8.00    1.30
   0  10  -2    7.40    1.90
  -2 -10  -2   13.20    1.90
   2 -10   2   10.80    1.90
  -2 -10  -2   10.80    2.80
  -2  10  -2   11.60    2.40
  -4 -10  -2   13.40    3.00
  -4 -10  -2   14.70    2.70
   4 -10   2   15.50    1.90
  -4 -10  -2   16.40    1.90
  -4  10  -2   12.10    2.60
   6 -10   2    0.30    1.30
  -6 -10  -2    0.00    1.50
  -6 -10  -2   -0.70    1.00
  -6 -10  -2   -1.60    1.50
   6  10   2   -0.30    1.60
  -6  10  -2    0.20    1.60
  -8 -10  -2   33.60    3.50
   8 -10   2   25.50    2.30
  -8 -10  -2   28.30    2.60
  -8 -10  -2   29.00    3.00
  -8  10  -2   24.50    3.60
   8  10   2   24.50    2.70
 -10 -10  -2    8.90    2.30
 -10 -10  -2   15.20    3.20
 -10 -10  -2   12.60    2.10
  10 -10   2   14.60    1.90
  10  10   2   11.70    2.10
  12 -10   2   14.10    2.00
 -12 -10  -2   17.80    2.10
 -12 -10  -2   15.30    3.20
  12  10   2   16.30    2.10
  14 -10   2    2.90    1.50
 -14 -10  -2    0.20    0.80
 -14 -10  -2   -0.30    1.30
  14  10   2    0.60    1.00
 -16 -10  -2    0.40    0.80
 -16 -10  -2   -0.90    1.50
  16  10   2   -0.50    0.80
 -17 -11   2   18.50    1.70
 -17  11   2   21.50    2.30
  17  11  -2   18.10    1.50
  15 -11  -2   18.60    2.30
 -15 -11   2   20.90    2.00
  15  11  -2   18.50    1.70
 -15  11   2   19.60    2.30
 -13 -11   2   17.70    2.30
  13 -11  -2   19.00    2.10
  13  11  -2   22.50    2.10
  13  11  -2   14.60    2.50
 -11 -11   2   41.70    3.30
  11 -11  -2   42.30    2.90
  11  11  -2   43.50    3.00
  11  11  -2   44.10    3.00
   9 -11  -2    0.30    1.30
  -9 -11   2    2.20    1.50
   9 -11  -2    2.40    1.40
   9 -11  -2   -0.50    1.10
   9  11  -2   -0.90    1.20
   9  11  -2    1.70    1.10
   7 -11  -2   17.10    2.30
  -7 -11   2   15.60    3.10
   7 -11  -2   15.70    2.50
   7 -11  -2   12.70    2.10
   7  11  -2   14.40    2.40
   7  11  -2   15.70    2.30
  -5 -11   2   69.89    4.50
   5 -11  -2   74.19    4.30
   5 -11  -2   75.19    3.90
   5 -11  -2   72.29    4.30
   5  11  -2   73.79    4.60
   5  11  -2   73.89    4.40
  -5  11   2   77.89    5.10
  -3 -11   2   71.69    5.20
   3 -11  -2   83.59    4.70
   3 -11  -2   81.69    4.30
   3 -11  -2   89.89    4.90
  -3  11   2   82.29    4.90
   3  11  -2   79.29    5.00
   3  11  -2   81.89    4.50
   1 -11  -2   95.99    5.20
   1 -11  -2   96.99    4.90
  -1 -11   2   94.09    5.80
   1  11  -2   98.09    5.10
  -1 -11  -2    2.60    1.00
   1 -11   2    0.60    1.50
  -1 -11  -2    1.70    1.30
  -1  11  -2    1.60    1.30
   3 -11   2   51.09    3.40
  -3 -11  -2   51.29    3.10
  -3 -11  -2   50.69    3.80
  -3  11  -2   51.79    3.60
   5 -11   2    1.90    1.30
  -5 -11  -2    0.70    1.40
  -5 -11  -2    1.90    1.10
  -5  11  -2    1.80    1.40
  -7 -11  -2   12.40    2.90
   7 -11   2    6.70    1.80
  -7 -11  -2    9.80    1.80
   7  11   2    9.00    2.90
  -7  11  -2    8.90    3.00
  -9 -11  -2   18.20    3.40
  -9 -11  -2    8.70    2.70
   9 -11   2   13.80    1.90
  -9  11  -2   15.10    3.80
   9  11   2    7.80    2.60
 -11 -11  -2    2.50    1.70
  11 -11   2    2.60    1.20
 -11 -11  -2    2.90    1.00
  11  11   2    2.60    1.40
  13 -11   2    7.20    2.00
 -13 -11  -2    3.60    1.30
 -13 -11  -2    5.60    1.40
  13  11   2    2.70    1.00
 -15 -11  -2   18.00    1.50
  15  11   2   16.50    1.70
  14 -12  -2   14.60    2.50
 -14 -12   2   14.80    1.90
  14  12  -2   18.80    1.70
 -14  12   2   13.50    2.30
  12 -12  -2   51.69    3.30
 -12 -12   2   57.29    3.20
  12  12  -2   52.89    3.20
  12  12  -2   52.79    3.20
  10 -12  -2   11.80    2.20
 -10 -12   2   11.70    2.30
  10  12  -2    7.30    2.00
  10  12  -2   12.10    2.00
  -8 -12   2   29.20    2.90
   8 -12  -2   27.00    2.70
   8 -12  -2   19.40    2.70
   8 -12  -2   31.50    2.90
   8  12  -2   31.50    2.70
   8  12  -2   27.20    2.50
  -6 -12   2   65.09    6.20
   6 -12  -2   63.79    3.90
   6 -12  -2   60.89    4.00
   6  12  -2   63.19    3.80
   4 -12  -2    5.00    2.30
   4 -12  -2   10.30    1.80
   4 -12  -2    4.70    1.20
   4  12  -2    8.20    2.10
  -4  12   2    8.90    3.00
   4  12  -2    5.80    2.00
   2 -12  -2   38.90    3.20
   2 -12  -2   37.80    2.60
   2  12  -2   43.70    3.10
  -2  12   2   39.60    3.20
   0 -12  -2  116.99    6.20
   0 -12  -2  125.39    5.80
   0 -12   2  115.49    6.30
   0  12  -2  122.09    6.10
  -2 -12  -2   43.20    3.30
   2 -12   2   42.40    3.30
  -2 -12  -2   42.70    2.70
  -2  12  -2   39.70    3.10
  -4 -12  -2   16.60    2.00
   4 -12   2   13.10    2.30
  -4 -12  -2   15.20    2.80
  -4  12  -2   17.20    2.50
  -6 -12  -2   36.30    3.40
  -6 -12  -2   33.20    3.20
   6 -12   2   32.00    2.60
  -6  12  -2   29.70    3.20
  -8 -12  -2   13.80    3.30
  -8 -12  -2    5.80    1.70
   8 -12   2    5.90    1.80
  -8  12  -2    4.10    1.80
   8  12   2    6.40    2.10
  10 -12   2   14.90    1.90
 -10 -12  -2   15.60    2.20
 -10 -12  -2   21.70    3.30
  10  12   2    9.10    2.60
  12 -12   2   25.80    2.40
 -12 -12  -2   30.40    6.00
 -12 -12  -2   27.60    2.10
  12  12   2   25.80    2.60
  13  13  -2    1.90    1.10
  11 -13  -2   12.90    2.60
 -11 -13   2   10.50    2.60
  11  13  -2    9.30    2.40
  11  13  -2    7.50    2.40
  -9 -13   2   17.30    3.20
   9 -13  -2   11.60    2.70
   9  13  -2   13.00    2.40
   9  13  -2   14.00    1.90
   7 -13  -2    5.20    2.30
   7 -13  -2   11.90    2.60
   7  13  -2    5.40    1.80
   5 -13  -2   42.50    2.80
   5 -13  -2   34.60    3.10
   5  13  -2   38.70    2.80
   3 -13  -2    0.90    1.30
   3 -13  -2    2.30    1.00
  -3  13   2    1.80    1.40
   3  13  -2    2.70    1.10
   1 -13  -2    3.20    1.30
   1 -13  -2    2.40    0.90
  -1  13   2    2.00    1.20
   1  13  -2    2.60    1.20
  -1 -13  -2    0.70    0.90
   1 -13   2    1.00    2.30
  -1 -13  -2    0.80    1.30
   1  13   2    0.50    1.00
  -1  13  -2    0.30    1.00
   3 -13   2   22.20    2.90
  -3 -13  -2   25.70    3.00
  -3 -13  -2   27.20    2.10
  -3  13  -2   21.60    2.60
   3  13   2   21.90    2.40
  -5 -13  -2   -0.60    1.20
  -5 -13  -2   -0.50    0.90
  -5  13  -2    0.40    1.30
   7 -13   2    1.90    1.30
  -7 -13  -2    0.50    1.50
  -7 -13  -2    3.00    1.00
  -7  13  -2    2.20    1.70
  -9 -13  -2   42.30    2.60
   9 -13   2   34.30    2.70
 -11 -13  -2   12.90    1.40
  11  13   2    8.90    1.50
  10  14  -2    0.80    1.00
   8  14  -2   12.30    1.90
   6  14  -2    1.80    1.00
   4 -14  -2   10.90    2.80
   4  14  -2    5.90    1.80
   2 -14  -2    2.10    1.00
   2 -14  -2   -0.40    1.50
  -2  14   2    0.90    1.40
   2  14  -2   -0.40    0.90
   0 -14  -2    0.80    1.60
   0 -14  -2    0.40    0.80
   0  14   2    1.50    1.00
   0  14  -2    0.40    1.10
  -2 -14  -2   37.00    2.30
  -2 -14  -2   38.50    6.50
  -2  14  -2   34.70    2.70
   2  14   2   37.50    2.60
   4 -14   2    9.40    3.00
  -4 -14  -2    4.70    1.40
   4  14   2    6.50    1.60
  -6 -14  -2    0.90    0.80
   6 -14   2    4.10    3.40
  -6  14  -2    0.50    1.60
   6  14   2    1.10    1.50
  -8 -14  -2    2.60    0.80
   5  15  -2    9.00    1.80
   3  15  -2   20.00    2.40
   1  15  -2   17.50    2.00
  -1  15   2   18.70    2.90
  -1 -15  -2   14.00    2.10
  -1  15  -2   10.00    1.80
   1  15   2    9.90    2.20
  -3 -15  -2   -0.70    0.90
   3  15   2   -0.90    1.00
  -3  15  -2    0.10    1.10
 -22   0   3    0.50    1.70
 -22   0   3   -0.30    1.30
 -20   0   3   -1.40    1.30
 -20   0   3   -1.30    1.40
 -18   0   3    0.80    1.50
  16   0  -3    1.20    2.60
 -16   0   3   -1.50    1.40
  14   0  -3    2.10    1.80
 -14   0   3   -2.30    1.80
  12   0  -3    1.30    1.60
  10   0  -3    0.50    1.20
  10   0  -3   -0.50    0.90
   8   0  -3    1.00    1.20
  -8   0   3   -0.80    0.60
   8   0  -3    0.80    0.60
  -6   0   3   -0.90    0.40
   6   0  -3   -0.40    0.30
  -4   0   3    0.50    0.30
   4   0  -3    0.30    0.30
  -2   0   3    0.40    0.30
   0   0   3   -1.00    0.30
   0   0   3   -0.90    0.30
   2   0   3    0.00    0.30
  -4   0  -3    0.20    0.60
   4   0   3    0.80    0.60
  -6   0  -3    0.30    1.00
   6   0   3    0.50    0.50
   8   0   3   -0.80    0.90
 -10   0  -3   -0.60    1.60
 -10   0  -3   -1.40    1.70
 -10   0  -3    0.10    1.80
 -12   0  -3    2.10    1.50
 -12   0  -3    2.50    1.70
 -14   0  -3    0.70    1.40
 -14   0  -3   -1.60    1.70
 -14   0  -3   -0.10    1.30
 -16   0  -3    2.50    1.60
 -16   0  -3   -1.20    1.80
 -18   0  -3    1.20    1.40
 -20   0  -3    0.00    1.30
 -23  -1   3    9.10    1.80
 -23  -1   3    6.10    2.10
 -23   1   3    4.70    1.50
 -21  -1   3   21.70    2.20
 -21  -1   3   22.30    3.50
 -21   1   3   23.10    2.80
 -21   1   3   21.20    2.20
 -19  -1   3   28.50    2.30
 -19   1   3   26.20    3.10
 -17  -1   3    5.50    1.90
  17  -1  -3    4.60    2.50
 -17   1   3    7.00    2.60
 -15  -1   3   66.69    4.90
  15  -1  -3   69.79    4.00
  15   1  -3   69.89    7.10
 -15   1   3   64.19    5.40
  13  -1  -3   96.89    4.80
 -13  -1   3   84.99    6.10
  13  -1  -3   89.99    4.60
  13   1  -3   95.29    5.10
  11  -1  -3   75.29    3.90
  11  -1  -3   81.39    4.50
  11   1  -3   73.59    4.00
  11   1  -3   65.09    4.50
  11   1  -3   72.99    4.20
   9  -1  -3  134.29    6.20
   9  -1  -3  134.69    6.30
   9   1  -3  128.19    6.40
   9   1  -3  136.09    6.20
  -7  -1   3    8.30    1.00
   7  -1  -3    5.40    1.50
   7  -1  -3    6.90    0.80
  -7   1   3    8.30    0.90
   7   1  -3    7.10    0.90
   7   1  -3    6.50    1.50
  -5  -1   3   70.39    3.10
   5  -1  -3   64.29    3.10
  -5   1   3   66.69    3.10
   5   1  -3   66.29    3.10
   3  -1  -3  111.89    5.20
  -3  -1   3  117.49    5.20
   3   1  -3  116.69    5.30
  -3   1   3  119.69    5.20
  -1  -1   3  131.49    5.90
  -1   1   3  130.19    5.90
   1  -1   3  490.05   21.50
   1   1   3  492.35   21.50
   3  -1   3  291.17   13.20
   3   1   3  309.57   13.30
   5  -1   3  651.33   27.40
  -5  -1  -3  593.34   27.40
  -5   1  -3  587.14   27.50
   5   1   3  668.33   27.30
   7  -1   3  430.16   18.70
   7   1   3  415.96   18.70
  -9  -1  -3   53.89    3.80
  -9  -1  -3   45.60    4.40
  -9  -1  -3   63.09    3.50
  -9   1  -3   50.19    5.00
 -11  -1  -3   33.10    3.50
 -11  -1  -3   27.80    3.10
 -11  -1  -3   36.60    2.60
 -11   1  -3   29.60    3.70
 -11   1  -3   35.70    3.60
 -11   1  -3   35.90    3.10
 -13  -1  -3   19.90    2.40
 -13  -1  -3   16.40    3.00
 -13  -1  -3   11.30    2.90
 -13   1  -3   20.40    3.10
 -13   1  -3   18.00    3.00
 -13   1  -3   20.30    2.80
 -15  -1  -3    0.10    1.80
 -15  -1  -3    1.20    1.30
 -15  -1  -3   -1.40    1.90
 -15   1  -3    1.20    1.70
 -15   1  -3    0.10    1.30
 -15   1  -3   -2.40    2.60
 -17  -1  -3   33.50    3.30
 -19  -1  -3   76.79    4.50
 -19   1  -3   73.19    4.30
 -21  -1  -3   28.60    2.30
 -21   1  -3   26.10    2.40
 -22  -2   3  124.29    8.30
 -22  -2   3  127.29    5.70
 -22   2   3  108.89    5.80
 -22   2   3  117.79    5.90
 -20  -2   3   35.80    2.60
 -20  -2   3   30.30    3.90
 -20   2   3   40.20    3.20
 -20   2   3   33.50    2.60
  18  -2  -3   35.10    3.80
 -18  -2   3   32.80    2.50
 -18   2   3   33.00    3.00
  16  -2  -3   13.00    2.40
 -16  -2   3    9.50    2.20
 -16  -2   3    7.50    2.10
  16   2  -3   14.90    3.20
 -16   2   3   15.70    2.90
 -14  -2   3  193.98   10.50
  14  -2  -3  213.38    9.50
  14  -2  -3  214.38    9.60
  14   2  -3  209.08   10.00
  12  -2  -3    3.80    1.20
  12  -2  -3    2.80    1.20
  12   2  -3    1.30    2.40
  12   2  -3    2.30    1.90
  10  -2  -3  556.14   23.30
  10  -2  -3  496.15   23.40
  10   2  -3  535.85   23.40
  10   2  -3  523.95   23.40
   8  -2  -3  490.55   21.60
   8  -2  -3  508.05   21.50
  -8  -2   3  478.25   21.50
  -8   2   3  473.45   21.50
   8   2  -3  490.75   21.60
   8   2  -3  496.05   21.70
   6  -2  -3  105.89    5.50
  -6  -2   3  122.09    5.40
   6  -2  -3  115.39    5.30
  -6   2   3  121.09    5.30
   6   2  -3  118.29    5.40
  -4  -2   3   48.30    2.30
   4  -2  -3   44.80    2.20
   4   2  -3   47.40    2.30
  -4   2   3   47.90    2.20
  -2  -2   3  414.46   18.40
  -2   2   3  421.96   18.30
   0  -2   3  337.97   15.50
   0  -2   3  351.76   15.50
   0   2   3  357.56   15.40
   0   2   3  355.26   15.40
   2  -2   3  192.18    8.60
   2   2   3  193.08    8.50
  -4  -2  -3   50.89    2.80
   4  -2   3   55.39    2.60
   4   2   3   55.59    2.60
   6  -2   3   11.00    1.10
  -6  -2  -3   10.10    2.00
   6  -2   3   12.00    1.60
   6   2   3   11.30    1.20
   8  -2   3  262.27   11.80
   8  -2   3  263.07   11.70
   8   2   3  259.37   11.80
 -10  -2  -3  160.48    8.40
 -10  -2  -3  162.58    8.00
 -10  -2  -3  189.98    7.90
 -10   2  -3  161.88    8.30
 -10   2  -3  168.48    8.40
 -10   2  -3  168.68    8.70
 -12  -2  -3   46.40    3.50
 -12  -2  -3   43.10    3.90
 -12  -2  -3   50.99    3.80
 -12   2  -3   49.50    3.80
 -12   2  -3   47.30    4.60
 -12   2  -3   47.70    4.00
 -14  -2  -3   22.30    2.30
 -14  -2  -3   29.00    3.10
 -14  -2  -3   16.70    3.00
 -14   2  -3   21.20    3.50
 -14   2  -3   21.00    3.20
 -14   2  -3   24.50    3.00
 -16  -2  -3   11.30    3.10
 -16  -2  -3   12.80    2.30
 -16  -2  -3   10.40    2.10
 -16   2  -3    9.30    2.60
 -18  -2  -3   14.50    2.50
 -18   2  -3   11.60    2.60
 -20  -2  -3    9.70    3.10
  20   2   3    7.90    2.40
 -20   2  -3    8.80    2.20
 -23  -3   3   12.00    1.60
 -21  -3   3    5.90    2.90
 -21   3   3    0.50    1.40
 -21   3   3    3.50    1.20
  19  -3  -3  174.08   10.60
 -19  -3   3  182.68    9.40
 -19  -3   3  192.98    8.50
  19   3  -3  169.68    9.10
 -19   3   3  187.98    8.70
 -17  -3   3   13.60    2.60
 -17  -3   3   20.00    2.30
  17  -3  -3   16.80    2.80
 -17   3   3   24.50    2.80
  17   3  -3   23.30    2.90
  15  -3  -3   37.90    2.80
  15  -3  -3   38.90    2.60
 -15  -3   3   37.50    2.70
  15   3  -3   38.20    3.30
  13  -3  -3  132.69    6.40
  13  -3  -3  131.59    6.30
  13   3  -3  130.89    6.80
  11  -3  -3  286.67   12.60
  11  -3  -3  303.37   12.60
  11  -3  -3  260.77   12.90
  11   3  -3  250.57   12.90
  11   3  -3  293.67   12.80
   9  -3  -3  180.28    8.00
   9  -3  -3  189.38    8.00
  -9   3   3  148.49    7.90
   9   3  -3  177.58    8.10
   9   3  -3  175.78    8.20
   7  -3  -3   16.00    1.50
  -7  -3   3   15.80    1.40
   7  -3  -3   14.90    1.30
   7   3  -3   14.60    2.00
  -7   3   3   12.60    1.20
   7   3  -3   15.40    1.30
   5  -3  -3   98.49    4.40
  -5  -3   3  104.79    4.50
   5  -3  -3   89.19    4.70
   5   3  -3   91.19    4.60
   5   3  -3   99.69    4.80
  -5   3   3  102.69    4.40
  -3  -3   3   27.10    1.50
   3   3  -3   26.50    1.50
  -3   3   3   27.10    1.40
  -1  -3   3   20.80    1.30
  -1   3   3   19.40    1.10
  -1   3   3   20.80    1.10
   1  -3   3  201.98    9.00
   1  -3   3  201.28    9.00
   1   3   3  200.68    8.90
   3  -3   3  388.16   16.80
   3   3   3  374.56   16.70
  -5  -3  -3  188.98    8.90
   5  -3   3  193.58    8.80
   5  -3   3  203.08    8.80
   5   3   3  197.48    8.70
   7  -3   3    8.40    1.50
   7  -3   3    9.90    1.60
   7   3   3    7.00    1.60
  -9  -3  -3   -0.30    2.80
  -9  -3  -3   -0.40    1.40
   9  -3   3    1.30    1.80
  -9  -3  -3    2.20    1.70
  -9  -3  -3    0.10    1.30
  -9   3  -3   -0.80    2.10
  -9   3  -3   -0.40    2.20
  -9   3  -3   10.70    3.60
 -11  -3  -3   42.90    4.60
  11  -3   3   49.50    3.50
 -11  -3  -3   48.90    3.00
 -11  -3  -3   47.00    3.90
 -11  -3  -3   39.20    3.30
 -11   3  -3   46.70    4.00
 -11   3  -3   41.30    4.10
 -11   3  -3   45.10    4.20
 -13  -3  -3   39.90    3.60
 -13  -3  -3   29.90    4.40
 -13  -3  -3   31.90    3.10
 -13  -3  -3   37.20    2.60
 -13   3  -3   35.80    3.90
 -13   3  -3   40.60    3.60
 -13   3  -3   39.10    4.30
 -15  -3  -3   13.00    2.50
 -15  -3  -3   12.90    2.00
 -15  -3  -3   12.40    2.70
 -15   3  -3   10.40    2.70
 -17  -3  -3   40.00    3.30
 -17   3  -3   46.00    3.60
 -19  -3  -3   -0.40    1.10
 -19   3  -3    0.20    1.30
 -22  -4   3   10.40    1.50
 -20  -4   3    3.40    1.40
 -20   4   3    0.30    1.20
  20   4  -3    2.70    1.70
 -18  -4   3    7.60    1.50
  18  -4  -3    7.60    2.10
 -18  -4   3    5.60    3.60
 -18   4   3    7.20    2.60
  18   4  -3    9.50    2.40
 -16  -4   3   14.20    2.20
  16  -4  -3   10.70    3.60
  16  -4  -3   14.40    2.00
 -16   4   3   15.40    3.50
  16   4  -3   11.80    2.40
  14  -4  -3   -0.50    1.20
 -14  -4   3    2.90    1.40
  14  -4  -3    2.20    1.10
  14   4  -3    7.20    2.30
 -12  -4   3   52.89    3.40
  12  -4  -3   49.40    3.30
  12  -4  -3   51.39    3.00
  12   4  -3   57.59    3.80
  10  -4  -3  283.47   13.20
  10  -4  -3  309.37   12.90
  10  -4  -3  288.17   13.20
 -10  -4   3  295.67   13.20
  10  -4  -3  286.17   12.90
  10   4  -3  270.87   13.20
  10   4  -3  278.27   13.10
   8  -4  -3    2.20    0.90
   8  -4  -3    2.20    0.90
   8   4  -3    5.80    1.50
  -8   4   3    3.40    0.90
   8   4  -3    2.60    1.00
   6  -4  -3   56.89    3.00
   6  -4  -3   57.09    2.80
  -6  -4   3   59.99    3.00
  -6   4   3   55.69    2.80
   6   4  -3   59.19    3.30
   6   4  -3   60.69    3.00
   4  -4  -3   43.30    2.50
  -4  -4   3   46.60    2.40
   4   4  -3   41.10    2.60
   4   4  -3   46.80    2.40
  -2  -4   3    0.90    0.50
   2   4  -3   -0.30    0.80
   0  -4   3   33.60    2.00
   0  -4   3   34.80    1.90
   2  -4   3  107.49    5.10
   2  -4   3  112.09    5.00
   2   4   3  104.59    4.80
   4  -4   3    1.50    0.70
   4  -4   3    0.10    0.80
   4   4   3    1.00    0.60
  -6  -4  -3   81.19    4.90
   6  -4   3   84.09    4.10
   6  -4   3   87.69    4.20
   6   4   3   82.39    4.10
  -8  -4  -3    0.50    1.50
  -8  -4  -3    2.40    1.30
  -8  -4  -3    3.50    2.30
   8  -4   3    1.80    1.10
  -8  -4  -3    1.00    1.50
   8   4   3    3.40    1.50
  -8   4  -3   -0.80    2.00
 -10  -4  -3    1.50    1.40
 -10  -4  -3   -0.70    1.40
 -10  -4  -3    0.90    0.90
  10  -4   3   -0.80    1.50
 -10   4  -3   -2.40    2.00
 -10   4  -3    0.50    2.20
 -12  -4  -3   50.49    4.10
 -12  -4  -3   47.90    2.90
 -12  -4  -3   46.00    3.40
 -12  -4  -3   47.00    3.80
  12  -4   3   45.30    3.60
 -12   4  -3   50.49    4.20
 -12   4  -3   37.80    4.10
 -14  -4  -3   -0.50    1.30
 -14  -4  -3    0.70    1.40
 -14  -4  -3    1.90    1.90
 -14  -4  -3    0.20    1.50
 -14   4  -3   -0.20    1.60
 -16  -4  -3   47.10    3.30
 -16  -4  -3   35.00    4.70
 -16  -4  -3   44.70    3.70
 -16   4  -3   48.60    4.20
 -18  -4  -3    9.50    2.30
 -20  -4  -3   -0.10    0.90
  20   4   3    1.00    1.10
 -20   4  -3    2.50    1.50
 -21  -5   3    5.80    1.50
  21   5  -3    5.00    2.60
 -21   5   3    7.50    2.40
 -19  -5   3   31.00    2.50
  19  -5  -3   32.60    3.40
  19   5  -3   36.10    2.90
 -19   5   3   41.70    3.00
 -17  -5   3   35.60    2.70
  17  -5  -3   34.40    2.90
  17   5  -3   30.70    2.60
 -17   5   3   27.80    3.30
  15  -5  -3   -1.00    1.20
 -15  -5   3    0.70    1.30
  15   5  -3   -0.20    1.20
 -13  -5   3    0.80    1.50
  13  -5  -3    1.60    1.10
  13  -5  -3    2.70    1.40
  13   5  -3    7.60    2.10
  11  -5  -3  145.09    6.90
 -11  -5   3  151.88    7.10
  11  -5  -3  145.79    6.90
  11  -5  -3  144.79    7.20
  11   5  -3  141.29    7.20
   9  -5  -3   55.29    3.60
   9  -5  -3   61.49    3.00
   9  -5  -3   57.79    3.20
  -9  -5   3   49.90    4.00
   9   5  -3   60.39    3.70
   9   5  -3   48.10    3.80
   7  -5  -3   40.10    2.40
   7   5  -3   42.60    2.90
   7   5  -3   40.30    2.70
   5  -5  -3    1.30    1.00
  -5  -5   3   -0.40    0.90
   5   5  -3    1.60    0.90
   5   5  -3    1.70    1.10
   3  -5  -3   20.60    1.90
  -3  -5   3   23.80    1.70
  -1  -5   3  123.59    5.60
  -1  -5   3  114.69    5.60
   1  -5   3  461.25   20.40
   1  -5   3  462.25   20.30
   3  -5   3  603.74   26.00
   3  -5   3  608.04   26.00
   3  -5   3  574.64   26.10
   3   5   3  583.74   25.90
   5  -5   3  242.38   11.00
   5   5   3  247.28   10.90
   7  -5   3    6.60    1.30
  -7  -5  -3    8.70    2.30
  -7  -5  -3    6.90    1.70
  -7  -5  -3   11.40    2.80
  -7  -5  -3    4.90    1.60
  -7   5  -3    6.00    1.90
   7   5   3    5.00    2.00
  -9  -5  -3   49.20    2.90
  -9  -5  -3   43.90    3.60
   9  -5   3   50.09    2.80
  -9  -5  -3   38.50    3.80
  -9  -5  -3   46.60    3.40
  -9   5  -3   37.50    5.60
  -9   5  -3   50.79    4.30
  11  -5   3    1.20    1.50
 -11  -5  -3    1.60    1.00
 -11  -5  -3    0.60    1.40
 -11  -5  -3   -2.30    1.70
 -11  -5  -3   -1.80    1.20
 -11   5  -3   -0.70    2.00
 -11   5  -3   -2.40    2.20
 -13  -5  -3   26.20    3.10
 -13  -5  -3   27.00    3.10
 -13  -5  -3   25.50    2.70
 -13  -5  -3   25.20    2.70
  13  -5   3   24.80    3.10
 -13   5  -3   28.30    3.90
 -13   5  -3   23.40    3.50
 -15  -5  -3   54.29    3.60
 -15  -5  -3   48.00    3.50
 -15   5  -3   50.79    3.70
 -17  -5  -3   81.49    5.80
 -17  -5  -3   92.89    4.90
 -17  -5  -3   80.19    5.30
 -17   5  -3   91.79    5.00
 -19  -5  -3    9.60    2.20
 -19   5  -3   16.40    3.20
  19   5   3   10.20    1.50
 -22  -6   3   13.00    1.60
 -22   6   3   17.50    1.80
  20  -6  -3    1.80    2.50
 -20  -6   3    0.60    1.10
  20   6  -3    3.00    1.20
 -20   6   3    2.40    1.40
  18  -6  -3   33.50    3.10
 -18  -6   3   37.60    2.60
 -18   6   3   33.90    3.00
  18   6  -3   35.30    2.60
  16  -6  -3   58.39    3.60
  16  -6  -3   55.69    3.30
 -16  -6   3   56.69    3.60
  16   6  -3   55.49    3.50
 -14  -6   3    2.40    1.60
  14  -6  -3    1.10    1.20
  14   6  -3    1.60    1.20
  12  -6  -3   44.10    2.90
  12  -6  -3   43.60    3.20
  12  -6  -3   43.10    2.80
 -12  -6   3   50.09    3.30
  12   6  -3   48.80    3.30
  10  -6  -3  257.57   11.40
  10  -6  -3  256.27   11.50
 -10  -6   3  246.68   11.70
  10  -6  -3  251.87   11.70
  10   6  -3  250.37   11.70
   8  -6  -3    7.70    1.80
   8  -6  -3    8.80    1.40
   8  -6  -3   10.00    2.10
  -8  -6   3   13.70    3.20
   8   6  -3   12.40    2.10
   6  -6  -3    1.60    1.00
   6  -6  -3   -0.20    1.00
   6  -6  -3    0.70    1.10
   6   6  -3    2.20    1.40
   6   6  -3    2.80    1.40
   4  -6  -3   82.39    4.10
  -4  -6   3   78.19    4.20
  -2  -6   3  630.54   29.20
   2  -6  -3  654.03   29.20
  -2  -6   3  710.23   29.20
   0  -6   3   73.69    3.70
   0  -6   3   71.09    3.90
   2  -6   3  348.87   16.00
   2  -6   3  361.56   15.80
   4  -6   3  107.69    5.20
  -4  -6  -3   98.79    5.30
   4  -6   3  110.79    4.90
  -4  -6  -3  104.49    5.60
  -4  -6  -3   96.89    5.80
  -4   6  -3  105.59    5.70
  -6  -6  -3    2.40    1.50
   6  -6   3   -0.80    0.80
  -6  -6  -3    0.30    1.30
  -6  -6  -3    0.00    1.40
  -6  -6  -3    1.10    1.50
  -6   6  -3   -1.30    1.60
  -8  -6  -3   44.50    4.00
  -8  -6  -3   52.19    3.40
  -8  -6  -3   44.10    3.40
   8  -6   3   49.99    2.80
  -8  -6  -3   50.39    3.20
  -8   6  -3   48.20    4.00
  10  -6   3  285.27   12.20
 -10  -6  -3  285.37   12.40
 -10  -6  -3  260.47   12.60
 -10  -6  -3  271.77   12.30
 -10  -6  -3  251.37   12.30
 -10   6  -3  255.47   13.30
 -10   6  -3  260.87   12.70
 -12  -6  -3  256.57   12.90
 -12  -6  -3  253.77   11.70
  12  -6   3  263.37   11.70
 -12  -6  -3  258.37   11.80
 -12  -6  -3  257.27   11.80
 -12   6  -3  244.88   12.10
 -12   6  -3  250.87   12.20
 -14  -6  -3   78.59    4.60
 -14  -6  -3   72.79    4.20
  14  -6   3   69.79    4.40
 -14  -6  -3   68.79    4.10
 -14   6  -3   66.69    4.70
 -16  -6  -3   75.89    4.50
 -16  -6  -3   75.09    4.70
 -16  -6  -3   85.69    4.60
 -16   6  -3   94.79    5.30
 -18  -6  -3   27.10    2.50
 -18   6  -3   25.60    3.70
  18   6   3   28.40    2.10
  21   7  -3    2.10    1.20
  19  -7  -3    1.20    1.90
 -19  -7   3    3.30    1.10
  19   7  -3    7.10    1.70
 -19   7   3    6.70    2.00
 -17  -7   3   13.10    2.00
  17  -7  -3   14.50    2.40
  17   7  -3   15.40    2.00
 -17   7   3   12.40    2.70
 -15  -7   3    3.20    1.50
  15  -7  -3    4.70    1.40
  15  -7  -3    4.50    1.90
  15   7  -3    6.30    1.90
 -13  -7   3  135.09    6.40
  13  -7  -3  122.49    6.20
  13   7  -3  126.69    6.40
 -11  -7   3   73.19    4.30
  11  -7  -3   76.19    4.30
  11  -7  -3   74.59    3.90
  11  -7  -3   75.59    3.90
  11   7  -3   73.09    6.10
  11   7  -3   69.29    4.20
  -9  -7   3    0.90    1.70
   9  -7  -3    2.00    1.00
   9  -7  -3    4.50    1.40
   9  -7  -3    3.80    1.00
   9   7  -3    3.90    1.20
   7  -7  -3   24.60    2.50
   7  -7  -3   26.90    2.10
  -7  -7   3   22.60    3.80
   7  -7  -3   24.50    2.00
   7   7  -3   26.00    2.60
   5  -7  -3   71.79    4.10
   5  -7  -3   65.59    3.70
   5  -7  -3   71.19    3.70
   5   7  -3   72.09    4.50
   5   7  -3   70.49    4.10
   3  -7  -3  505.95   21.80
   3  -7  -3  489.35   22.00
   3  -7  -3  503.95   21.80
   3   7  -3  482.15   22.00
   3   7  -3  482.05   22.00
  -1  -7   3   72.19    3.40
   1  -7  -3   67.89    3.80
   1  -7  -3   62.69    3.60
   1  -7  -3   63.89    4.30
   1   7  -3   66.79    3.90
  -1  -7  -3   45.20    3.80
   1  -7   3   51.59    2.60
  -1  -7  -3   46.60    3.00
  -1  -7  -3   45.50    4.10
  -1   7  -3   43.80    3.30
  -3  -7  -3   33.00    3.30
  -3  -7  -3   32.80    2.70
  -3  -7  -3   34.60    3.50
   3  -7   3   35.40    2.10
  -3   7  -3   33.10    3.00
  -5  -7  -3   20.60    3.00
  -5  -7  -3   18.50    3.50
   5  -7   3   23.70    1.70
  -5  -7  -3   26.50    2.90
  -5  -7  -3   24.30    2.40
  -5   7  -3   23.70    3.00
  -7  -7  -3  164.78    7.80
  -7  -7  -3  160.88    8.20
  -7  -7  -3  166.08    8.00
  -7  -7  -3  153.38    7.90
   7  -7   3  163.28    7.60
  -7   7  -3  170.78    8.20
  -9  -7  -3  102.79    5.40
  -9  -7  -3  100.19    5.40
  -9  -7  -3  108.69    5.60
  -9  -7  -3   99.49    5.80
   9  -7   3  100.59    5.10
  -9   7  -3  103.69    5.90
 -11  -7  -3  228.08   10.30
 -11  -7  -3  214.98   10.30
  11  -7   3  204.88    9.90
 -11  -7  -3  215.58   10.00
 -11   7  -3  206.98   10.40
 -13  -7  -3   19.10    2.50
  13  -7   3   19.60    2.40
 -13  -7  -3   20.60    3.10
 -13  -7  -3   19.80    2.30
 -15  -7  -3    8.40    2.20
 -15  -7  -3    3.10    1.50
 -15  -7  -3    3.80    1.30
 -15   7  -3   11.30    3.90
 -17  -7  -3    0.10    1.30
 -17  -7  -3    0.60    1.00
  17   7   3    1.20    0.90
 -20  -8   3    0.00    0.90
  20   8  -3    0.70    0.90
 -20   8   3    0.40    0.90
  18  -8  -3    1.60    1.70
 -18  -8   3    7.50    2.00
 -18   8   3    1.80    1.40
  18   8  -3    5.00    1.50
 -16  -8   3   24.80    2.30
  16  -8  -3   17.50    2.40
  16   8  -3   20.70    2.20
 -14  -8   3   17.70    2.50
  14  -8  -3   12.90    2.10
  14  -8  -3   14.50    1.90
  14   8  -3   17.10    2.10
  12  -8  -3    0.40    1.10
  12  -8  -3    0.80    1.20
 -12  -8   3    3.30    1.70
  12  -8  -3   -0.20    1.00
  12   8  -3    1.40    1.90
  12   8  -3    0.90    1.80
  10  -8  -3   17.50    1.90
  10  -8  -3   18.00    1.80
 -10  -8   3   21.20    3.00
  10  -8  -3   17.10    2.30
  10   8  -3   16.00    2.40
  10   8  -3   23.90    3.50
   8  -8  -3   -0.90    0.90
  -8  -8   3    0.10    2.00
   8  -8  -3    0.10    1.10
   8  -8  -3   -0.90    1.00
   8   8  -3    1.90    1.60
   8   8  -3    2.40    2.00
   6  -8  -3    5.20    2.00
  -6  -8   3    2.80    2.60
   6  -8  -3    3.10    0.90
   6  -8  -3    3.60    1.30
  -6  -8   3    1.00    1.40
   6   8  -3    4.00    1.40
   6   8  -3    3.70    1.40
   4  -8  -3    3.60    1.00
  -4  -8   3    3.40    1.20
   4  -8  -3    3.80    1.40
   4  -8  -3    3.70    1.10
   4   8  -3    3.50    1.30
   4   8  -3    0.10    1.40
   2  -8  -3  162.28    8.80
  -2  -8   3  179.48    7.90
   2  -8  -3  171.78    8.00
   2  -8  -3  173.48    8.00
   2  -8  -3  172.48    8.30
   2   8  -3  162.68    8.30
   2   8  -3  169.08    8.10
   0  -8  -3  105.29    5.30
   0  -8  -3  109.89    6.00
   0  -8   3  116.99    5.20
   0  -8  -3  110.39    5.90
   0   8  -3  104.19    6.10
   0   8  -3  105.19    5.50
  -2  -8  -3    9.40    1.80
  -2  -8  -3   15.10    3.00
  -2  -8  -3    9.90    2.50
   2  -8   3    8.10    1.40
  -2   8  -3    6.80    4.00
  -2   8  -3    5.70    1.30
  -4  -8  -3    2.10    1.20
  -4  -8  -3    2.40    1.20
   4  -8   3    3.10    1.00
  -4  -8  -3    7.80    2.70
  -4   8  -3    2.30    1.40
   6  -8   3   39.00    2.50
  -6  -8  -3   37.20    2.90
  -6  -8  -3   42.20    3.30
  -6  -8  -3   36.60    3.40
  -6   8  -3   36.70    3.50
   8  -8   3  126.39    6.10
  -8  -8  -3  130.29    6.60
  -8  -8  -3  122.39    6.70
  -8  -8  -3  128.29    6.30
  -8   8  -3  127.89    6.80
 -10  -8  -3   73.09    4.10
 -10  -8  -3   66.39    4.70
 -10  -8  -3   67.09    4.00
  10  -8   3   66.59    3.90
 -10   8  -3   69.39    5.00
  12  -8   3    4.70    1.50
 -12  -8  -3    1.90    1.30
 -12  -8  -3    4.10    1.30
 -12  -8  -3    2.70    2.00
 -14  -8  -3    0.80    1.30
  14  -8   3   -0.60    2.10
 -14  -8  -3    0.00    1.40
 -14  -8  -3    1.80    1.30
 -16  -8  -3   -1.40    1.00
 -16  -8  -3    0.00    1.10
  16   8   3   -1.00    0.80
 -19  -9   3    3.50    0.90
  17  -9  -3   23.60    2.40
 -17  -9   3   27.60    2.20
 -17   9   3   20.40    2.50
  17   9  -3   23.20    2.10
  15  -9  -3   14.30    2.10
 -15  -9   3   15.00    2.40
  15  -9  -3   14.70    2.30
  15   9  -3   14.90    1.90
  13  -9  -3   21.40    2.10
  13  -9  -3   21.30    2.30
 -13  -9   3   19.10    2.90
  13   9  -3   20.90    2.20
 -11  -9   3  140.09    6.90
  11  -9  -3  134.49    6.40
  11  -9  -3  139.59    6.80
  11  -9  -3  130.09    6.50
  11   9  -3  125.79    6.70
  11   9  -3  136.69    6.80
   9  -9  -3    2.00    1.00
  -9  -9   3    1.70    1.90
   9  -9  -3    0.50    1.10
   9  -9  -3    2.50    2.00
   9   9  -3    1.00    1.20
   9   9  -3    2.70    1.50
   7  -9  -3   36.50    2.60
   7  -9  -3   35.30    2.80
   7  -9  -3   32.70    2.40
  -7  -9   3   30.70    3.70
   7   9  -3   32.70    2.80
   7   9  -3   35.80    3.10
   5  -9  -3    0.00    1.00
   5  -9  -3    1.60    0.90
   5  -9  -3    0.50    1.40
  -5  -9   3   -0.30    1.60
   5   9  -3    0.60    1.60
   5   9  -3   -0.20    1.20
   3  -9  -3    1.50    0.80
   3  -9  -3    0.70    1.50
   3  -9  -3    1.40    1.00
  -3  -9   3    0.50    1.30
   3   9  -3   -1.40    1.50
   1  -9  -3  137.89    6.80
  -1  -9   3  149.79    6.80
   1  -9  -3  145.79    7.20
   1   9  -3  148.79    7.20
   1   9  -3  137.49    7.40
  -1  -9  -3    2.30    1.40
  -1  -9  -3    2.90    1.60
   1  -9   3    2.90    1.10
  -1  -9  -3    0.90    2.20
  -1   9  -3    3.50    2.70
  -3  -9  -3   16.30    2.80
   3  -9   3   11.30    1.60
  -3  -9  -3    9.90    1.80
  -3  -9  -3    7.90    2.80
  -3   9  -3    9.40    2.30
  -5  -9  -3   31.30    2.40
   5  -9   3   30.80    2.30
  -5  -9  -3   35.10    3.30
  -5  -9  -3   31.60    3.40
  -5   9  -3   32.30    3.10
  -7  -9  -3    0.20    1.30
   7  -9   3   -0.20    1.30
  -7  -9  -3    0.20    1.50
  -7  -9  -3    0.00    1.40
  -7   9  -3   -1.70    1.60
  -9  -9  -3    1.80    1.60
   9  -9   3    2.80    1.30
  -9  -9  -3    4.10    1.70
  -9  -9  -3    0.50    1.30
  -9   9  -3    0.10    1.70
 -11  -9  -3   13.00    2.80
  11  -9   3   11.70    2.00
 -11  -9  -3   13.90    3.00
 -11  -9  -3    9.50    2.10
 -11   9  -3   12.70    4.10
  13  -9   3   13.70    2.00
 -13  -9  -3    9.90    2.20
 -13  -9  -3   10.00    2.50
 -13  -9  -3   12.50    1.80
 -15  -9  -3   49.80    2.80
 -15  -9  -3   49.99    3.30
  15   9   3   52.99    3.00
 -18 -10   3    1.10    0.90
 -18  10   3    0.50    1.00
  18  10  -3    3.80    1.30
 -16 -10   3   39.70    2.80
  16 -10  -3   42.90    3.00
 -16  10   3   45.30    3.60
  16  10  -3   41.00    2.70
  14 -10  -3   56.49    3.60
 -14 -10   3   56.99    3.40
  14 -10  -3   49.80    3.40
  14  10  -3   52.99    3.20
  12 -10  -3    2.30    1.70
  12 -10  -3    2.00    1.50
  12  10  -3    0.50    1.40
  12  10  -3    1.80    1.10
 -10 -10   3   53.59    3.80
  10 -10  -3   60.79    3.80
  10 -10  -3   64.79    3.30
  10 -10  -3   61.19    3.60
  10  10  -3   58.99    3.80
  10  10  -3   55.69    3.90
   8 -10  -3   90.09    5.10
   8 -10  -3   86.19    4.60
  -8 -10   3   87.49    5.00
   8 -10  -3   84.49    4.30
   8  10  -3   86.49    4.70
   8  10  -3   76.59    4.70
   6 -10  -3    3.80    1.60
   6 -10  -3    7.40    1.60
   6  10  -3    4.40    1.20
   6  10  -3    3.60    1.20
   4 -10  -3   32.60    2.80
   4 -10  -3   31.80    2.20
   4 -10  -3   36.20    3.00
  -4 -10   3   24.00    2.80
   4  10  -3   32.10    2.70
   4  10  -3   29.20    2.80
  -2 -10   3   90.79    4.70
   2 -10  -3   91.19    4.90
   2 -10  -3   94.89    4.60
   2  10  -3   79.39    5.10
   2  10  -3   90.69    4.80
   0 -10  -3    8.20    1.20
   0 -10  -3    6.60    1.40
   0 -10   3    9.60    1.80
   0  10  -3   11.70    2.20
   0  10  -3    7.00    2.70
   2 -10   3    0.80    1.10
  -2 -10  -3   -1.00    1.20
  -2 -10  -3    0.50    1.10
  -2 -10  -3    0.40    1.00
  -2  10  -3   -1.10    1.10
   4 -10   3  113.49    5.50
  -4 -10  -3  110.59    6.00
  -4 -10  -3  103.09    5.40
  -4 -10  -3  105.69    6.00
  -4  10  -3  110.69    5.80
  -6 -10  -3    3.50    1.20
  -6 -10  -3    1.50    1.40
  -6 -10  -3   10.70    3.60
   6 -10   3    3.00    1.30
   6  10   3    3.60    1.80
  -6  10  -3    2.20    1.40
  -8 -10  -3    7.30    2.50
   8 -10   3    3.70    1.70
  -8 -10  -3    2.70    1.00
  -8 -10  -3    3.60    1.40
   8  10   3    2.80    1.50
  -8  10  -3    2.80    1.60
 -10 -10  -3   28.80    3.40
 -10 -10  -3   26.90    2.30
 -10 -10  -3   25.80    3.20
  10 -10   3   28.30    2.90
  10  10   3   28.10    2.60
 -10  10  -3   29.70    4.00
 -12 -10  -3    2.60    1.40
  12 -10   3    3.50    1.90
 -12 -10  -3    3.20    1.00
  12  10   3    3.10    1.20
  14 -10   3    9.50    2.80
 -14 -10  -3    2.80    0.90
  14  10   3    5.40    1.60
 -17 -11   3    5.80    1.70
 -15 -11   3    3.10    1.20
  15 -11  -3    3.20    1.50
  15  11  -3    4.30    1.30
 -15  11   3    0.90    1.30
 -13 -11   3   21.80    2.70
  13 -11  -3   27.90    3.50
  13 -11  -3   29.10    2.90
  13  11  -3   26.10    2.10
  13  11  -3   27.60    3.40
  11 -11  -3    8.90    2.00
  11 -11  -3    8.40    2.10
 -11 -11   3    7.70    1.80
  11  11  -3    7.90    2.30
  11  11  -3    7.40    1.80
   9 -11  -3   15.10    2.30
   9 -11  -3   15.90    1.90
   9 -11  -3   17.10    2.40
   9  11  -3   12.80    2.10
   9  11  -3   19.00    2.20
  -7 -11   3    2.30    2.80
   7 -11  -3    8.20    2.00
   7 -11  -3    6.80    1.60
   7 -11  -3    7.70    2.00
   7  11  -3    6.80    2.00
   7  11  -3    7.80    2.10
   5 -11  -3   39.60    3.60
   5 -11  -3   35.70    2.80
   5 -11  -3   36.30    2.40
   5  11  -3   38.50    2.90
   5  11  -3   35.00    3.00
  -3 -11   3    1.30    1.80
   3 -11  -3    0.80    1.10
   3 -11  -3    1.00    1.10
  -3  11   3    0.10    1.70
   3  11  -3   -2.80    1.70
   3  11  -3    0.80    1.10
  -1 -11   3   40.60    3.10
   1 -11  -3   40.30    2.60
   1 -11  -3   40.30    3.10
   1  11  -3   42.40    3.30
  -1 -11  -3   30.40    2.70
  -1 -11  -3   26.60    2.20
   1 -11   3   23.40    2.50
  -1  11  -3   29.30    2.80
  -3 -11  -3   49.40    3.00
   3 -11   3   45.40    3.10
  -3 -11  -3   46.20    3.60
  -3  11  -3   45.10    3.30
  -5 -11  -3   27.20    2.30
   5 -11   3   29.10    2.50
  -5 -11  -3   29.10    3.00
  -5  11  -3   22.70    2.90
  -7 -11  -3   16.90    1.90
  -7 -11  -3   13.80    3.80
   7 -11   3   10.70    2.80
  -9 -11  -3   -0.20    0.90
   9 -11   3    1.80    1.40
  -9 -11  -3    1.20    1.40
  -9  11  -3   -0.90    1.90
   9  11   3   -0.80    1.50
 -11 -11  -3   24.40    2.10
 -11 -11  -3   29.30    3.00
  11 -11   3   24.00    2.10
  11  11   3   20.50    2.50
 -13 -11  -3   31.60    2.70
 -13 -11  -3   34.80    2.10
  13  11   3   28.60    2.30
 -14 -12   3    2.20    1.40
 -14  12   3    0.20    1.20
  14  12  -3    1.80    1.50
 -12 -12   3   -0.30    1.50
  12 -12  -3    0.00    1.80
  12  12  -3   -0.60    1.00
  12  12  -3    2.70    1.50
  10 -12  -3   24.00    2.90
 -10 -12   3   20.00    3.20
  10 -12  -3   19.00    2.30
  10  12  -3   20.20    2.20
  10  12  -3   19.70    2.50
   8 -12  -3   21.50    2.50
   8 -12  -3   19.30    2.00
   8 -12  -3   19.80    3.00
   8  12  -3   18.30    2.40
   8  12  -3   20.70    2.40
   6 -12  -3    0.80    1.00
   6 -12  -3    1.30    2.40
   6  12  -3    1.70    1.50
   4 -12  -3    5.70    1.50
   4 -12  -3    2.40    1.10
   4  12  -3    3.20    1.10
  -4  12   3   -2.40    2.60
   2 -12  -3    7.20    1.40
  -2 -12   3    6.70    2.40
   2 -12  -3    5.10    1.20
   2  12  -3    5.20    1.20
  -2  12   3    4.50    1.40
   0 -12  -3    8.70    1.40
   0 -12   3   13.60    2.70
   0 -12  -3   11.20    2.00
   0  12  -3    6.20    1.40
  -2 -12  -3    1.60    1.10
   2 -12   3    2.80    1.70
  -2 -12  -3    5.70    2.00
  -2  12  -3    1.30    1.30
   4 -12   3    1.30    1.50
  -4 -12  -3    1.20    1.20
  -4  12  -3    1.60    1.40
  -6 -12  -3    3.70    1.00
  -6 -12  -3    9.30    2.40
   6 -12   3    3.40    1.40
  -6  12  -3    3.50    1.40
   8 -12   3    2.40    2.80
  -8 -12  -3    8.00    2.70
  -8  12  -3    9.80    2.90
 -10 -12  -3    0.00    0.80
 -10 -12  -3    1.70    1.30
  10 -12   3    0.30    1.20
 -12 -12  -3    1.00    1.40
 -12 -12  -3    0.90    0.80
  13  13  -3    1.70    1.10
 -13  13   3   -0.70    1.30
  11  13  -3   16.50    2.00
  11  13  -3   16.50    2.20
   9 -13  -3    2.40    2.70
   9  13  -3    9.00    2.30
   9  13  -3    7.60    2.00
   7 -13  -3   11.60    2.10
   7 -13  -3    8.70    1.80
   7  13  -3   12.20    2.10
   7  13  -3    9.30    2.60
   5 -13  -3    1.20    0.90
   5 -13  -3    0.20    1.00
   5  13  -3    1.00    1.10
   3 -13  -3   22.30    2.50
   3 -13  -3   19.00    1.90
  -3  13   3   23.60    3.40
   3  13  -3   21.50    2.30
   1 -13  -3   75.09    4.30
   1 -13  -3   73.69    3.90
  -1  13   3   78.79    4.30
   1  13  -3   78.79    4.30
  -1 -13  -3   66.49    3.30
  -1 -13  -3   63.69    3.80
   1 -13   3   47.20    5.40
   1  13   3   59.09    3.70
  -1  13  -3   67.59    4.00
   3 -13   3   12.50    3.50
  -3 -13  -3    8.10    2.10
  -3 -13  -3    8.20    1.60
  -3  13  -3    9.60    2.10
  -5 -13  -3   15.50    2.40
  -5 -13  -3   20.70    1.70
   5 -13   3   19.80    2.40
  -5  13  -3   17.10    2.30
  -7 -13  -3   23.30    1.80
  -7 -13  -3   22.30    2.70
   7 -13   3   24.00    2.20
  -7  13  -3   27.40    2.90
  -9 -13  -3    0.00    0.60
   9 -13   3   -1.40    2.20
  -9 -13  -3   -1.50    1.20
  10  14  -3   34.10    2.70
   8  14  -3   13.30    2.10
   6 -14  -3   -0.20    1.30
   6  14  -3    3.20    1.80
   4 -14  -3   98.49    5.10
   4 -14  -3   96.89    4.70
   4  14  -3   99.79    5.10
   2 -14  -3   22.20    1.70
   2 -14  -3   17.90    2.60
   2  14  -3   21.40    2.80
  -2  14   3   22.60    3.80
   0 -14  -3    3.50    0.80
   0  14  -3    2.40    0.90
   0  14   3    1.40    1.10
  -2 -14  -3   30.00    2.00
  -2 -14  -3   34.70    3.00
   2  14   3   33.10    2.40
  -2  14  -3   29.20    2.40
  -4 -14  -3   46.40    2.80
  -4 -14  -3   43.00    3.40
   4  14   3   44.30    2.80
  -4  14  -3   43.80    2.90
  -6 -14  -3    0.70    0.70
  -6  14  -3    0.70    1.60
   6  14   3   -0.10    0.80
   5  15  -3   22.70    1.90
   3  15  -3    1.20    0.80
   1 -15  -3   17.80    1.90
   1  15  -3   19.50    1.90
  -1 -15  -3    0.50    0.90
  -1  15  -3   -0.10    0.90
 -22   0   4    1.30    1.10
 -22   0   4    4.40    2.40
 -20   0   4  200.68    9.80
 -20   0   4  206.98    9.30
 -18   0   4  899.11   39.70
  16   0  -4   53.69    3.80
 -16   0   4   43.50    4.10
 -14   0   4  132.29    7.70
  14   0  -4  147.39    6.90
  12   0  -4  225.08    9.80
  12   0  -4  212.48    9.60
 -12   0   4  189.68   12.00
  10   0  -4  162.58    7.40
  10   0  -4  149.99    7.50
   8   0  -4  464.45   20.10
   8   0  -4  442.76   20.10
   6   0  -4 3652.13  167.88
   6   0  -4 4003.10  167.88
  -6   0   4 3931.11  167.88
   4   0  -4  850.01   38.10
   4   0  -4  868.61   38.20
  -4   0   4  898.51   38.10
  -2   0   4 1004.90   43.90
   0   0   4    3.00    1.00
   2   0   4 1076.59   47.00
   4   0   4    1.00    0.60
   6   0   4   15.40    1.70
  -8   0  -4   -2.00    1.40
  -8   0  -4    2.70    1.70
  -8   0  -4   -3.20    2.40
 -10   0  -4   57.69    3.50
 -10   0  -4   49.60    4.60
 -10   0  -4   55.59    3.50
 -12   0  -4   52.69    3.70
 -12   0  -4   57.89    3.50
 -12   0  -4   61.59    4.30
 -14   0  -4   24.30    2.90
 -14   0  -4   30.30    2.60
 -14   0  -4   33.20    3.30
 -16   0  -4    1.10    1.40
 -16   0  -4    3.60    2.00
 -18   0  -4    9.30    2.30
 -20   0  -4    0.80    1.20
 -23  -1   4    4.20    1.20
 -23   1   4    0.00    2.00
 -23   1   4    3.20    1.20
 -21  -1   4    0.20    2.20
 -21  -1   4    2.20    1.50
 -21   1   4    0.00    1.50
 -21   1   4   -0.90    1.00
 -19  -1   4    9.20    1.90
 -19   1   4    9.70    3.10
 -17  -1   4  111.39    6.80
  17  -1  -4  121.59    6.40
 -17   1   4  128.59    6.50
  15  -1  -4   97.09    4.70
 -15  -1   4   86.29    6.30
  15  -1  -4  101.79    5.00
 -15   1   4   91.29    5.50
  15   1  -4   91.99    5.30
  13  -1  -4   19.50    2.10
  13  -1  -4   17.70    2.10
  13   1  -4   19.40    2.50
  11  -1  -4    2.60    1.30
  11  -1  -4    1.00    1.10
  11   1  -4    8.00    2.10
  11   1  -4   -1.10    1.30
   9  -1  -4  355.26   15.90
   9  -1  -4  356.06   15.90
   9   1  -4  363.76   15.90
   9   1  -4  349.17   15.90
   7  -1  -4  430.96   18.90
   7  -1  -4  424.96   18.80
  -7  -1   4  401.46   18.80
  -7   1   4  418.96   18.80
   7   1  -4  456.05   18.90
   7   1  -4  425.06   18.80
  -5  -1   4   32.10    1.80
   5  -1  -4   30.60    1.70
   5  -1  -4   28.40    2.00
   5   1  -4   29.00    2.00
   5   1  -4   30.80    1.80
  -5   1   4   30.50    1.80
  -3  -1   4   61.99    3.00
   3  -1  -4   58.29    3.70
  -3   1   4   63.09    2.90
   3   1  -4   56.69    3.20
  -1  -1   4  470.25   20.80
  -1   1   4  462.15   20.80
  -1   1   4  486.25   20.80
   1  -1   4    0.90    0.70
   1  -1   4    1.90    0.50
   1   1   4    1.50    0.50
   1   1   4    0.90    0.60
   3  -1   4  213.68    9.50
   3   1   4  212.58    9.50
   5  -1   4  115.09    5.50
   5   1   4  122.99    5.60
  -7  -1  -4  128.09    6.80
  -7  -1  -4  140.39    6.70
  -7   1  -4  139.89    6.60
  -7   1  -4  130.89    7.00
  -9  -1  -4  181.28    8.60
  -9  -1  -4  162.48    9.10
  -9  -1  -4  202.18    8.60
  -9   1  -4  149.88    9.40
  -9   1  -4  199.28    8.60
  -9   1  -4  185.28    8.60
 -11  -1  -4   42.90    4.30
 -11  -1  -4   43.80    2.90
 -11   1  -4   41.20    4.70
 -11   1  -4   46.30    3.60
 -11   1  -4   42.00    3.50
 -13  -1  -4    2.30    1.60
 -13  -1  -4    7.30    2.10
 -13  -1  -4    1.20    1.40
 -13   1  -4    3.80    1.50
 -13   1  -4    1.00    1.70
 -13   1  -4    2.90    1.60
 -15  -1  -4   24.80    3.00
 -15  -1  -4   24.10    2.30
 -15  -1  -4   30.90    2.80
 -15   1  -4   27.20    2.50
 -15   1  -4   30.60    3.10
 -15   1  -4   22.70    3.10
 -17  -1  -4   24.70    2.60
 -17   1  -4   24.30    3.20
 -17   1  -4   16.50    2.70
 -19  -1  -4   20.10    2.40
 -19   1  -4   14.80    2.30
 -22  -2   4   37.50    2.60
 -22   2   4   47.10    3.40
 -22   2   4   37.40    2.50
 -20  -2   4   14.90    1.90
 -20   2   4   13.00    2.90
  18  -2  -4   20.60    3.20
 -18  -2   4   23.80    5.00
 -18  -2   4   24.00    2.20
 -18   2   4   26.10    3.10
 -16  -2   4    1.50    4.30
  16  -2  -4    6.70    2.20
  16  -2  -4    1.30    1.00
 -16   2   4    0.20    1.60
  14  -2  -4    3.80    1.40
  14   2  -4    5.90    2.10
  14   2  -4    4.80    2.40
  12  -2  -4  190.28    8.80
  12  -2  -4  193.38    8.80
  12   2  -4  197.18    9.00
  12   2  -4  177.48    9.60
  10  -2  -4   45.80    3.00
  10  -2  -4   44.50    3.40
  10  -2  -4   49.50    2.80
  10   2  -4   43.30    3.00
   8  -2  -4    0.20    0.90
   8  -2  -4    0.60    1.00
   8   2  -4   -1.20    1.10
  -8   2   4   -1.70    0.90
   8   2  -4    1.10    0.80
  -6  -2   4  192.78    9.00
   6  -2  -4  195.98    9.10
   6  -2  -4  203.78    9.10
  -6   2   4  201.08    8.90
   6   2  -4  203.78    9.10
   6   2  -4  199.48    9.00
  -4  -2   4   73.99    3.60
   4  -2  -4   73.39    3.80
   4   2  -4   73.79    3.60
  -4   2   4   77.99    3.50
   4   2  -4   73.29    3.70
  -2  -2   4    7.60    1.10
  -2   2   4    6.10    0.90
   2   2  -4    6.70    1.40
  -2   2   4    6.60    1.00
   0  -2   4   22.70    1.40
   0  -2   4   20.00    1.60
   0   2  -4   18.20    1.80
   0   2   4   22.60    1.30
   0   2   4   22.60    1.60
   2  -2   4  127.19    5.70
   2  -2   4  113.79    5.80
   2   2   4  129.79    5.70
   4  -2   4   10.20    1.20
   4   2   4   10.90    1.20
   6  -2   4   65.49    3.50
   6  -2   4   65.09    3.40
   6   2   4   65.49    3.50
  -8  -2  -4   18.80    3.90
  -8  -2  -4   21.30    2.30
   8  -2   4   19.10    2.40
  -8  -2  -4   27.50    2.70
  -8   2  -4   21.20    3.30
  -8   2  -4   20.40    2.60
  -8   2  -4   20.10    5.20
 -10  -2  -4   -1.80    1.80
 -10  -2  -4    2.10    1.50
 -10  -2  -4   -0.40    1.10
 -10   2  -4    0.40    1.50
 -10   2  -4   -3.20    2.20
 -10   2  -4    0.20    1.90
 -12  -2  -4   12.30    1.90
 -12  -2  -4   10.60    2.40
 -12  -2  -4   12.50    2.90
 -12   2  -4   10.10    2.50
 -12   2  -4   10.90    3.40
 -12   2  -4   10.00    2.70
 -14  -2  -4    0.70    1.40
 -14  -2  -4   -1.70    1.30
 -14  -2  -4    1.10    1.30
 -14   2  -4    1.80    1.70
 -14   2  -4   -2.30    1.60
 -14   2  -4   -2.40    1.80
 -16  -2  -4   25.90    2.80
 -16  -2  -4   25.40    2.90
 -16  -2  -4   28.60    2.30
 -16   2  -4   25.80    3.30
 -16   2  -4   21.70    3.20
 -18   2  -4    7.30    2.50
 -20  -2  -4    8.40    1.80
 -23  -3   4   43.30    2.60
 -23   3   4   47.40    3.30
 -23   3   4   51.89    3.60
 -21  -3   4    0.60    1.10
 -21   3   4    1.30    1.20
 -21   3   4    2.90    1.40
  19  -3  -4    2.90    2.30
 -19  -3   4    2.20    1.60
  17  -3  -4    9.50    2.40
 -17  -3   4   13.90    2.30
 -17   3   4   13.40    2.80
  17   3  -4   12.10    3.10
  15  -3  -4   16.30    2.20
 -15  -3   4   18.60    2.50
  15  -3  -4   18.40    1.90
  15   3  -4   19.10    3.30
  13  -3  -4    0.70    1.10
  13  -3  -4   -0.70    1.20
  13   3  -4    1.30    2.10
  13   3  -4    0.20    2.00
  11  -3  -4   56.59    4.50
  11  -3  -4   74.69    3.80
  11  -3  -4   73.09    3.70
  11   3  -4   57.49    4.60
  11   3  -4   69.99    4.00
   9  -3  -4    2.80    1.10
   9  -3  -4    0.10    1.30
   9  -3  -4    0.30    1.10
   9   3  -4    0.10    1.30
   9   3  -4    0.50    1.20
   7  -3  -4   18.30    1.70
   7  -3  -4   16.60    1.70
   7   3  -4   20.30    1.70
   7   3  -4   20.40    1.90
  -7   3   4   14.40    1.50
   5  -3  -4   27.40    2.00
  -5  -3   4   25.00    1.90
  -5   3   4   26.20    1.60
   5   3  -4   27.30    2.00
   5   3  -4   29.60    1.80
  -3  -3   4   19.30    1.50
   3  -3  -4   14.00    1.80
   3   3  -4   15.90    1.60
  -3   3   4   16.30    1.30
  -1  -3   4   89.09    4.10
  -1  -3   4   85.09    4.20
  -1   3   4   88.39    4.10
  -1   3   4   86.89    4.00
   1   3  -4   78.99    4.20
   1  -3   4   96.79    4.40
   1  -3   4   86.79    4.60
   1   3   4   90.49    4.50
   1   3   4   97.09    4.30
   3  -3   4  435.36   19.50
   3   3   4  447.66   19.40
   5  -3   4   21.60    2.00
   5  -3   4   26.80    1.80
   5   3   4   25.10    2.00
  -7  -3  -4  461.95   20.00
  -7  -3  -4  481.35   19.90
   7  -3   4  439.06   20.10
  -7  -3  -4  410.06   20.20
  -7   3  -4  434.66   20.10
  -7   3  -4  449.95   19.90
  -9  -3  -4  177.18    8.00
  -9  -3  -4  163.18    8.50
   9  -3   4  177.38    8.00
  -9  -3  -4  171.88    8.10
  -9   3  -4  176.48    8.20
  -9   3  -4  176.08    8.50
  -9   3  -4  145.39    9.20
 -11  -3  -4   18.20    2.40
 -11  -3  -4   16.90    3.20
 -11  -3  -4   18.30    2.10
 -11   3  -4   15.70    2.80
 -11   3  -4   17.40    4.20
 -11   3  -4   16.90    2.90
 -13  -3  -4   -2.50    1.30
 -13  -3  -4    0.20    1.10
 -13  -3  -4   -0.30    1.60
 -13   3  -4   -0.30    1.80
 -13   3  -4    3.40    1.80
 -13   3  -4   -0.50    1.50
 -15  -3  -4   58.09    3.50
 -15  -3  -4   64.79    3.80
 -15  -3  -4   49.99    3.50
 -15   3  -4   44.10    6.00
 -15   3  -4   64.29    5.80
 -17  -3  -4    0.70    1.90
 -17  -3  -4    0.40    1.10
 -17   3  -4    0.30    1.60
 -19  -3  -4   36.00    2.60
 -19   3  -4   33.60    3.20
 -22  -4   4   12.10    1.70
 -22   4   4   15.10    3.10
 -22   4   4   12.10    2.20
 -20  -4   4   29.50    2.30
  20  -4  -4   25.80    4.20
 -20   4   4   32.10    2.80
  18  -4  -4   62.99    4.10
 -18  -4   4   66.29    3.70
 -18   4   4   68.49    4.10
  16  -4  -4   17.70    2.10
 -16  -4   4   17.80    2.30
  16  -4  -4   18.60    2.30
  16   4  -4   18.20    2.70
  14  -4  -4   39.60    2.80
 -14  -4   4   44.90    3.00
  14  -4  -4   40.00    2.70
  14   4  -4   43.70    3.40
  12  -4  -4   27.20    3.10
  12  -4  -4   32.40    2.30
  12  -4  -4   35.30    2.40
 -12  -4   4   32.60    2.90
  12   4  -4   31.60    3.30
  12   4  -4   31.00    3.20
  10  -4  -4    2.70    1.30
  10  -4  -4    4.80    1.20
  10  -4  -4    7.10    1.70
  10   4  -4    3.30    1.70
  10   4  -4    5.30    1.70
   8  -4  -4  265.07   11.50
   8  -4  -4  248.88   11.50
   8  -4  -4  241.88   11.50
   8   4  -4  246.98   11.70
   8   4  -4  271.47   11.60
   6  -4  -4  135.09    6.40
  -6   4   4  120.09    6.10
   6   4  -4  140.79    6.50
   6   4  -4  147.39    6.40
   4  -4  -4   31.00    2.20
  -4  -4   4   37.20    2.40
   4   4  -4   30.30    2.20
   2  -4  -4  205.08    9.90
  -2  -4   4  214.48    9.90
  -2   4   4  230.88    9.70
   2   4  -4  224.88    9.90
  -2   4   4  218.08    9.70
   0  -4   4    4.70    1.10
   0  -4   4    5.20    1.30
   0   4   4    6.60    0.90
   0   4   4    4.40    1.30
   2  -4   4  207.08    9.10
   2   4   4  197.98    9.10
   2   4   4  195.18    8.90
   4  -4   4   21.90    2.00
   4  -4   4   21.50    1.60
   4   4   4   17.80    1.80
  -6  -4  -4   72.39    3.90
  -6  -4  -4   61.79    4.30
  -6  -4  -4   68.39    4.00
  -6  -4  -4   67.19    6.10
   6  -4   4   67.39    3.30
   6   4   4   59.59    4.10
  -6   4  -4   66.99    4.20
  -6   4  -4   54.89    4.20
  -8  -4  -4    1.50    2.30
  -8  -4  -4    0.50    1.30
  -8  -4  -4    0.80    1.20
  -8  -4  -4   -0.20    1.20
   8  -4   4   -0.20    1.10
  -8   4  -4    2.10    1.80
  -8   4  -4   -2.70    1.70
 -10  -4  -4  120.39    5.80
 -10  -4  -4  116.79    5.60
 -10  -4  -4  105.09    6.40
  10  -4   4  118.69    5.80
 -10   4  -4   93.29    7.80
 -10   4  -4  115.29    6.20
 -10   4  -4  112.79    6.20
 -12  -4  -4   50.69    3.00
 -12  -4  -4   46.80    5.50
 -12  -4  -4   48.10    3.70
 -12  -4  -4   52.19    3.40
 -12   4  -4   51.89    3.70
 -12   4  -4   39.00    4.60
 -12   4  -4   45.50    4.00
 -14  -4  -4   17.00    1.90
 -14  -4  -4   20.50    2.80
 -14  -4  -4   15.80    2.30
 -14   4  -4   14.50    3.10
 -14   4  -4   16.30    3.50
 -16  -4  -4    2.30    1.30
 -16  -4  -4    2.40    1.50
 -16   4  -4   -1.00    1.70
 -18  -4  -4   49.00    3.10
 -18   4  -4   51.49    4.10
 -21  -5   4   12.00    1.70
 -21   5   4   12.20    2.30
 -21   5   4   10.70    2.10
 -19  -5   4    2.90    1.20
  19  -5  -4   -0.30    2.00
 -19   5   4    1.00    1.90
  19   5  -4   -0.60    1.20
  17  -5  -4   13.20    2.30
 -17  -5   4   14.70    2.50
  17  -5  -4   18.20    1.90
 -17   5   4   22.60    2.80
  17   5  -4   16.60    2.40
  15  -5  -4   53.09    3.10
  15  -5  -4   54.79    3.40
 -15  -5   4   53.39    3.40
  15   5  -4   53.09    3.60
  13  -5  -4   29.60    2.30
  13  -5  -4   28.10    2.30
 -13  -5   4   28.60    2.80
  13   5  -4   29.30    2.90
 -11  -5   4   36.80    3.30
  11  -5  -4   38.30    2.50
  11  -5  -4   44.10    3.20
  11  -5  -4   40.30    2.60
  11   5  -4   41.40    3.30
  11   5  -4   30.10    3.40
  -9  -5   4  285.87   13.70
   9  -5  -4  312.17   13.50
   9  -5  -4  293.07   13.20
   9  -5  -4  282.87   13.50
   9   5  -4  313.17   13.60
   9   5  -4  284.47   13.40
   7  -5  -4   64.39    4.20
   7  -5  -4   73.19    3.80
   7  -5  -4   71.89    3.80
   7   5  -4   76.79    4.40
   7   5  -4   79.49    4.30
   7   5  -4   73.49    4.10
   5  -5  -4   29.80    2.20
   5   5  -4   26.70    2.10
   3  -5  -4   74.89    3.90
   3   5  -4   73.79    3.80
   1  -5  -4   87.59    5.10
  -1  -5   4  110.39    5.00
   1  -5   4   11.10    1.80
  -3  -5  -4   20.60    3.10
   3  -5   4   24.60    1.70
  -3  -5  -4   19.30    3.20
   3  -5   4   25.60    2.40
  -3   5  -4   26.60    2.90
  -5  -5  -4   14.70    2.70
   5  -5   4   17.80    1.50
  -5  -5  -4   14.90    2.90
  -5  -5  -4   10.70    2.90
  -5  -5  -4   15.70    2.70
  -5   5  -4   15.20    2.90
  -5   5  -4   14.00    3.00
  -7  -5  -4    9.20    2.20
   7  -5   4    5.60    1.40
  -7  -5  -4    6.90    1.90
  -7  -5  -4    5.80    1.60
  -7  -5  -4    6.10    1.50
  -7   5  -4    4.90    2.00
  -7   5  -4    7.70    2.70
   9  -5   4   78.49    4.00
  -9  -5  -4   75.19    4.00
  -9  -5  -4   67.09    4.80
  -9  -5  -4   79.59    4.30
  -9   5  -4   77.69    4.80
  -9   5  -4   71.39    4.90
  11  -5   4   11.70    2.60
 -11  -5  -4   17.30    1.90
 -11  -5  -4   13.70    3.40
 -11  -5  -4   16.90    2.20
 -11   5  -4   17.60    3.20
 -13  -5  -4   39.60    3.40
 -13  -5  -4   35.40    2.90
 -13  -5  -4   33.80    2.50
 -13  -5  -4   37.70    3.60
 -13   5  -4   34.60    3.40
 -15  -5  -4   17.80    2.80
 -15  -5  -4   20.40    2.50
 -15   5  -4   15.90    4.20
 -17  -5  -4   -2.20    1.60
 -17  -5  -4    0.30    1.10
 -19  -5  -4   -0.30    0.80
  19   5   4    0.70    0.80
 -22   6   4    0.90    1.00
 -20  -6   4   -0.20    1.00
  20  -6  -4    0.00    2.30
  20   6  -4    2.80    1.30
 -20   6   4    1.40    1.00
 -18  -6   4    6.80    1.80
  18  -6  -4    3.50    1.60
  18   6  -4    3.00    1.20
 -18   6   4    2.80    1.30
  16  -6  -4   22.00    1.90
  16  -6  -4   21.40    2.30
 -16  -6   4   19.70    2.50
  16   6  -4   24.30    2.40
  14  -6  -4    6.90    1.80
 -14  -6   4    7.20    1.60
  14  -6  -4    6.90    1.90
  14   6  -4    7.00    1.60
  12  -6  -4   22.40    2.10
 -12  -6   4   13.10    3.10
  12  -6  -4   24.60    2.60
  12  -6  -4   22.60    2.00
  12   6  -4   24.60    2.70
  10  -6  -4    9.90    1.60
  10  -6  -4    9.40    2.20
 -10  -6   4    5.70    2.10
  10  -6  -4    8.10    2.20
  10   6  -4    8.70    2.20
   8  -6  -4    0.40    1.20
   8  -6  -4    0.40    1.00
  -8  -6   4    3.10    2.30
   8  -6  -4    0.60    0.90
   8   6  -4    1.50    1.30
   8   6  -4   -0.60    1.50
   8   6  -4    2.50    2.20
   6  -6  -4  239.28   10.40
   6  -6  -4  224.08   10.60
   6  -6  -4  222.18   10.40
   6   6  -4  226.48   10.90
   6   6  -4  228.78   10.60
   4  -6  -4   36.70    2.40
   4  -6  -4   34.10    3.00
   4  -6  -4   32.00    2.80
   4   6  -4   36.30    2.80
   4   6  -4   33.70    3.30
   2  -6  -4   -0.30    1.50
   2  -6  -4   -0.30    0.90
  -2  -6   4    0.50    1.60
   2  -6  -4   -0.40    1.30
   2   6  -4   -0.70    1.30
   2   6  -4    0.10    1.40
   0  -6   4   32.40    2.80
   0  -6  -4   35.00    3.40
   0  -6  -4   32.40    2.50
   0   6  -4   30.40    3.00
   2  -6   4    4.00    1.20
  -2  -6  -4    3.50    1.70
  -2  -6  -4    2.50    1.20
   2  -6   4   -0.80    1.60
  -2  -6  -4    2.20    1.30
  -2   6  -4    2.80    1.40
  -2   6  -4    2.80    1.90
   4  -6   4   82.59    3.80
  -4  -6  -4   76.19    4.40
  -4  -6  -4   77.09    4.70
  -4  -6  -4   70.89    4.20
  -4  -6  -4   73.99    4.70
  -4   6  -4   76.19    4.70
  -4   6  -4   77.09    4.50
  -6  -6  -4   48.30    3.60
  -6  -6  -4   47.60    3.30
  -6  -6  -4   50.69    3.70
   6  -6   4   48.30    3.20
  -6   6  -4   47.70    3.60
  -6   6  -4   39.30    3.90
  -8  -6  -4    2.60    1.60
  -8  -6  -4    0.40    1.20
   8  -6   4    0.80    1.10
  -8  -6  -4    2.10    1.30
  -8  -6  -4    1.70    1.30
  -8   6  -4    6.20    3.70
  -8   6  -4   -2.00    1.60
 -10  -6  -4   -0.10    1.40
 -10  -6  -4    1.00    1.30
 -10  -6  -4    1.60    1.70
 -10  -6  -4    0.90    1.40
  10  -6   4   -0.20    1.60
 -10   6  -4    2.50    1.80
 -12  -6  -4    7.80    2.20
 -12  -6  -4    9.80    1.90
  12  -6   4    9.80    2.60
 -12  -6  -4    7.60    2.70
 -12  -6  -4   10.10    2.90
 -12   6  -4    6.30    1.90
 -14  -6  -4    0.20    1.50
 -14  -6  -4   -1.00    1.30
 -14  -6  -4   -0.40    1.40
 -14   6  -4    1.20    3.50
 -16  -6  -4   -0.10    1.00
 -16  -6  -4   -0.80    1.30
  18   6   4    5.30    1.30
 -21  -7   4   15.40    1.60
 -21   7   4   13.50    2.00
  19  -7  -4   -2.80    1.80
 -19  -7   4    0.50    1.00
 -19   7   4    0.60    1.20
  19   7  -4    0.40    1.00
  17  -7  -4   24.50    2.50
 -17  -7   4   24.00    2.30
  17  -7  -4   21.70    2.00
  17   7  -4   28.00    2.30
  15  -7  -4   90.09    4.90
  15  -7  -4   91.19    4.70
 -15  -7   4   94.79    4.90
  15   7  -4   98.19    5.00
  13  -7  -4   14.40    1.90
 -13  -7   4   17.90    2.60
  13  -7  -4   15.80    1.90
  13   7  -4   14.20    2.40
  11  -7  -4   19.70    2.40
  11  -7  -4   15.50    1.80
 -11  -7   4   21.20    3.30
  11  -7  -4   14.60    1.90
  11   7  -4   16.30    2.40
   9  -7  -4  176.88    8.10
   9  -7  -4  174.48    8.60
  -9  -7   4  160.88    8.50
   9   7  -4  163.78    8.80
   9   7  -4  183.88    8.50
   7  -7  -4  103.69    5.00
   7  -7  -4   99.59    5.60
   7  -7  -4  101.69    5.30
   7   7  -4  109.09    5.40
   7   7  -4  102.79    5.90
   5  -7  -4  140.69    7.10
   5  -7  -4  143.59    6.90
   5  -7  -4  146.59    6.80
   5   7  -4  141.79    7.00
   5   7  -4  148.39    7.20
   3  -7  -4   52.69    2.90
   3  -7  -4   49.30    3.40
   3  -7  -4   51.99    3.30
   3   7  -4   51.79    3.40
   3   7  -4   50.99    3.50
   1  -7  -4   11.90    3.90
   1  -7  -4    9.50    2.60
   1  -7  -4   13.00    1.80
   1   7  -4    8.70    2.40
   1   7  -4    9.10    1.80
   1  -7   4    2.40    0.90
  -1  -7  -4    3.70    1.30
  -1  -7  -4    2.90    1.10
  -1  -7  -4    0.50    1.90
  -1   7  -4    2.90    1.70
  -1   7  -4    0.70    1.20
   3  -7   4   42.50    2.40
  -3  -7  -4   41.80    3.30
  -3  -7  -4   39.70    6.10
  -3  -7  -4   42.40    2.80
  -3  -7  -4   44.90    3.50
  -3   7  -4   34.30    3.70
  -3   7  -4   45.40    3.20
  -5  -7  -4  118.99    6.20
   5  -7   4  118.19    5.60
  -5  -7  -4  113.19    6.10
  -5  -7  -4  119.79    5.80
  -5   7  -4  110.19    6.40
  -5   7  -4  120.69    6.10
  -7  -7  -4   65.49    4.10
  -7  -7  -4   65.69    4.40
   7  -7   4   62.89    3.50
  -7  -7  -4   68.29    4.10
  -7  -7  -4   66.49    4.10
  -7   7  -4   66.19    4.20
  -9  -7  -4   36.40    2.90
  -9  -7  -4   35.70    3.40
  -9  -7  -4   32.00    2.90
  -9  -7  -4   32.30    3.20
  -9   7  -4   31.90    3.60
 -11  -7  -4    2.70    1.70
 -11  -7  -4    3.70    1.60
  11  -7   4    0.30    1.50
 -11  -7  -4    1.30    1.40
 -11   7  -4    4.10    1.80
 -13  -7  -4   10.30    2.30
 -13  -7  -4    9.90    2.80
  13  -7   4    6.50    2.00
 -13  -7  -4    4.40    1.30
 -13   7  -4    7.50    2.10
 -15  -7  -4    8.50    2.50
 -15  -7  -4   10.10    2.10
 -17  -7  -4    2.80    1.90
  17   7   4    2.30    1.10
 -20  -8   4   27.50    2.00
  20   8  -4   26.60    2.10
 -20   8   4   31.20    2.20
 -18  -8   4   56.29    3.10
  18  -8  -4   47.30    3.30
 -18   8   4   56.19    3.50
  18   8  -4   52.19    3.00
  16  -8  -4    1.30    1.10
 -16  -8   4    0.20    1.40
  16  -8  -4    0.10    1.40
  16   8  -4    0.50    1.00
  14  -8  -4   50.39    3.10
  14  -8  -4   54.29    3.40
 -14  -8   4   59.89    3.60
  14   8  -4   52.99    3.40
  12  -8  -4   90.19    4.70
  12  -8  -4   86.39    4.40
  12  -8  -4   89.79    4.80
 -12  -8   4   92.69    5.10
  12   8  -4   84.09    4.80
  10  -8  -4   18.40    2.00
 -10  -8   4   27.30    3.50
  10  -8  -4   16.60    2.30
  10  -8  -4   15.70    1.70
  10   8  -4   14.40    2.80
   8  -8  -4   68.19    3.90
   8  -8  -4   68.29    3.90
   8  -8  -4   68.49    3.70
  -8  -8   4   58.69    5.10
   8   8  -4   70.89    3.90
   8   8  -4   64.59    4.30
   6  -8  -4  188.58    9.40
   6   8  -4  197.88    9.60
   6   8  -4  215.78   10.00
   4  -8  -4   20.80    1.90
   4  -8  -4   21.90    2.50
   4  -8  -4   22.60    2.30
  -4  -8   4   20.80    2.00
   4   8  -4   21.60    2.70
   4   8  -4   23.10    2.40
   2  -8  -4    2.80    3.50
  -2  -8   4    2.00    0.90
   2  -8  -4    2.10    1.20
   2  -8  -4    4.20    2.10
   2  -8  -4    3.10    0.90
   2   8  -4    2.70    1.10
   2   8  -4    2.50    1.50
   0  -8  -4  231.88   11.20
   0  -8   4  244.58   10.70
   0  -8  -4  235.68   11.10
   0  -8  -4  224.28   10.70
   0   8  -4  233.38   11.00
   0   8  -4  237.08   11.00
  -2  -8  -4  178.68    8.50
  -2  -8  -4  178.98    9.00
  -2  -8  -4  189.98    8.90
   2  -8   4  186.38    8.40
  -2   8  -4  182.68    9.00
  -2   8  -4  181.28    8.90
  -4  -8  -4    1.60    1.60
   4  -8   4    1.70    1.00
  -4  -8  -4    1.50    1.10
  -4  -8  -4    2.50    1.40
  -4   8  -4   -1.90    2.40
  -4   8  -4   -0.90    1.30
   6  -8   4   99.59    4.90
  -6  -8  -4   98.09    5.50
  -6  -8  -4   98.19    5.60
  -6  -8  -4   97.99    5.40
  -6   8  -4   97.99    5.50
  -8  -8  -4   12.10    2.70
  -8  -8  -4    6.70    2.10
   8  -8   4    8.30    1.90
  -8  -8  -4   14.30    2.90
  -8   8  -4    9.30    2.80
 -10  -8  -4    1.60    1.30
 -10  -8  -4   -0.20    1.20
  10  -8   4    0.40    1.40
 -10  -8  -4    1.80    1.30
 -10   8  -4    2.00    1.70
  12  -8   4   19.50    2.60
 -12  -8  -4   19.60    2.70
 -12  -8  -4   23.30    2.40
 -12  -8  -4   24.20    2.40
 -12   8  -4   20.60    3.40
 -14  -8  -4   46.90    3.10
 -14  -8  -4   47.60    3.00
 -14  -8  -4   49.90    3.20
 -16  -8  -4    0.30    1.20
  16   8   4    0.60    0.80
 -19  -9   4   -1.30    0.90
  19   9  -4    0.20    0.80
 -19   9   4   -0.90    0.90
  17  -9  -4    3.60    1.50
  17   9  -4    6.70    1.70
 -17   9   4    5.50    1.40
 -15  -9   4    0.10    1.50
  15  -9  -4    4.00    1.20
  15  -9  -4    2.40    1.50
  15   9  -4    1.90    1.00
  13  -9  -4    0.40    1.40
 -13  -9   4   -0.50    1.90
  13  -9  -4   -1.10    1.00
  13   9  -4    0.40    1.10
 -11  -9   4   13.80    3.30
  11  -9  -4   16.80    2.50
  11  -9  -4   16.20    2.30
  11  -9  -4   16.80    1.80
  11   9  -4   17.00    3.30
  11   9  -4   15.60    2.20
   9  -9  -4   64.69    3.80
   9  -9  -4   65.39    3.50
   9  -9  -4   65.29    3.80
  -9  -9   4   61.39    4.90
   9   9  -4   62.49    3.80
   9   9  -4   67.09    4.30
   7  -9  -4   40.10    3.00
   7  -9  -4   37.20    2.40
   7  -9  -4   37.80    3.00
  -7  -9   4   35.90    3.20
   7   9  -4   32.60    3.20
   7   9  -4   37.70    2.80
   5  -9  -4    1.40    0.80
  -5  -9   4    0.80    1.40
   5  -9  -4    1.40    1.00
   5  -9  -4    2.80    1.80
   5   9  -4    2.70    1.20
   5   9  -4    1.80    1.20
   3  -9  -4   63.99    3.70
  -3  -9   4   65.39    3.60
   3  -9  -4   63.79    3.40
   3  -9  -4   58.99    4.20
   3   9  -4   62.19    4.00
   3   9  -4   66.69    3.90
   1  -9  -4   16.40    2.50
  -1  -9   4   20.70    1.90
   1  -9  -4   19.90    2.00
   1  -9  -4   21.90    3.40
   1   9  -4   18.60    2.80
   1   9  -4   17.50    2.40
   1  -9   4  110.19    5.10
  -1  -9  -4  101.39    5.10
  -1  -9  -4  105.49    5.60
  -1  -9  -4  105.59    5.80
  -1   9  -4  101.39    5.80
  -1   9  -4  100.09    5.40
  -3  -9  -4   95.29    5.40
  -3  -9  -4   93.29    4.80
  -3  -9  -4   94.39    5.70
   3  -9   4   94.69    4.80
  -3   9  -4   97.49    5.40
  -5  -9  -4   14.00    3.40
  -5  -9  -4    9.20    2.70
  -5  -9  -4   10.00    1.90
   5  -9   4   11.30    1.80
  -5   9  -4   11.30    2.60
  -7  -9  -4    2.80    1.20
   7  -9   4    1.60    1.20
  -7  -9  -4    0.50    1.20
  -7  -9  -4    1.20    1.40
  -7   9  -4    0.40    1.40
   9  -9   4   24.30    2.30
  -9  -9  -4   26.50    3.00
  -9  -9  -4   21.40    2.30
  -9  -9  -4   20.40    2.50
  -9   9  -4   24.20    3.20
 -11  -9  -4   28.20    2.90
 -11  -9  -4   28.90    2.50
 -11  -9  -4   27.70    2.60
  11  -9   4   28.40    2.60
 -11   9  -4   26.40    3.60
 -13  -9  -4   30.30    3.00
 -13  -9  -4   30.40    3.00
 -13  -9  -4   26.90    2.30
  13  -9   4   26.40    3.00
 -15  -9  -4   65.89    3.90
 -15  -9  -4   67.69    3.80
  15   9   4   76.79    3.80
 -18 -10   4   -0.40    1.10
  18  10  -4   -0.50    0.70
 -18  10   4    1.30    1.00
  16 -10  -4    7.00    2.00
 -16 -10   4    8.10    2.10
  16  10  -4    7.90    1.40
  14 -10  -4   43.20    3.00
  14 -10  -4   39.90    2.70
 -14 -10   4   44.70    3.10
  14  10  -4   41.20    2.70
 -12 -10   4   85.09    4.90
  12 -10  -4   88.49    4.70
  12 -10  -4   83.39    4.30
  12  10  -4   88.39    5.50
  12  10  -4   81.89    4.60
 -10 -10   4    3.50    2.00
  10 -10  -4    1.50    1.10
  10 -10  -4    1.50    1.60
  10 -10  -4    1.60    0.90
  10  10  -4    0.00    1.10
  10  10  -4    0.30    1.50
   8 -10  -4    0.40    0.90
   8 -10  -4    2.80    1.80
   8 -10  -4    1.30    1.00
   8  10  -4    1.80    1.40
   8  10  -4    1.40    1.20
   6 -10  -4    5.70    2.10
   6 -10  -4    5.00    1.50
   6 -10  -4    4.30    1.30
  -6 -10   4    1.30    2.10
   6  10  -4    3.10    1.20
   6  10  -4    4.00    1.30
   4 -10  -4   41.00    3.30
   4 -10  -4   41.30    2.50
  -4 -10   4   39.70    3.20
   4  10  -4   34.90    3.00
   4  10  -4   41.20    3.20
   2 -10  -4    1.30    1.00
   2 -10  -4    1.70    0.90
   2  10  -4    1.60    1.60
   2  10  -4    0.00    1.10
   0 -10   4    2.50    1.20
   0 -10  -4    1.90    0.90
   0 -10  -4    1.30    1.00
   0  10  -4    2.60    1.90
   0  10  -4    1.20    1.10
  -2 -10  -4   24.20    2.40
  -2 -10  -4   23.90    3.10
   2 -10   4   22.60    2.10
  -2 -10  -4   20.80    2.70
  -2  10  -4   25.70    3.20
  -4 -10  -4    0.20    0.90
  -4 -10  -4   -0.20    1.20
  -4 -10  -4    0.20    1.40
   4 -10   4   -0.80    1.10
  -4  10  -4    0.00    1.40
   6 -10   4   19.40    2.20
  -6 -10  -4   24.10    2.80
  -6 -10  -4   22.70    2.90
  -6 -10  -4   25.80    2.20
  -6  10  -4   26.70    2.80
  -8 -10  -4    8.20    2.50
  -8 -10  -4    6.70    2.40
   8 -10   4   10.60    1.90
  -8  10  -4   16.20    3.70
 -10 -10  -4    5.40    1.50
 -10 -10  -4    3.40    1.50
  10 -10   4    8.20    2.20
 -10 -10  -4    4.70    1.10
 -10  10  -4    5.90    1.80
  10  10   4    9.50    2.20
 -12 -10  -4    0.80    1.20
  12 -10   4    1.80    1.50
 -12 -10  -4    0.90    0.90
  12  10   4    0.40    1.10
 -14 -10  -4   12.10    1.80
 -14 -10  -4   13.00    2.10
  14  10   4    7.80    1.70
 -15 -11   4    3.30    1.60
  15 -11  -4    0.10    1.50
  15  11  -4    0.20    0.80
 -13 -11   4    3.20    1.90
  13 -11  -4    9.30    2.20
  13 -11  -4    9.20    1.80
  13  11  -4    5.90    1.50
  11 -11  -4    5.70    1.90
 -11 -11   4    0.10    3.80
  11 -11  -4    6.70    2.00
  11 -11  -4    8.30    1.70
  11  11  -4    5.70    1.60
  11  11  -4    2.80    1.10
   9 -11  -4   14.20    1.70
   9 -11  -4   16.90    2.90
   9  11  -4   12.00    2.80
   9  11  -4    9.20    3.00
   7 -11  -4   29.50    2.90
   7 -11  -4   28.40    3.40
   7 -11  -4   27.90    2.00
   7  11  -4   30.90    2.50
   7  11  -4   27.50    2.80
  -5 -11   4   27.20    3.40
   5 -11  -4   29.50    2.10
   5 -11  -4   31.80    2.60
   5 -11  -4   35.40    4.30
   5  11  -4   27.10    2.70
   5  11  -4   29.40    2.90
   3 -11  -4    2.70    0.80
   3 -11  -4    2.50    1.10
  -3 -11   4    1.70    1.70
   3  11  -4   -0.70    1.60
   3  11  -4    1.60    1.10
   1 -11  -4    5.70    1.90
   1 -11  -4    4.80    1.40
  -1 -11   4    7.10    2.20
   1  11  -4    3.90    1.90
   1  11  -4    3.50    1.10
  -1 -11  -4   95.49    5.20
  -1 -11  -4   98.99    5.40
   1 -11   4   95.09    4.90
  -1  11  -4   95.69    5.40
   3 -11   4   42.50    2.90
  -3 -11  -4   38.10    2.60
  -3 -11  -4   41.80    3.40
  -3  11  -4   40.30    3.20
   5 -11   4    9.90    2.00
  -5 -11  -4    8.50    1.80
  -5 -11  -4   11.70    2.40
  -7 -11  -4   15.10    2.40
  -7 -11  -4   13.30    2.00
  -7  11  -4   13.50    2.60
   9 -11   4    9.30    2.00
  -9 -11  -4   10.10    2.00
  -9 -11  -4    8.80    2.30
  11 -11   4   14.50    2.10
 -11 -11  -4   13.60    1.70
 -11 -11  -4   12.10    2.10
  11  11   4    9.70    2.40
 -13 -11  -4    7.20    2.20
  14  12  -4   34.10    2.20
  12 -12  -4   79.09    4.70
  12 -12  -4   77.19    4.20
  12  12  -4   80.29    4.10
  10 -12  -4    2.00    2.10
  10 -12  -4    0.60    1.50
  10 -12  -4    1.30    1.00
  10  12  -4    1.40    1.20
  10  12  -4   -0.20    1.20
   8 -12  -4   18.90    3.60
   8 -12  -4   16.90    1.70
   8 -12  -4   16.30    2.10
   8  12  -4   20.70    2.60
   8  12  -4   19.70    2.30
   6 -12  -4   62.19    3.60
   6 -12  -4   59.59    3.20
   6  12  -4   60.09    3.80
   6  12  -4   60.79    3.70
  -4 -12   4    1.40    3.30
   4 -12  -4    5.70    1.50
   4 -12  -4    8.20    2.00
   4  12  -4    8.80    2.40
   4  12  -4    5.10    1.60
  -2 -12   4   13.00    3.00
   2  12  -4   24.00    4.10
  -2  12   4   12.10    3.10
  -2 -12  -4    2.50    0.90
  -2 -12  -4    2.00    1.00
   2 -12   4    3.90    1.60
  -2  12  -4    2.50    1.10
  -4 -12  -4    0.50    1.10
  -4 -12  -4   -0.30    0.90
   4 -12   4    0.80    1.30
  -4  12  -4    0.00    1.30
  -6 -12  -4   11.00    1.60
  -6 -12  -4    8.80    2.20
  -8 -12  -4   15.20    1.70
   8 -12   4   10.00    2.00
  -8 -12  -4   15.00    3.00
  -8  12  -4   13.40    2.70
 -10 -12  -4    0.20    1.10
 -10 -12  -4    0.80    1.10
  11  13  -4   19.90    2.00
  11  13  -4   17.50    3.50
   9 -13  -4    3.80    1.90
   9  13  -4    5.90    2.10
   9  13  -4   10.60    1.90
   7 -13  -4    0.70    0.90
   7 -13  -4   -0.30    0.80
   7  13  -4    0.20    1.40
   7  13  -4   -1.10    1.10
   5 -13  -4    0.40    0.90
   5 -13  -4    1.70    0.80
   5  13  -4    0.40    1.10
   5  13  -4   -2.00    1.70
   3 -13  -4    6.70    1.90
   3 -13  -4    4.40    1.30
   3  13  -4    4.50    1.60
   1 -13  -4   46.70    2.70
   1 -13  -4   45.50    3.00
  -1 -13   4   40.50    4.00
   1  13  -4   46.60    3.00
  -1  13   4   47.40    3.30
  -1 -13  -4   21.70    2.40
  -1 -13  -4   23.50    1.80
   1 -13   4   15.20    2.90
  -1  13  -4   20.40    2.30
   1  13   4   18.10    2.40
   3 -13   4    4.30    1.70
  -3 -13  -4    9.80    1.30
  -3 -13  -4    7.80    1.80
  -3  13  -4    9.20    2.10
   5 -13   4   23.90    2.40
  -5 -13  -4   23.80    1.70
  -5 -13  -4   22.30    2.30
  -5  13  -4   21.50    2.20
  -7 -13  -4    0.10    0.90
  -7 -13  -4    0.70    0.60
   7 -13   4   -0.30    1.40
  -7  13  -4   -1.10    1.40
  -9 -13  -4   10.60    3.40
   8  14  -4    0.60    1.00
   6 -14  -4    2.20    0.90
   6  14  -4    1.20    1.00
   4 -14  -4    0.10    0.80
   4 -14  -4   -0.30    0.90
   4  14  -4   -1.10    0.90
   2 -14  -4    1.10    0.70
   2  14  -4    1.70    0.90
   0 -14  -4    2.60    0.70
   0 -14  -4    3.60    1.00
   0  14   4    2.10    1.40
   0  14  -4    2.10    1.00
  -2 -14  -4    5.00    1.20
  -2 -14  -4    8.20    1.90
  -2  14  -4    4.20    1.10
   2  14   4    8.20    2.00
  -4  14  -4    5.00    1.80
   4  14   4    4.90    1.60
 -22   0   5    0.80    1.60
 -20   0   5   -0.50    1.00
 -18   0   5    0.90    2.10
  18   0  -5    0.40    2.60
  16   0  -5   -3.00    2.10
 -16   0   5   -4.20    2.30
  14   0  -5   -0.40    1.50
  14   0  -5    0.60    1.00
  12   0  -5    0.10    1.10
  12   0  -5   -1.10    1.30
  10   0  -5    0.60    1.10
  10   0  -5    0.40    1.40
   8   0  -5    0.00    1.20
   8   0  -5    0.50    1.10
   6   0  -5    0.20    1.00
   6   0  -5    0.60    0.80
   4   0  -5   -0.90    0.90
  -4   0   5   -0.10    0.80
   2   0  -5   -1.60    1.10
  -2   0   5    0.00    1.00
  -2   0   5    0.60    0.70
   0   0  -5    0.30    1.30
   0   0   5    0.70    0.70
   0   0   5   -1.60    1.10
  -2   0  -5    0.30    1.70
   2   0   5    0.30    0.80
   4   0   5    1.60    1.10
  -6   0  -5    0.50    1.30
  -6   0  -5    0.80    1.30
  -8   0  -5    1.90    1.30
  -8   0  -5    0.90    1.20
  -8   0  -5    1.90    2.50
 -10   0  -5   -1.00    1.30
 -10   0  -5    0.40    2.20
 -10   0  -5    0.90    1.20
 -12   0  -5    0.50    1.20
 -12   0  -5   -0.30    1.20
 -12   0  -5    1.40    1.70
 -14   0  -5   -0.20    1.30
 -14   0  -5   -0.10    1.20
 -14   0  -5   -1.30    1.60
 -16   0  -5    0.30    1.60
 -16   0  -5    0.00    1.30
 -16   0  -5   -1.00    1.10
 -18   0  -5    1.80    1.40
 -23  -1   5    3.90    1.10
 -23   1   5    5.20    1.50
 -21  -1   5    1.90    1.00
 -21   1   5   -0.30    0.90
  19  -1  -5   86.29    5.40
 -19  -1   5   77.19    4.30
 -19   1   5   81.69    5.40
  17  -1  -5   -0.80    1.80
 -17   1   5    3.50    2.00
  17   1  -5    0.30    2.60
  15  -1  -5   83.79    4.20
  15  -1  -5   83.69    4.50
  15   1  -5   77.09    4.60
 -15   1   5   77.49    5.50
  13  -1  -5  129.99    6.10
  13  -1  -5  126.09    6.30
  13   1  -5  126.89    6.30
  11  -1  -5   88.79    4.50
  11  -1  -5   84.79    4.50
  11   1  -5   85.59    4.60
  11   1  -5   87.79    4.50
   9  -1  -5   19.80    1.90
   9  -1  -5   18.60    2.40
   9  -1  -5   19.80    2.80
   9   1  -5   21.00    1.90
   7  -1  -5    9.70    1.70
   7  -1  -5    9.10    1.60
   7   1  -5    5.30    1.50
   7   1  -5    8.40    1.70
   5  -1  -5   17.20    1.60
   5   1  -5   15.50    1.70
  -5   1   5   19.80    1.80
   3  -1  -5  472.75   20.50
  -3  -1   5  462.65   20.70
   3   1  -5  449.36   20.40
  -3   1   5  467.75   20.50
  -1  -1   5   34.90    2.10
   1  -1  -5   29.20    2.50
   1   1  -5   34.10    2.20
  -1   1   5   30.40    2.40
  -1   1   5   35.00    2.10
  -1  -1  -5   10.10    2.40
   1  -1   5    7.50    1.40
  -1   1  -5    6.10    1.40
   1   1   5    5.80    1.70
   1   1   5    8.20    1.30
   3  -1   5   29.30    2.10
   3   1   5   31.50    2.10
  -5  -1  -5   21.70    2.90
  -5  -1  -5   23.50    2.40
  -5   1  -5   21.60    2.40
  -5   1  -5   20.90    3.20
  -7  -1  -5  126.89    6.50
  -7  -1  -5  136.99    6.50
  -7   1  -5  134.09    6.40
  -7   1  -5  130.09    6.60
  -9  -1  -5   23.10    3.80
  -9  -1  -5   27.30    3.90
  -9   1  -5   22.40    5.20
  -9   1  -5   27.80    2.90
 -11  -1  -5  189.08    8.90
 -11  -1  -5  194.78    8.90
 -11  -1  -5  185.68    9.40
 -11   1  -5  187.68    9.70
 -11   1  -5  192.38    8.90
 -11   1  -5  188.08    8.90
 -13  -1  -5   22.90    2.30
 -13  -1  -5   21.90    2.40
 -13  -1  -5   22.40    3.40
 -13   1  -5   19.80    2.40
 -13   1  -5   21.30    3.40
 -13   1  -5   21.80    2.30
 -15  -1  -5    1.50    1.40
 -15  -1  -5   -0.20    1.30
 -15  -1  -5   -0.70    1.00
 -15   1  -5    1.70    1.70
 -15   1  -5   -0.60    1.30
 -15   1  -5    0.30    1.50
 -17  -1  -5    1.80    1.40
 -17   1  -5   -2.30    1.40
 -19  -1  -5   25.70    2.50
 -22  -2   5   45.60    2.80
 -22   2   5   50.89    2.80
 -22   2   5   46.40    4.70
 -20  -2   5   10.70    1.70
 -20   2   5    6.00    1.80
  18  -2  -5   57.89    3.90
 -18  -2   5   55.49    3.30
 -18   2   5   60.79    4.20
  16  -2  -5  486.85   22.20
  16  -2  -5  505.95   22.00
 -16   2   5  500.75   22.30
  14  -2  -5  418.06   18.90
  14  -2  -5  432.96   18.80
  14   2  -5  414.46   19.00
  12  -2  -5   99.79    5.00
  12  -2  -5   98.69    4.90
  12   2  -5   97.89    5.10
  12   2  -5   92.89    5.90
  10  -2  -5  202.18   12.30
  10  -2  -5  234.68   10.20
  10   2  -5  218.08   10.70
  10   2  -5  226.48   10.20
   8  -2  -5   92.29    4.80
   8  -2  -5   87.99    4.50
   8   2  -5   92.89    4.70
   6  -2  -5   72.49    3.70
  -6   2   5   68.29    3.80
   6   2  -5   67.29    3.70
   6   2  -5   74.59    3.70
   4  -2  -5 1041.00   44.80
  -4   2   5  983.30   44.70
   4   2  -5 1046.20   44.80
   2  -2  -5 1500.45   66.99
  -2   2   5 1595.34   66.99
  -2   2   5 1556.54   66.99
   2   2  -5 1492.15   66.99
   0  -2  -5    7.50    2.40
   0  -2   5    8.60    1.50
   0   2  -5    5.20    1.60
   0   2   5    6.50    2.00
   2  -2   5  205.58    9.40
   2   2   5  205.08    9.30
  -4  -2  -5    2.30    1.60
  -4   2  -5   -1.90    1.60
  -4   2  -5    7.00    2.20
   4   2   5    1.20    1.30
  -6  -2  -5   91.99    5.90
   6  -2   5   93.59    4.90
  -6  -2  -5  100.19    5.30
  -6  -2  -5  106.09    5.20
  -6   2  -5   93.59    5.50
  -6   2  -5  105.99    5.10
  -8  -2  -5   33.30    2.60
  -8  -2  -5   33.40    3.90
  -8  -2  -5   31.20    2.70
  -8   2  -5   33.60    2.70
  -8   2  -5   27.80    3.00
 -10  -2  -5   15.00    2.10
 -10  -2  -5   10.90    3.30
 -10  -2  -5   15.20    1.90
 -10   2  -5   13.80    2.40
 -10   2  -5   12.60    2.40
 -10   2  -5   10.40    3.00
 -12  -2  -5    1.00    1.70
 -12  -2  -5    0.40    1.30
 -12  -2  -5    2.20    1.20
 -12   2  -5    2.40    1.30
 -12   2  -5    0.40    1.50
 -12   2  -5   -0.20    2.30
 -14  -2  -5    7.90    2.70
 -14   2  -5   11.80    2.50
 -14   2  -5    8.70    2.20
 -14   2  -5    5.50    3.40
 -16  -2  -5   -0.30    1.30
 -16  -2  -5    1.30    1.00
 -16   2  -5    2.80    1.70
 -16   2  -5    1.20    1.80
 -16   2  -5   -0.60    1.60
 -18  -2  -5    2.50    1.50
 -18   2  -5    2.30    2.10
 -23  -3   5    1.20    0.90
 -23   3   5    1.10    1.10
 -21  -3   5    1.90    1.00
 -21   3   5    1.80    1.50
  19  -3  -5   29.30    3.20
 -19  -3   5   34.70    2.50
 -19   3   5   33.70    3.20
 -17  -3   5    1.90    1.20
  17  -3  -5    1.70    0.90
  17  -3  -5    0.80    1.40
  17   3  -5   -0.90    1.90
 -17   3   5    1.10    1.50
 -15  -3   5  152.58    7.10
  15  -3  -5  150.78    6.90
  15  -3  -5  143.09    7.20
  15   3  -5  142.29    7.40
  15   3  -5  142.29    7.40
  13  -3  -5  100.29    5.00
  13  -3  -5  103.49    5.10
  13   3  -5   97.19    5.80
  13   3  -5  100.79    5.40
  11  -3  -5    1.20    1.20
  11  -3  -5   -1.10    1.10
  11  -3  -5   -1.90    1.60
  11   3  -5   -0.90    1.40
  11   3  -5   -1.20    1.90
   9  -3  -5    4.90    2.00
   9  -3  -5    2.20    1.20
   9  -3  -5    3.60    1.70
   9  -3  -5    1.90    1.20
   9   3  -5    1.20    1.30
   9   3  -5    3.80    1.70
   7  -3  -5  306.87   13.70
  -7   3   5  291.37   13.80
   7   3  -5  312.67   13.70
   5  -3  -5  339.07   14.90
  -5   3   5  321.17   14.80
   5   3  -5  336.47   14.80
   3  -3  -5   15.10    1.90
  -3   3   5   11.50    1.70
   3   3  -5   13.00    1.50
   1  -3  -5  245.88   11.60
  -1  -3   5  270.37   11.60
  -1   3   5  255.17   11.50
   1   3  -5  245.68   11.40
  -1   3   5  256.67   11.40
   1  -3   5   -0.10    1.00
   1   3   5    1.10    0.90
   1   3   5   -2.10    1.50
  -3  -3  -5    3.20    1.70
  -3   3  -5    6.00    1.60
  -3   3  -5    5.10    1.60
   3   3   5    7.40    1.90
  -5  -3  -5   49.30    3.30
  -5  -3  -5   41.50    4.30
  -5  -3  -5   46.90    3.40
   5  -3   5   44.40    2.60
  -5   3  -5   42.00    3.10
  -5   3  -5   43.40    3.60
  -7  -3  -5   13.70    2.10
  -7  -3  -5   15.50    3.40
  -7  -3  -5    8.40    2.00
   7  -3   5   10.40    2.00
  -7   3  -5    6.90    2.20
  -7   3  -5   11.00    2.70
  -9  -3  -5    2.40    1.20
  -9  -3  -5    2.90    1.60
  -9  -3  -5    2.30    1.30
  -9   3  -5    0.90    1.40
  -9   3  -5    9.60    2.40
 -11  -3  -5   12.80    3.10
 -11  -3  -5    6.60    2.10
 -11  -3  -5   12.90    1.80
 -11   3  -5    8.20    3.60
 -11   3  -5   10.60    2.40
 -11   3  -5    8.60    2.40
 -13  -3  -5   70.49    4.10
 -13  -3  -5   71.19    3.90
 -13  -3  -5   80.99    4.60
 -13   3  -5   71.49    4.20
 -13   3  -5   69.69    4.10
 -13   3  -5   73.39    5.50
 -15  -3  -5    0.10    1.40
 -15  -3  -5   -1.10    1.20
 -15  -3  -5    1.60    1.00
 -15   3  -5   -1.60    1.80
 -15   3  -5    2.00    2.00
 -15   3  -5   -1.50    1.50
 -17  -3  -5    2.10    1.10
 -17  -3  -5    2.30    1.70
 -22  -4   5    1.50    1.10
 -22   4   5    0.30    1.40
  20  -4  -5    0.40    2.30
 -20  -4   5   -1.10    1.10
 -20   4   5    0.70    1.40
  18  -4  -5    3.50    1.60
 -18  -4   5    4.30    1.70
  18   4  -5   10.50    2.70
 -18   4   5    2.50    2.50
 -16  -4   5   13.10    2.30
  16  -4  -5   10.90    2.10
  16  -4  -5   10.80    1.70
  16   4  -5   16.30    2.50
  14  -4  -5   79.99    4.20
  14  -4  -5   80.09    4.30
 -14  -4   5   82.59    4.40
  14   4  -5   76.79    4.90
  14   4  -5   82.49    4.80
  12  -4  -5    2.30    1.30
  12  -4  -5   -0.40    1.40
 -12  -4   5    4.30    1.90
  12  -4  -5    1.10    1.00
  12   4  -5    0.20    1.80
  12   4  -5   -0.50    1.60
  10  -4  -5    9.80    2.90
  10  -4  -5   13.90    1.70
  10  -4  -5   11.50    1.80
  10   4  -5   12.60    2.10
  10   4  -5    7.50    1.70
   8  -4  -5  170.98    8.40
   8  -4  -5  186.78    8.30
   8  -4  -5  163.88    8.60
   8   4  -5  189.48    8.70
   8   4  -5  188.28    8.40
   6  -4  -5    3.00    1.20
   6  -4  -5    3.20    1.00
   6   4  -5    2.50    1.10
   6   4  -5    1.20    1.40
   4  -4  -5   44.40    2.70
  -4   4   5   41.50    3.40
   4   4  -5   43.60    2.50
   2  -4  -5   66.49    3.90
  -2  -4   5   75.49    4.10
  -2   4   5   62.79    3.80
  -2   4   5   71.49    3.80
   0  -4   5   44.90    3.20
   0   4   5   46.00    3.80
   0   4   5   44.40    2.70
  -2  -4  -5    0.40    1.60
  -2   4  -5    1.40    1.60
   2   4   5    2.10    1.30
  -2   4  -5   -0.90    1.40
   4  -4   5   12.60    1.50
  -4  -4  -5    7.70    2.70
  -4  -4  -5    7.90    2.20
  -4  -4  -5   13.10    2.60
  -4  -4  -5   15.90    3.10
   4   4   5    9.30    2.70
  -4   4  -5   11.30    2.40
  -4   4  -5   11.40    2.40
  -6  -4  -5    0.60    1.40
  -6  -4  -5   -0.10    1.60
  -6  -4  -5    0.10    1.20
  -6  -4  -5    0.00    2.40
   6  -4   5    1.90    1.10
  -6   4  -5   -0.20    1.50
  -6   4  -5    2.00    1.40
  -8  -4  -5   19.00    3.50
  -8  -4  -5   19.40    2.60
  -8  -4  -5   21.10    2.10
   8  -4   5   18.90    2.10
  -8   4  -5   19.30    2.90
 -10  -4  -5   12.40    2.00
  10  -4   5    7.80    2.50
 -10  -4  -5    9.10    1.90
 -10   4  -5   16.10    2.80
 -10   4  -5    7.60    1.60
 -12  -4  -5    1.00    1.50
 -12  -4  -5    2.00    1.50
 -12  -4  -5    2.10    1.10
 -12   4  -5    2.20    1.80
 -12   4  -5    1.30    1.50
 -14  -4  -5   24.50    2.80
 -14  -4  -5   19.10    2.30
 -14  -4  -5   21.20    2.00
 -14   4  -5   15.30    2.70
 -16  -4  -5    0.90    1.00
 -16  -4  -5    2.10    1.30
 -18  -4  -5   -0.50    0.80
 -21  -5   5   10.80    1.50
 -21   5   5   10.60    2.80
 -19  -5   5    3.10    1.50
  19  -5  -5   -0.10    1.90
  19   5  -5    1.20    1.40
 -19   5   5    1.10    1.40
  17  -5  -5   16.00    1.70
 -17  -5   5   12.30    2.20
  17  -5  -5   10.70    2.10
 -17   5   5   20.30    2.90
  15  -5  -5    5.60    1.90
 -15  -5   5    7.80    2.20
  15  -5  -5    5.90    1.80
  15   5  -5    7.90    2.30
 -13  -5   5   43.80    3.30
  13  -5  -5   43.60    3.10
  13  -5  -5   42.60    2.70
  13   5  -5   35.30    3.80
  13   5  -5   41.60    3.30
  11  -5  -5   11.50    1.90
  11  -5  -5   12.10    1.70
 -11  -5   5    9.30    2.00
  11   5  -5    7.40    2.00
  11   5  -5    9.30    2.30
  -9  -5   5    3.90    2.30
   9  -5  -5    2.60    1.30
   9  -5  -5    4.20    1.40
   9  -5  -5    3.00    1.00
   9   5  -5    2.70    1.50
   9   5  -5    4.20    1.40
   7  -5  -5   11.90    1.80
   7  -5  -5    9.40    2.40
   7  -5  -5    6.90    1.70
   7   5  -5   12.30    2.20
   7   5  -5    9.90    1.80
   5  -5  -5  173.28    8.90
   5  -5  -5  195.28    8.70
   5  -5  -5  186.28    8.60
   5   5  -5  199.28    8.70
   5   5  -5  184.88    8.80
   3  -5  -5    9.50    2.00
   3  -5  -5    6.50    1.60
   3  -5  -5    7.10    1.20
   3   5  -5   12.80    3.40
   3   5  -5    7.80    1.50
   3   5  -5    7.30    1.40
   1  -5  -5   87.49    5.50
   1  -5  -5   93.19    5.00
   1   5  -5  101.39    5.10
   1   5  -5  104.49    5.50
  -1  -5  -5    2.80    1.40
  -1  -5  -5    3.20    1.30
  -1  -5  -5    0.90    1.80
  -1   5  -5    3.20    1.60
  -1   5  -5    3.30    1.50
  -3  -5  -5    3.00    1.50
  -3  -5  -5    0.50    1.40
   3  -5   5    0.90    0.90
  -3  -5  -5   -4.20    2.00
  -3  -5  -5   -0.20    1.40
  -3   5  -5    0.50    1.40
  -3   5  -5    1.70    1.50
   5  -5   5    0.50    1.00
  -5  -5  -5   -0.70    1.60
  -5  -5  -5    1.30    1.40
  -5  -5  -5    0.10    1.60
  -5  -5  -5    1.30    1.60
  -5   5  -5    1.40    1.40
  -5   5  -5    2.90    1.60
   7  -5   5   57.79    3.20
  -7  -5  -5   60.69    3.80
  -7  -5  -5   61.99    3.60
  -7  -5  -5   55.99    4.30
  -7  -5  -5   64.19    4.20
  -7   5  -5   58.49    4.50
  -7   5  -5   55.79    4.10
  -9  -5  -5    0.50    1.60
  -9  -5  -5    1.80    1.00
  -9  -5  -5    1.80    1.30
   9  -5   5    0.00    1.50
  -9  -5  -5   -1.00    2.00
  -9   5  -5    0.00    1.50
  -9   5  -5    2.70    1.90
 -11  -5  -5   54.69    3.60
 -11  -5  -5   51.39    3.10
  11  -5   5   53.59    4.60
 -11  -5  -5   50.09    3.80
 -11   5  -5   52.29    3.60
 -11   5  -5   43.30    3.90
 -13  -5  -5   24.10    3.00
 -13   5  -5   23.40    2.80
 -15  -5  -5    3.90    1.30
 -15  -5  -5    3.70    1.20
 -17  -5  -5    1.00    1.60
 -17  -5  -5    0.40    1.00
  20  -6  -5   18.30    3.20
 -20  -6   5   24.00    2.00
  20   6  -5   24.10    2.60
  18  -6  -5    3.70    1.60
 -18  -6   5    3.60    1.20
  18   6  -5    6.00    1.90
 -18   6   5    2.90    1.40
  16  -6  -5   65.29    3.50
  16  -6  -5   67.49    4.30
 -16  -6   5   68.79    4.00
  16   6  -5   68.79    3.90
 -14  -6   5  189.08    8.80
  14  -6  -5  190.78    9.10
  14  -6  -5  173.48    8.60
  14   6  -5  189.38    8.90
  12  -6  -5   -0.50    1.30
  12  -6  -5    0.50    1.20
 -12  -6   5   -0.40    2.10
  12  -6  -5    0.00    0.90
  12   6  -5    0.50    1.30
  10  -6  -5   15.90    2.10
  10  -6  -5   18.70    2.10
  10  -6  -5   17.90    2.30
 -10  -6   5   12.40    2.60
  10   6  -5   11.90    2.70
  10   6  -5   14.20    2.20
   8  -6  -5  190.38    9.60
   8  -6  -5  206.38    9.60
   8  -6  -5  213.48    9.40
   8   6  -5  204.68    9.50
   8   6  -5  208.88    9.70
   6  -6  -5   20.70    1.80
   6  -6  -5   17.90    2.30
   6  -6  -5   17.10    2.20
   6   6  -5   16.20    2.20
   6   6  -5   19.40    2.00
   6   6  -5   12.70    2.40
   4  -6  -5  126.79    5.90
   4  -6  -5  126.19    6.00
   4  -6  -5  116.59    6.20
   4   6  -5  119.49    6.10
   4   6  -5  121.39    6.60
   2  -6  -5  152.48    8.90
   2  -6  -5  163.48    8.00
   2  -6  -5  165.68    7.60
   2   6  -5  168.98    8.10
   2   6  -5  168.88    7.90
   0  -6  -5   -0.50    1.00
   0  -6  -5    3.50    2.00
   0  -6  -5   -0.40    1.30
   0   6  -5   -0.40    1.50
   0   6  -5   -0.60    1.30
  -2  -6  -5   19.90    2.30
   2  -6   5   19.50    1.60
  -2  -6  -5   18.00    2.90
  -2  -6  -5   20.00    2.80
  -2   6  -5   18.60    2.60
  -2   6  -5   21.80    2.50
  -4  -6  -5   94.79    5.00
   4  -6   5  100.19    4.70
  -4  -6  -5   95.99    5.40
  -4  -6  -5   97.79    5.50
  -4  -6  -5   90.59    5.60
  -4   6  -5   97.79    5.30
  -4   6  -5   98.09    5.30
   6  -6   5    5.40    1.50
  -6  -6  -5    6.40    1.60
  -6  -6  -5    5.30    1.60
  -6  -6  -5    5.90    1.70
  -6  -6  -5    3.60    1.40
  -6   6  -5    4.60    1.50
  -6   6  -5    5.30    1.90
   8  -6   5    5.00    1.40
  -8  -6  -5    4.80    1.70
  -8  -6  -5    2.80    1.30
  -8  -6  -5    4.40    1.40
  -8  -6  -5    5.20    1.40
  -8   6  -5    0.50    1.50
  -8   6  -5    4.30    1.90
 -10  -6  -5   27.10    2.30
 -10  -6  -5   29.90    3.30
 -10  -6  -5   28.90    2.60
  10  -6   5   28.40    3.00
 -10  -6  -5   29.70    3.80
 -10   6  -5   24.60    3.20
 -10   6  -5   29.00    4.20
 -12  -6  -5    5.60    2.00
 -12  -6  -5   10.00    1.70
 -12   6  -5    6.50    2.10
 -14  -6  -5   16.40    2.10
 -14  -6  -5   20.40    3.20
 -14   6  -5   12.00    2.90
 -16  -6  -5    6.70    2.10
 -16  -6  -5    9.60    1.90
 -19  -7   5   19.00    1.90
  19  -7  -5   17.40    2.40
  19   7  -5   17.90    2.00
 -19   7   5   22.20    2.30
  17  -7  -5    5.00    1.50
  17  -7  -5    2.50    0.90
 -17  -7   5    4.00    1.40
  17   7  -5    6.40    1.80
  15  -7  -5    0.50    1.90
  15  -7  -5   -0.50    0.90
 -15  -7   5    0.60    1.50
  15   7  -5    1.80    1.00
  13  -7  -5   27.80    2.30
  13  -7  -5   29.10    2.50
 -13  -7   5   32.20    3.20
  13  -7  -5   25.60    2.70
  13   7  -5   31.90    2.50
  11  -7  -5   15.50    2.30
  11  -7  -5   16.80    1.70
 -11  -7   5   12.20    3.40
  11   7  -5   16.90    2.20
   9  -7  -5    0.90    0.80
   9  -7  -5    0.50    1.00
   9  -7  -5   -0.80    1.50
   9   7  -5   -3.10    2.20
   9   7  -5    0.70    1.20
   7  -7  -5   98.99    4.50
   7  -7  -5   88.49    4.90
   7  -7  -5   93.39    4.90
   7   7  -5   92.69    4.80
   7   7  -5   72.79    5.70
   5  -7  -5   32.90    2.20
   5  -7  -5   31.10    2.70
   5  -7  -5   34.00    2.90
   5   7  -5   29.40    2.60
   5   7  -5   30.60    3.50
   3  -7  -5  137.89    6.50
   3  -7  -5  140.39    6.90
   3  -7  -5  137.29    6.90
   3   7  -5  135.69    6.80
   3   7  -5  140.29    7.00
   1  -7  -5   26.60    4.10
   1  -7  -5   20.30    1.80
   1  -7  -5   22.30    2.60
   1   7  -5   23.80    2.60
   1   7  -5   19.80    2.40
  -1  -7  -5    4.60    1.30
  -1  -7  -5    7.20    1.80
  -1  -7  -5   13.40    3.10
   1  -7   5    9.70    1.80
  -1   7  -5    9.80    2.30
  -1   7  -5    7.30    1.80
  -3  -7  -5    2.90    2.50
  -3  -7  -5    1.20    1.10
  -3  -7  -5    0.60    1.00
   3  -7   5    1.20    0.90
  -3  -7  -5    1.20    1.60
  -3   7  -5    1.40    1.70
  -3   7  -5    2.70    1.30
  -5  -7  -5   13.70    3.00
   5  -7   5   15.90    1.90
  -5  -7  -5   15.30    2.80
  -5  -7  -5   13.70    2.70
  -5  -7  -5   16.10    2.20
  -5   7  -5   14.70    2.80
  -5   7  -5   13.90    2.60
  -7  -7  -5   17.60    3.00
   7  -7   5   11.00    2.90
  -7  -7  -5   10.80    2.60
  -7  -7  -5   14.00    2.40
  -7  -7  -5   11.10    2.60
  -7   7  -5    7.10    2.60
  -7   7  -5    8.30    2.10
   9  -7   5   -1.10    1.40
  -9  -7  -5   -0.10    1.20
  -9  -7  -5    0.80    1.60
  -9  -7  -5    1.50    1.40
  -9  -7  -5    0.60    1.30
  -9   7  -5    3.40    1.50
 -11  -7  -5   -1.70    1.10
  11  -7   5   -2.00    1.90
 -11  -7  -5    0.40    1.30
 -11  -7  -5   -2.10    1.50
 -11   7  -5    0.80    2.30
 -13  -7  -5    9.40    1.90
 -13  -7  -5    8.20    2.10
 -13  -7  -5   11.20    4.10
 -13   7  -5   10.10    2.70
 -15  -7  -5    2.80    1.10
 -15  -7  -5    2.80    1.20
  18  -8  -5    4.70    1.60
 -18  -8   5    7.30    2.00
 -18   8   5    8.10    2.20
  18   8  -5    8.20    1.50
  16  -8  -5    3.20    0.90
  16  -8  -5    5.00    1.40
 -16  -8   5    8.40    2.30
  16   8  -5    7.50    1.70
 -14  -8   5   -2.10    2.10
  14  -8  -5   -0.40    0.90
  14   8  -5    0.40    1.10
  12  -8  -5   70.69    3.70
  12  -8  -5   70.39    4.10
  12  -8  -5   74.89    4.20
 -12  -8   5   75.49    4.80
  12   8  -5   66.29    4.10
  10  -8  -5   72.19    4.10
  10  -8  -5   74.49    4.20
 -10  -8   5   57.29    5.40
  10  -8  -5   68.79    3.60
  10   8  -5   69.19    5.30
  10   8  -5   66.59    4.40
   8  -8  -5  128.39    6.50
   8  -8  -5  126.59    6.00
   8  -8  -5  128.49    6.40
   8   8  -5  129.69    6.40
   8   8  -5  121.79    7.00
   6  -8  -5   20.60    1.70
   6  -8  -5   19.80    2.60
   6  -8  -5   15.60    2.20
   6   8  -5   13.80    2.20
   6   8  -5   15.20    3.10
   4  -8  -5   40.30    2.40
   4  -8  -5   41.40    2.80
   4  -8  -5   35.60    3.30
   4   8  -5   37.60    3.40
   4   8  -5   36.90    2.90
  -2  -8   5    2.00    1.10
   2  -8  -5   -0.70    2.00
   2  -8  -5   -0.70    1.00
   2  -8  -5    0.60    0.90
   2   8  -5   -0.60    1.20
   2   8  -5    1.00    1.40
   0  -8  -5   28.30    2.80
   0  -8  -5   26.00    2.30
   0  -8   5   32.40    2.20
   0   8  -5   32.60    2.90
   0   8  -5   31.30    2.80
  -2  -8  -5   13.20    1.80
   2  -8   5   13.30    1.50
  -2  -8  -5   11.30    2.50
  -2  -8  -5   14.30    3.10
  -2   8  -5   11.20    2.80
  -2   8  -5   10.70    2.30
  -4  -8  -5    6.90    2.60
  -4  -8  -5    5.50    1.70
   4  -8   5    4.70    1.50
  -4  -8  -5    4.00    1.20
  -4   8  -5    2.90    1.70
  -4   8  -5    3.70    2.00
   6  -8   5    3.20    1.20
  -6  -8  -5    3.40    1.40
  -6  -8  -5    2.00    1.20
  -6  -8  -5    2.00    1.70
  -6   8  -5    2.70    1.20
  -6   8  -5    0.00    2.20
  -8  -8  -5   19.30    2.60
   8  -8   5   11.60    2.10
  -8  -8  -5   20.70    2.40
  -8  -8  -5   15.30    2.60
  -8   8  -5   12.50    2.80
 -10  -8  -5    7.50    1.50
  10  -8   5    8.50    2.30
 -10   8  -5   12.90    2.80
 -12  -8  -5    0.30    1.00
 -12  -8  -5    1.30    1.10
  12  -8   5   -2.40    2.20
 -12  -8  -5   -0.90    1.40
 -12   8  -5   -1.80    1.40
 -14  -8  -5    5.80    2.20
 -14  -8  -5    7.60    1.80
  17  -9  -5    6.00    2.00
 -17   9   5    9.30    2.10
  17   9  -5    9.40    1.80
  15  -9  -5    7.00    1.50
  15  -9  -5    7.60    1.90
 -15  -9   5   13.50    2.70
  15   9  -5    8.80    1.60
  13  -9  -5   42.00    2.70
  13  -9  -5   45.60    3.20
 -13  -9   5   37.60    3.90
  13   9  -5   43.70    3.00
 -11  -9   5   -2.40    2.70
  11  -9  -5    0.10    0.90
  11  -9  -5    2.40    1.70
  11  -9  -5    1.50    1.00
  11   9  -5    0.80    1.20
   9  -9  -5   93.59    4.90
   9  -9  -5   94.69    4.60
  -9  -9   5   80.89    6.80
   9  -9  -5   95.59    5.20
   9   9  -5   97.19    5.60
   9   9  -5   93.29    5.00
  -7  -9   5    1.90    1.70
   7  -9  -5    2.80    1.40
   7  -9  -5    2.20    0.80
   7  -9  -5   -1.40    2.10
   7   9  -5   -0.60    1.60
   7   9  -5    1.50    1.20
   5  -9  -5  136.09    6.70
   5  -9  -5  120.59    7.00
   5  -9  -5  128.59    6.20
   5   9  -5  139.59    6.80
   5   9  -5  130.49    6.50
   3  -9  -5   29.20    2.40
  -3  -9   5   27.60    2.30
   3  -9  -5   27.80    2.00
   3   9  -5   25.20    2.60
   3   9  -5   23.20    2.60
   1  -9  -5   68.49    4.80
  -1  -9   5   64.59    3.60
   1  -9  -5   65.99    3.50
   1  -9  -5   63.09    3.90
   1   9  -5   66.89    4.00
   1   9  -5   64.99    4.00
  -1  -9  -5   16.90    2.00
  -1  -9  -5   20.00    2.40
   1  -9   5   16.50    2.90
  -1  -9  -5   21.90    3.20
  -1   9  -5   17.60    2.70
  -1   9  -5   22.30    2.40
  -3  -9  -5   67.49    4.40
  -3  -9  -5   69.19    3.70
  -3  -9  -5   63.79    4.40
  -3   9  -5   56.99    4.30
  -3   9  -5   66.69    4.00
  -5  -9  -5   27.90    3.20
   5  -9   5   29.50    2.60
  -5  -9  -5   27.80    2.50
  -5  -9  -5   30.20    3.00
  -5   9  -5   28.80    3.40
  -7  -9  -5   39.20    3.20
   7  -9   5   27.70    2.60
  -7  -9  -5   35.30    2.70
  -7  -9  -5   36.80    3.10
  -7   9  -5   33.70    3.00
  -9  -9  -5   11.20    2.20
  -9  -9  -5   10.50    2.20
   9  -9   5   10.00    2.10
  11  -9   5   40.90    3.30
 -11  -9  -5   45.30    3.10
 -11  -9  -5   45.30    3.00
 -11  -9  -5   45.40    3.00
 -11   9  -5   44.50    3.30
 -13  -9  -5    8.60    2.10
 -13  -9  -5    6.10    1.80
 -13  -9  -5   10.70    2.00
  13   9   5    7.70    1.60
  16 -10  -5   36.70    2.30
 -16 -10   5   31.90    3.40
  16 -10  -5   38.80    2.90
  16  10  -5   45.30    2.40
  14 -10  -5   35.50    2.70
  14 -10  -5   35.70    2.20
 -14 -10   5   36.60    3.80
  14  10  -5   34.90    2.50
  12 -10  -5   11.80    2.40
  12 -10  -5   10.50    1.60
  12 -10  -5   14.00    2.10
  12  10  -5   12.40    1.90
  10 -10  -5  319.27   14.50
  10 -10  -5  331.17   14.50
  10 -10  -5  316.47   14.20
  10  10  -5  320.57   14.60
  10  10  -5  295.47   14.60
   8 -10  -5   31.30    2.50
   8 -10  -5   32.70    2.20
   8 -10  -5   31.20    3.40
   8  10  -5   29.80    3.20
   8  10  -5   33.60    2.60
  -6 -10   5    6.90    2.00
   6 -10  -5   10.60    1.50
   6 -10  -5    9.30    2.00
   6 -10  -5    9.60    2.40
   6  10  -5    5.60    1.40
   6  10  -5    8.10    2.00
  -4 -10   5  103.49    5.60
   4 -10  -5  112.79    5.70
   4 -10  -5  113.69    5.40
   4  10  -5  110.29    5.70
   4  10  -5  118.39    5.90
   2 -10  -5   36.80    2.80
   2 -10  -5   37.10    3.00
  -2 -10   5   37.00    2.70
   2  10  -5   35.60    2.90
   2  10  -5   37.60    3.50
   0 -10  -5    1.00    0.90
   0 -10   5    0.40    1.20
   0 -10  -5    0.70    1.10
   0  10  -5    0.50    1.10
   0  10  -5    2.20    1.60
  -2 -10  -5  154.48    7.50
  -2 -10  -5  154.38    7.30
  -2  10  -5  143.29    7.20
  -2  10  -5  130.49    7.30
  -4 -10  -5  117.19    6.20
  -4 -10  -5  114.69    6.10
   4 -10   5  121.79    6.10
  -4 -10  -5  120.89    5.80
  -4  10  -5  115.49    6.50
   6 -10   5   21.40    2.30
  -6 -10  -5   27.70    2.70
  -8 -10  -5   40.70    3.20
   8 -10   5   37.20    2.80
  -8 -10  -5   39.70    2.70
  -8 -10  -5   39.90    3.10
  -8  10  -5   41.40    3.30
  10 -10   5    8.30    2.20
 -10 -10  -5   12.50    1.80
 -10 -10  -5   10.60    2.30
 -10 -10  -5   12.00    2.30
  10  10   5    8.30    2.20
 -10  10  -5    8.80    2.50
 -12 -10  -5    0.00    0.90
 -12 -10  -5    0.10    0.90
  12  10   5   -0.30    1.30
  15  11  -5    1.10    1.10
  13 -11  -5    1.90    1.70
  13 -11  -5    3.40    0.90
  13  11  -5    5.20    1.40
  11 -11  -5   17.80    2.90
  11 -11  -5   21.90    2.10
  11 -11  -5   21.70    1.80
  11  11  -5   19.00    3.30
  11  11  -5   18.20    2.00
   9 -11  -5   -0.40    0.80
   9 -11  -5    0.20    0.90
   9 -11  -5   -0.40    2.30
   9  11  -5    0.60    1.40
   9  11  -5    0.40    1.10
   7 -11  -5   21.40    3.90
   7  11  -5   25.10    2.40
   7  11  -5   25.50    3.00
   5 -11  -5   21.70    1.70
  -5 -11   5   21.00    3.00
   5 -11  -5   21.30    2.30
   5  11  -5   18.40    2.20
   5  11  -5   22.60    2.60
   3 -11  -5    2.20    1.00
  -3 -11   5    7.60    2.30
   3 -11  -5    3.10    0.80
   3  11  -5    2.70    1.40
   3  11  -5    3.30    1.20
   1 -11  -5    0.80    0.90
  -1 -11   5    0.90    1.40
   1 -11  -5    1.00    0.80
   1  11  -5    1.10    1.00
   1  11  -5    4.60    2.10
  -1 -11  -5   58.09    3.50
  -1 -11  -5   52.69    3.10
   1 -11   5   58.29    3.40
  -1  11  -5   54.79    3.50
  -3 -11  -5    2.70    1.00
  -3 -11  -5    2.30    1.00
   3 -11   5    2.20    1.50
  -3  11  -5    2.50    1.30
   5 -11   5   58.89    3.70
  -5 -11  -5   60.89    3.40
  -5 -11  -5   67.49    3.90
  -5  11  -5   62.99    4.00
   7 -11   5   20.10    2.50
  -7 -11  -5   22.60    1.90
  -7 -11  -5   25.40    2.70
  -7  11  -5   26.30    2.80
  -9 -11  -5    1.70    0.80
   9 -11   5    0.50    1.50
  -9 -11  -5    0.80    1.00
  -9  11  -5   -0.20    1.40
 -11 -11  -5    8.50    2.00
  12 -12  -5   17.50    1.80
  12  12  -5   19.00    1.80
  10 -12  -5    9.50    2.20
  10 -12  -5    2.80    2.90
  10 -12  -5    7.60    1.40
  10  12  -5    6.00    1.70
   8 -12  -5   24.20    2.20
   8 -12  -5   26.90    1.80
   8  12  -5   23.90    2.70
   8  12  -5   27.40    2.30
   6 -12  -5    2.60    0.80
   6 -12  -5    1.90    0.90
   6  12  -5    1.30    1.20
   6  12  -5    1.60    1.30
  -4 -12   5    5.60    2.60
   4 -12  -5   10.50    1.40
   4 -12  -5   10.00    1.70
   4  12  -5    9.10    2.20
   4  12  -5    9.50    2.20
  -2 -12   5   -0.90    1.80
   2 -12  -5    1.10    0.70
   2 -12  -5    0.20    0.80
   2  12  -5   -1.80    0.90
   2  12  -5    2.20    1.80
   0 -12  -5    0.40    0.70
   0 -12  -5    0.00    0.80
   0 -12   5    1.00    1.60
   0  12  -5   -0.80    1.10
   2 -12   5    2.90    1.50
  -2 -12  -5    2.00    1.00
  -2 -12  -5    1.20    0.80
  -2  12  -5    2.70    1.40
   4 -12   5   11.60    2.00
  -4 -12  -5    9.60    2.20
  -4 -12  -5   10.00    1.40
  -4  12  -5    7.40    2.40
  -6 -12  -5    2.50    0.90
   6 -12   5    0.10    1.40
  -6 -12  -5    1.10    0.90
  -6  12  -5    1.50    1.20
  -8 -12  -5    0.10    0.70
   8 -12   5   -1.30    1.60
  -8 -12  -5    0.50    1.00
  -8  12  -5    0.50    1.30
  11  13  -5    1.30    1.00
   9 -13  -5    1.50    0.90
   9  13  -5    3.60    1.20
   9  13  -5    1.90    1.30
   7 -13  -5   -1.20    0.80
   7 -13  -5    0.30    1.20
   7  13  -5    1.20    1.50
   7  13  -5    1.00    1.10
   5 -13  -5    5.40    1.40
   5 -13  -5    5.50    1.30
   5  13  -5    5.80    2.00
   5  13  -5    5.40    1.70
   3 -13  -5    3.00    0.90
   3 -13  -5    4.50    1.20
   3  13  -5    2.10    1.30
   1 -13  -5   -0.60    0.60
  -1 -13   5    4.80    2.20
   1 -13  -5    0.20    0.80
   1  13  -5   -0.80    1.60
  -1 -13  -5   -0.20    1.00
   1 -13   5    1.40    1.80
  -1 -13  -5   -0.60    0.90
  -1  13  -5   -0.10    1.10
   1  13   5   -0.90    1.30
   3 -13   5    1.80    1.70
  -3 -13  -5    5.10    1.70
  -3 -13  -5    5.40    1.20
  -3  13  -5    5.10    1.70
  -5 -13  -5   25.10    2.80
  -5 -13  -5   25.70    1.70
  -5  13  -5   28.80    2.30
  -7 -13  -5    4.90    1.70
  -7 -13  -5    5.20    1.10
   6 -14  -5    5.20    1.80
   6 -14  -5    0.50    0.80
   6  14  -5    2.40    1.00
   4 -14  -5   26.80    1.70
   4 -14  -5   26.20    2.10
   4  14  -5   28.30    2.20
   2 -14  -5    0.70    0.90
   2 -14  -5    3.80    1.10
   2  14  -5    1.40    1.10
   0 -14  -5    1.70    0.70
   0 -14  -5    1.90    0.90
   0  14  -5    0.60    0.90
  -2 -14  -5   19.50    1.50
  -2 -14  -5   19.60    2.00
  -2  14  -5   22.10    1.90
 -22   0   6   43.80    2.50
 -20   0   6   11.30    1.60
  18   0  -6   21.20    3.00
  16   0  -6  160.68    7.80
  14   0  -6  309.67   14.10
  12   0  -6  346.37   15.20
  12   0  -6  334.67   15.50
  10   0  -6   36.60    3.00
  10   0  -6   38.90    2.90
   8   0  -6   49.40    2.90
   8   0  -6   47.20    3.80
   6   0  -6  302.17   13.60
   2   0  -6  471.75   21.40
  -2   0   6  497.85   21.60
   0   0  -6  778.32   35.60
   0   0   6  846.52   35.90
  -2   0  -6  121.19    6.20
  -2   0  -6  127.09    6.60
  -2   0  -6  124.09    6.10
  -4   0  -6  162.38    7.90
  -4   0  -6  165.98    7.80
  -6   0  -6   19.60    2.20
  -6   0  -6   20.10    2.50
  -8   0  -6    6.60    2.10
  -8   0  -6    1.30    2.50
  -8   0  -6    0.00    1.20
 -10   0  -6   -0.20    2.20
 -10   0  -6    0.60    1.20
 -10   0  -6    0.60    1.30
 -12   0  -6   16.80    1.80
 -12   0  -6   18.60    2.00
 -14   0  -6   16.70    2.10
 -14   0  -6   17.00    1.80
 -14   0  -6   24.80    3.90
 -16   0  -6   12.70    2.60
 -16   0  -6   13.40    1.70
 -23  -1   6    1.50    1.00
 -23   1   6    1.30    0.90
 -21  -1   6   13.00    2.10
 -21   1   6    9.50    1.70
  19  -1  -6    4.50    2.30
 -19  -1   6    0.10    1.20
  17  -1  -6    1.80    1.70
  17   1  -6    1.30    2.00
  15  -1  -6   17.70    1.90
  15  -1  -6   17.40    2.80
  13  -1  -6    1.00    1.60
  13  -1  -6    1.50    1.00
  13   1  -6   -1.00    1.50
  11  -1  -6   14.20    2.10
  11  -1  -6   13.60    2.00
  11   1  -6   12.30    2.00
  11   1  -6   18.10    2.40
   9  -1  -6   61.29    3.60
   9  -1  -6   60.59    3.50
   9   1  -6   53.49    5.10
   9   1  -6   67.29    4.00
   9   1  -6   58.19    4.10
   7  -1  -6   49.30    3.00
   7   1  -6   49.50    2.90
   5  -1  -6   66.69    3.50
   5   1  -6   65.89    3.50
   3  -1  -6  125.49    6.00
  -3  -1   6  132.99    6.30
  -3   1   6  129.69    6.30
   3   1  -6  112.59    6.20
   1  -1  -6    2.70    1.50
   1   1  -6    4.40    1.20
  -1   1   6    4.60    1.40
  -1  -1  -6   11.60    2.40
  -1  -1  -6    6.90    2.00
  -1  -1  -6    9.40    2.70
  -1   1  -6   11.20    2.20
  -1   1  -6   10.80    1.90
  -1   1  -6    7.90    2.10
  -3  -1  -6   92.99    5.20
  -3  -1  -6   91.59    4.80
  -3   1  -6   89.19    5.20
  -3   1  -6   91.69    4.70
   5  -1   6   15.80    3.30
  -5  -1  -6   15.10    2.10
  -5  -1  -6   14.80    2.40
  -5  -1  -6   10.50    3.20
  -5   1  -6   14.80    2.50
  -5   1  -6   16.70    2.00
  -7  -1  -6    2.20    1.50
  -7  -1  -6   -2.80    2.40
  -7  -1  -6    1.30    1.20
  -7   1  -6    2.10    1.10
  -7   1  -6   -0.20    1.20
  -9  -1  -6   51.39    3.20
  -9  -1  -6   50.39    3.20
  -9  -1  -6   54.09    5.00
  -9   1  -6   54.49    3.40
  -9   1  -6   44.20    3.30
 -11  -1  -6    0.50    1.90
 -11  -1  -6    1.20    1.00
 -11  -1  -6   -0.70    1.10
 -11   1  -6    5.30    2.30
 -11   1  -6    1.30    1.20
 -11   1  -6   -0.40    1.30
 -13  -1  -6    4.40    1.70
 -13  -1  -6   11.30    3.80
 -13   1  -6    0.60    2.30
 -15  -1  -6   54.29    3.70
 -15  -1  -6   51.29    3.20
 -15  -1  -6   49.90    2.90
 -15   1  -6   47.40    3.10
 -15   1  -6   47.60    2.90
 -15   1  -6   54.89    4.60
 -17  -1  -6    1.40    1.40
 -22  -2   6    0.80    1.10
 -22   2   6   -0.40    0.90
 -20  -2   6    0.40    1.20
  20  -2  -6    0.10    2.60
  18  -2  -6   18.30    2.50
 -18  -2   6   15.30    2.10
 -18   2   6   23.70    4.00
  16  -2  -6   43.40    2.70
  16  -2  -6   42.90    3.20
  16   2  -6   41.80    3.50
 -16   2   6   48.00    4.60
  14  -2  -6   67.59    3.60
  14  -2  -6   70.59    4.00
  14   2  -6   66.69    4.10
  12  -2  -6    3.70    1.30
  12  -2  -6    1.40    1.10
  12   2  -6    4.40    1.50
  12   2  -6    0.80    2.30
  10  -2  -6   25.60    2.30
  10   2  -6   22.80    2.20
  10   2  -6   26.60    3.60
   8  -2  -6    7.30    1.60
   8  -2  -6    9.50    2.10
   8   2  -6    5.80    1.60
   8   2  -6    4.30    2.00
   6  -2  -6    5.00    1.60
   6  -2  -6    3.60    1.60
   6   2  -6    4.20    1.20
   6   2  -6    3.70    1.80
   4  -2  -6    8.10    1.90
   4   2  -6    7.50    1.50
   4   2  -6    9.40    2.30
  -4   2   6    8.10    2.60
   2  -2  -6   56.49    3.40
   2   2  -6   52.79    3.60
   2   2  -6   61.39    3.20
  -2   2   6   62.09    3.70
   0  -2  -6    4.80    2.00
   0   2   6    9.90    2.40
   0   2  -6    3.80    2.00
   0   2  -6    6.20    1.70
   0   2  -6    4.70    1.50
  -2  -2  -6    1.80    1.50
  -2  -2  -6    1.40    1.70
  -2   2  -6    0.90    1.60
  -4  -2  -6   -0.70    1.50
  -4  -2  -6    2.10    1.50
  -4   2  -6   -0.90    1.60
  -4   2  -6    0.50    1.30
  -6  -2  -6    0.00    2.00
  -6  -2  -6    0.30    1.40
  -6  -2  -6    0.30    1.20
   6  -2   6    0.40    1.50
  -6   2  -6    0.90    1.30
  -6   2  -6   -1.70    1.20
  -8  -2  -6    1.50    1.30
  -8  -2  -6    2.30    1.20
  -8  -2  -6    2.60    2.10
  -8   2  -6    0.90    1.20
  -8   2  -6    1.80    1.40
 -10  -2  -6   13.60    4.00
 -10  -2  -6   19.70    2.10
 -10  -2  -6   22.50    2.30
 -10   2  -6   19.20    2.30
 -10   2  -6   23.20    2.50
 -12  -2  -6   -0.70    1.00
 -12  -2  -6   -0.20    1.30
 -12  -2  -6    0.40    1.80
 -12   2  -6    0.90    1.30
 -12   2  -6    1.40    1.20
 -14  -2  -6   14.00    2.80
 -14  -2  -6   11.40    2.00
 -14  -2  -6    8.10    1.70
 -14   2  -6    9.80    2.00
 -16  -2  -6    0.00    1.30
 -16  -2  -6    0.60    1.30
 -16  -2  -6    5.50    1.50
 -16   2  -6    1.80    1.60
 -16   2  -6    3.00    1.60
 -21  -3   6   58.89    3.10
 -19  -3   6    4.00    1.10
  19  -3  -6    2.00    1.80
 -19   3   6   12.10    3.60
  17  -3  -6   10.40    1.50
  17  -3  -6    8.80    2.30
 -17  -3   6   15.50    1.90
 -17   3   6   16.90    3.30
  15  -3  -6    1.00    1.00
  15  -3  -6    1.10    1.30
 -15  -3   6    0.20    1.50
  15   3  -6   -1.50    2.10
  15   3  -6    1.00    1.90
  13  -3  -6   92.89    4.70
  13  -3  -6   95.89    4.90
  13   3  -6   83.19    4.90
  13   3  -6   94.29    5.50
  11  -3  -6    1.10    1.30
  11   3  -6    3.50    1.80
  11   3  -6   -0.50    1.40
   9  -3  -6  142.79    7.90
   9  -3  -6  148.89    7.10
   9  -3  -6  148.69    7.20
   9   3  -6  161.18    7.60
   9   3  -6  152.68    7.20
   7  -3  -6   86.09    4.60
   7  -3  -6   84.19    5.80
   7  -3  -6   98.99    4.80
   7   3  -6   92.69    5.10
   7   3  -6   98.09    4.70
   5  -3  -6  131.49    6.10
   5  -3  -6  118.59    6.10
   5   3  -6  132.09    6.00
   5   3  -6  124.39    6.30
  -5   3   6  124.89    6.60
  -3   3   6   41.10    3.40
   3   3  -6   39.10    2.90
   3   3  -6   40.40    2.50
   1  -3  -6  324.47   14.80
   1   3  -6  314.27   15.20
   1   3  -6  336.47   14.70
   1   3  -6  317.97   14.80
  -1   3   6  351.46   14.90
  -1  -3  -6   45.70    3.90
  -1  -3  -6   36.40    4.40
  -1  -3  -6   50.09    3.80
  -1   3  -6   47.10    3.00
  -1   3  -6   39.20    3.60
   1   3   6   42.80    3.70
  -3  -3  -6   39.00    3.20
  -3  -3  -6   36.70    3.10
  -3  -3  -6   23.50    4.30
  -3   3  -6   28.70    3.30
  -3   3  -6   35.60    2.70
  -5  -3  -6   28.10    3.90
  -5  -3  -6   30.80    2.90
  -5  -3  -6   23.50    2.60
   5  -3   6   22.80    2.20
  -5   3  -6   22.90    2.90
  -5   3  -6   22.10    2.30
  -7  -3  -6    1.30    1.90
  -7  -3  -6    2.00    1.10
  -7  -3  -6    1.00    1.30
   7  -3   6    0.80    1.60
  -7   3  -6    0.80    1.30
  -7   3  -6    2.20    1.30
  -9  -3  -6    6.10    1.80
  -9  -3  -6   10.00    2.10
  -9  -3  -6    8.60    2.10
  -9   3  -6   10.60    2.50
  -9   3  -6    9.30    2.20
 -11  -3  -6   25.20    3.50
 -11  -3  -6   28.80    2.20
 -11  -3  -6   29.50    2.50
 -11   3  -6   30.40    2.60
 -11   3  -6   26.20    2.50
 -13  -3  -6   13.50    1.70
 -13  -3  -6   12.10    3.00
 -13  -3  -6   19.40    2.20
 -13   3  -6   13.90    2.20
 -13   3  -6   15.90    2.20
 -15  -3  -6   13.90    2.40
 -15  -3  -6   13.30    2.00
 -15  -3  -6   13.50    1.60
 -15   3  -6   10.10    3.20
 -15   3  -6   13.00    2.40
 -17  -3  -6    1.00    1.00
 -22  -4   6    0.50    0.90
 -22   4   6   -0.70    0.90
  20  -4  -6   24.70    3.00
 -20  -4   6   22.70    2.10
 -20   4   6   20.70    3.40
 -18  -4   6   44.00    2.90
  18  -4  -6   46.10    3.30
 -18   4   6   49.70    3.80
  18   4  -6   45.60    5.30
 -16  -4   6   -0.10    1.30
  16  -4  -6    0.70    1.20
  16  -4  -6    1.40    1.00
  16   4  -6    0.50    1.60
  14  -4  -6   49.99    3.00
  14  -4  -6   47.60    3.50
 -14  -4   6   49.60    3.30
  14   4  -6   44.10    3.70
  14   4  -6   49.40    3.60
  12  -4  -6  999.60   42.90
  12  -4  -6 1033.10   43.10
 -12  -4   6 1016.60   43.00
  12  -4  -6  934.01   43.10
  12   4  -6  967.00   43.10
  12   4  -6  921.51   43.20
  10  -4  -6  270.57   12.70
 -10  -4   6  265.97   12.90
  10   4  -6  292.87   12.70
  10   4  -6  259.97   12.50
   8  -4  -6  140.59    6.80
   8  -4  -6  128.89    7.10
   8  -4  -6  138.79    6.60
   8   4  -6  142.49    6.80
   8   4  -6  151.58    7.00
   6  -4  -6  168.08    7.80
   6  -4  -6  152.98    8.30
   6  -4  -6  177.98    8.00
   6   4  -6  169.08    8.10
   6   4  -6  174.58    8.00
   4  -4  -6  141.29    6.80
   4  -4  -6  138.69    7.50
   4  -4  -6  143.19    6.90
   4   4  -6  147.29    7.00
   4   4  -6  151.68    7.00
   4   4  -6  143.79    8.10
   2  -4  -6    2.10    1.70
   2  -4  -6    4.60    2.20
   2  -4  -6    5.20    1.30
   2   4  -6   10.80    3.60
   2   4  -6    5.20    1.30
   2   4  -6    4.20    1.10
   0  -4  -6  630.74   30.40
   0  -4  -6  692.43   30.00
   0  -4  -6  627.04   30.00
   0  -4  -6  656.63   29.80
   0   4  -6  744.13   29.90
   0   4  -6  704.73   30.00
  -2  -4  -6  354.06   15.30
  -2  -4  -6  308.27   15.10
  -2  -4  -6  301.47   15.30
  -2  -4  -6  333.47   15.30
  -2   4  -6  343.47   15.20
  -2   4  -6  362.16   15.10
  -4  -4  -6    4.80    1.60
  -4  -4  -6    3.90    1.40
  -4  -4  -6    2.50    1.60
   4  -4   6    6.70    1.60
  -4   4  -6   10.40    2.60
  -4   4  -6    3.50    1.30
   6  -4   6   60.09    3.50
  -6  -4  -6   65.49    4.00
  -6  -4  -6   60.59    3.70
  -6  -4  -6   64.69    4.70
  -6   4  -6   63.99    3.70
  -6   4  -6   64.89    4.10
  -8  -4  -6   26.40    2.40
  -8  -4  -6   27.80    2.60
   8  -4   6   22.90    2.80
  -8  -4  -6   33.60    3.60
  -8   4  -6   27.70    2.60
  -8   4  -6   27.70    2.80
 -10  -4  -6    3.00    1.20
 -10  -4  -6    2.40    1.20
 -10  -4  -6    4.20    1.70
 -10   4  -6    6.40    2.10
 -10   4  -6    3.60    1.50
 -12  -4  -6    1.20    1.50
 -12   4  -6    2.60    1.60
 -12   4  -6    6.60    2.10
 -14  -4  -6    0.90    0.90
 -14  -4  -6    2.00    1.40
 -14  -4  -6    0.40    1.10
 -14   4  -6   -1.30    1.20
 -14   4  -6    2.70    2.20
 -16  -4  -6    0.00    1.10
 -16  -4  -6    0.50    0.90
 -21  -5   6    0.10    0.90
 -21   5   6    0.10    1.70
 -19  -5   6    7.60    1.90
 -19   5   6    9.40    2.80
 -17  -5   6   27.40    2.50
  17  -5  -6   26.40    1.90
  17  -5  -6   27.10    2.60
 -17   5   6   23.70    3.40
  17   5  -6   29.10    2.70
  15  -5  -6   14.90    1.90
  15  -5  -6   10.50    2.00
 -15  -5   6   17.20    2.50
  15   5  -6   20.40    2.40
 -13  -5   6    4.80    1.80
  13  -5  -6    2.70    1.40
  13  -5  -6    2.00    1.10
  13   5  -6    2.50    1.40
  13   5  -6    3.90    2.20
  11  -5  -6  363.36   16.20
 -11  -5   6  334.77   16.10
  11  -5  -6  363.06   15.80
  11  -5  -6  373.76   16.10
  11   5  -6  343.77   16.10
  11   5  -6  339.07   16.00
   9  -5  -6    3.10    1.70
   9  -5  -6    0.80    1.50
   9  -5  -6    3.30    0.90
   9   5  -6    2.80    1.60
   9   5  -6    5.20    1.50
   7  -5  -6    0.20    1.30
   7  -5  -6    0.80    1.40
   7  -5  -6    0.00    0.90
   7   5  -6    1.20    1.20
   7   5  -6   -0.50    1.20
   5  -5  -6   87.99    4.50
   5  -5  -6   88.59    5.00
   5  -5  -6   92.59    4.70
   5   5  -6   91.59    4.80
   5   5  -6   84.39    6.00
   5   5  -6   92.09    4.60
   3  -5  -6   51.89    3.50
   3  -5  -6   51.99    3.10
   3  -5  -6   47.30    4.10
   3   5  -6   51.59    4.30
   3   5  -6   58.49    3.10
   3   5  -6   52.39    3.30
   1  -5  -6  129.49    6.90
   1  -5  -6  133.59    6.40
   1  -5  -6  118.29    7.20
   1   5  -6  137.29    6.50
   1   5  -6  146.19    7.00
  -1  -5  -6    2.00    2.80
  -1  -5  -6    8.40    3.00
  -1  -5  -6    3.50    1.70
  -1  -5  -6    3.40    1.20
  -1   5  -6    5.40    1.50
  -1   5  -6    4.10    1.40
  -3  -5  -6   86.49    5.10
  -3  -5  -6   85.09    5.10
   3  -5   6   99.09    4.50
  -3  -5  -6   88.79    4.90
  -3  -5  -6   90.59    5.10
  -3   5  -6   92.19    4.80
  -3   5  -6   73.29    5.30
   5  -5   6    2.30    1.20
  -5  -5  -6    1.50    1.40
  -5  -5  -6    2.80    1.50
  -5  -5  -6    0.50    1.40
  -5  -5  -6    2.20    1.90
  -5   5  -6    1.20    1.40
  -5   5  -6   -1.00    1.30
   7  -5   6    5.60    1.40
  -7  -5  -6    5.10    1.50
  -7  -5  -6    5.80    1.80
  -7  -5  -6    9.60    2.00
  -7   5  -6    3.50    1.40
  -7   5  -6    9.50    2.80
  -9  -5  -6    7.20    1.80
   9  -5   6    6.10    2.20
  -9  -5  -6    8.70    1.70
  -9  -5  -6   10.60    2.20
  -9   5  -6    6.40    1.50
  -9   5  -6   11.20    2.50
 -11  -5  -6    5.70    1.60
 -11  -5  -6    6.00    1.80
 -11  -5  -6    4.20    2.20
 -11   5  -6    3.50    1.50
 -11   5  -6    7.60    2.40
 -13  -5  -6    8.60    2.30
 -13  -5  -6    7.40    2.00
 -13  -5  -6    6.10    1.50
 -13   5  -6    6.20    2.20
 -15  -5  -6   -0.70    1.00
 -15  -5  -6    0.70    0.90
 -20  -6   6   -1.30    1.00
 -20   6   6    1.00    1.40
  18  -6  -6   33.70    2.80
 -18  -6   6   39.80    2.70
  18   6  -6   39.70    2.70
 -18   6   6   38.30    3.00
  16  -6  -6   -2.20    1.30
  16  -6  -6   -0.50    0.90
  16   6  -6    1.00    1.30
  14  -6  -6    3.60    1.50
 -14  -6   6    2.30    1.90
  14  -6  -6    3.10    1.10
  14   6  -6    2.80    1.30
 -12  -6   6   16.60    3.60
  12  -6  -6   13.20    2.10
  12  -6  -6   13.50    2.50
  12  -6  -6   13.80    2.00
  12   6  -6   14.20    2.30
  10  -6  -6   52.79    3.50
  10  -6  -6   54.49    3.00
  10  -6  -6   52.09    3.40
  10   6  -6   44.80    3.50
  10   6  -6   55.29    3.50
   8  -6  -6   -0.20    0.80
   8  -6  -6    0.80    1.50
   8  -6  -6    0.20    1.10
   8   6  -6   -0.60    1.40
   8   6  -6    0.20    1.20
   6  -6  -6  327.27   15.70
   6  -6  -6  367.96   15.60
   6   6  -6  364.96   16.00
   6   6  -6  316.67   15.90
   4  -6  -6   76.59    4.40
   4  -6  -6   73.79    3.90
   4  -6  -6   74.39    4.40
   4   6  -6   76.79    4.90
   4   6  -6   75.09    4.20
   2  -6  -6    0.00    1.00
   2  -6  -6    0.40    1.30
   2   6  -6    0.70    1.60
   2   6  -6    1.00    1.10
   0  -6  -6   14.80    3.30
   0  -6  -6   10.80    1.90
   0   6  -6   11.10    2.10
   0   6  -6   12.90    2.60
  -2  -6  -6    2.20    1.40
  -2  -6  -6   -0.10    1.70
  -2  -6  -6   -0.10    1.50
   2  -6   6    0.90    1.10
  -2  -6  -6    5.00    2.80
  -2   6  -6    0.00    1.30
  -2   6  -6   -0.20    1.30
  -4  -6  -6   77.29    4.60
   4  -6   6   82.59    4.10
  -4  -6  -6   78.49    5.00
  -4  -6  -6   79.29    4.80
  -4  -6  -6   79.99    4.80
  -4   6  -6   82.99    4.50
  -6  -6  -6    3.90    1.70
  -6  -6  -6    2.50    1.20
  -6  -6  -6    4.50    2.10
  -6  -6  -6    3.50    1.40
  -6   6  -6    3.20    1.40
  -6   6  -6    1.70    1.80
   8  -6   6   23.60    2.40
  -8  -6  -6   19.80    2.20
  -8  -6  -6   22.40    2.40
  -8  -6  -6   27.10    2.90
  -8  -6  -6   24.20    3.60
  -8   6  -6   16.60    2.70
  -8   6  -6   16.60    2.70
 -10  -6  -6   -0.90    1.10
  10  -6   6    2.50    2.40
 -10  -6  -6    7.40    2.40
 -10  -6  -6    2.50    1.20
 -10   6  -6   -0.30    2.00
 -10   6  -6    1.80    1.20
 -12  -6  -6    8.60    1.80
 -12  -6  -6    6.20    2.40
 -12  -6  -6    9.70    1.90
 -12   6  -6    7.10    2.20
 -14  -6  -6   -0.60    0.90
 -14  -6  -6   -0.20    1.00
 -19  -7   6   -1.60    1.20
  19  -7  -6   -1.40    1.70
  19   7  -6    1.80    1.20
 -19   7   6   13.20    4.50
  17  -7  -6    0.40    0.80
  17  -7  -6    2.30    1.30
 -17  -7   6   -1.40    1.40
  17   7  -6    2.00    1.10
 -15  -7   6    0.60    1.80
  15  -7  -6    0.30    1.40
  15  -7  -6    0.70    0.90
  15   7  -6    2.00    1.10
  13  -7  -6   -2.10    1.40
 -13  -7   6   -2.70    2.20
  13  -7  -6    1.50    1.00
  13   7  -6    1.00    1.20
  11  -7  -6   41.50    3.10
  11  -7  -6   39.00    3.00
  11  -7  -6   39.30    2.80
  11   7  -6   37.30    3.00
   9  -7  -6   36.80    2.30
   9  -7  -6   33.60    2.90
   9   7  -6   38.00    2.90
   7  -7  -6  234.98   10.20
   7  -7  -6  223.88   10.50
   7  -7  -6  222.38   10.50
   7   7  -6  223.48   10.50
   7   7  -6  213.08   11.00
   5  -7  -6   31.60    2.70
   5  -7  -6   31.00    2.10
   5  -7  -6   32.40    3.00
   5   7  -6   29.30    2.50
   5   7  -6   25.60    3.60
   3  -7  -6    5.40    1.30
   3  -7  -6   10.10    1.50
   3   7  -6   11.80    2.70
   3   7  -6    8.20    1.80
   1  -7  -6   18.70    1.90
   1  -7  -6   27.40    4.60
   1  -7  -6   17.70    2.70
   1   7  -6   19.40    2.80
   1   7  -6   19.60    2.30
  -1  -7  -6   40.10    3.40
  -1  -7  -6   47.10    3.70
  -1  -7  -6   41.90    2.80
   1  -7   6   43.40    2.60
  -1   7  -6   43.30    3.10
  -1   7  -6   45.30    3.30
   3  -7   6   56.89    3.10
  -3  -7  -6   57.49    3.80
  -3  -7  -6   43.00    5.20
  -3  -7  -6   56.69    4.00
  -3  -7  -6   58.99    3.40
  -3   7  -6   56.79    3.60
  -3   7  -6   52.79    3.60
  -5  -7  -6   19.30    2.70
  -5  -7  -6   16.20    2.70
  -5  -7  -6   17.30    2.70
  -5  -7  -6   13.20    2.90
   5  -7   6   17.10    1.90
  -5   7  -6   14.90    2.40
  -5   7  -6   17.10    2.50
  -7  -7  -6   54.29    3.90
  -7  -7  -6   54.79    3.60
   7  -7   6   56.59    3.30
  -7  -7  -6   51.49    3.80
  -7  -7  -6   51.19    3.60
  -7   7  -6   54.49    3.60
  -7   7  -6   56.39    3.70
  -9  -7  -6    8.00    2.60
   9  -7   6    9.80    2.60
  -9  -7  -6   18.40    3.20
  -9  -7  -6   10.10    3.30
  -9  -7  -6   10.40    2.00
  -9   7  -6    9.90    3.00
 -11  -7  -6   13.90    2.40
 -11  -7  -6   11.30    2.40
 -11   7  -6    8.10    2.20
 -13  -7  -6    2.50    1.20
 -13  -7  -6    3.70    1.50
 -18  -8   6   36.50    2.60
  18  -8  -6   25.20    2.60
 -18   8   6   29.50    2.40
  18   8  -6   27.30    2.10
  16  -8  -6    6.80    1.50
 -16  -8   6   15.10    2.90
  16  -8  -6    7.20    2.00
  16   8  -6   10.30    1.70
  14  -8  -6   25.00    2.40
 -14  -8   6   17.40    3.80
  14  -8  -6   24.00    2.00
  14   8  -6   25.20    2.30
  12  -8  -6   50.49    2.80
  12  -8  -6   50.79    3.40
  12  -8  -6   49.90    3.30
  12   8  -6   48.90    3.20
  10  -8  -6  122.89    6.50
  10  -8  -6  126.89    6.40
  10  -8  -6  127.99    6.00
  10   8  -6  130.59    6.40
   8  -8  -6   47.70    2.80
   8  -8  -6   48.80    3.70
   8  -8  -6   49.00    3.20
   8   8  -6   50.69    3.30
   8   8  -6   45.80    4.40
   6  -8  -6  187.38    8.40
   6  -8  -6  188.08    8.80
   6   8  -6  178.18    8.70
   6   8  -6  178.08    9.10
   4  -8  -6   73.29    4.30
   4  -8  -6   74.79    3.80
   4   8  -6   70.59    4.10
   4   8  -6   76.09    4.60
   2  -8  -6   50.59    3.00
  -2  -8   6   55.99    3.20
   2  -8  -6   50.39    3.50
   2   8  -6   52.49    3.70
   2   8  -6   54.89    3.30
   0  -8  -6   55.09    4.10
   0  -8  -6   45.60    2.90
   0  -8  -6   46.50    3.40
   0   8  -6   47.60    3.20
   0   8  -6   50.29    3.50
   2  -8   6   33.90    2.30
  -2  -8  -6   36.30    3.10
  -2  -8  -6   33.70    2.40
  -2  -8  -6   33.60    3.50
  -2   8  -6   32.80    2.90
  -2   8  -6   33.70    2.90
   4  -8   6   17.70    2.00
  -4  -8  -6   16.70    2.30
  -4  -8  -6   21.00    2.80
  -4  -8  -6   16.60    3.20
  -4   8  -6   18.90    2.40
  -4   8  -6   16.60    2.60
  -6  -8  -6   99.19    5.20
  -6  -8  -6   90.29    4.90
  -6  -8  -6   96.29    5.10
   6  -8   6   92.49    4.70
  -6   8  -6   92.19    5.00
  -6   8  -6   77.39    5.00
  -8  -8  -6   39.40    3.10
   8  -8   6   34.60    2.90
  -8  -8  -6   39.80    3.60
  -8  -8  -6   37.60    3.20
  -8   8  -6   40.10    3.20
 -10  -8  -6    0.40    1.10
 -10  -8  -6    2.60    1.30
 -10  -8  -6    0.50    1.10
  10  -8   6   -0.20    2.00
 -10   8  -6    0.90    1.30
 -12  -8  -6   11.70    1.80
 -12  -8  -6   13.80    1.90
 -12   8  -6   16.00    3.80
 -14  -8  -6    0.30    0.90
 -14  -8  -6    1.50    0.90
  14   8   6    0.40    0.90
  17  -9  -6    9.20    2.30
  17   9  -6   13.10    1.70
 -17   9   6   15.40    3.50
  15  -9  -6    7.00    1.40
  15  -9  -6    6.00    1.60
  15   9  -6    9.00    1.50
  13  -9  -6    8.90    2.20
  13  -9  -6    6.80    1.70
  13   9  -6    8.30    1.80
  11  -9  -6    1.10    1.80
  11   9  -6    1.30    1.60
   9  -9  -6    1.70    0.90
   9  -9  -6   -1.50    1.90
  -9  -9   6   -0.20    1.90
   9  -9  -6    0.70    0.90
   9   9  -6    1.90    1.80
   9   9  -6    0.20    1.20
   7  -9  -6   73.99    3.60
  -7  -9   6   55.19    4.00
   7  -9  -6   71.09    4.10
   7  -9  -6   68.19    4.50
   7   9  -6   68.89    4.60
   7   9  -6   69.89    3.90
   5  -9  -6   15.10    3.10
  -5  -9   6   15.50    2.10
   5  -9  -6   12.30    1.50
   5   9  -6   11.90    2.20
   5   9  -6   11.30    2.80
  -3  -9   6   58.09    3.50
   3  -9  -6   61.49    4.20
   3  -9  -6   58.09    3.20
   3   9  -6   59.79    3.60
   3   9  -6   63.89    3.90
   1  -9  -6    0.50    0.80
   1  -9  -6   -0.20    1.00
  -1  -9   6   -0.30    1.10
   1   9  -6    0.30    1.20
   1   9  -6    1.00    1.20
  -1  -9  -6    0.40    0.80
   1  -9   6   -0.10    1.20
  -1  -9  -6    0.90    1.70
  -1  -9  -6   -0.60    2.50
  -1   9  -6    1.30    1.40
  -1   9  -6    0.40    1.20
  -3  -9  -6    2.70    1.00
  -3  -9  -6    3.00    1.00
  -3  -9  -6    1.70    1.60
   3  -9   6    3.50    1.30
  -3   9  -6    3.90    1.60
  -3   9  -6    3.50    1.20
  -5  -9  -6    9.80    1.90
  -5  -9  -6    8.70    2.50
  -5  -9  -6   10.40    2.40
  -5   9  -6    8.30    2.20
  -5   9  -6    9.40    3.00
  -7  -9  -6    0.20    1.00
  -7  -9  -6    1.90    1.00
  -7  -9  -6   -0.10    1.30
   7  -9   6   -1.20    1.40
  -7   9  -6    0.70    1.20
  -9  -9  -6   17.10    2.20
  -9  -9  -6   14.20    2.20
   9  -9   6   12.80    2.50
  -9  -9  -6   16.30    2.20
  -9   9  -6   16.00    2.60
 -11  -9  -6    2.00    1.20
 -11  -9  -6    0.00    1.30
 -11   9  -6    1.40    1.40
  16 -10  -6   -0.90    0.80
 -16  10   6    0.10    1.10
  16  10  -6    4.30    1.20
  14 -10  -6    4.20    1.80
  14 -10  -6    8.30    1.40
  14  10  -6    9.80    1.60
  12 -10  -6    8.70    2.00
  12 -10  -6    9.50    1.40
  12  10  -6   10.80    1.90
  10 -10  -6  113.49    5.40
  10 -10  -6  111.59    6.10
  10 -10  -6  116.19    5.70
  10  10  -6  118.29    7.30
  10  10  -6  109.79    5.70
  -8 -10   6   32.40    3.50
   8 -10  -6   36.20    3.90
   8  10  -6   42.20    3.50
   6 -10  -6   12.80    1.50
   6 -10  -6   12.70    1.90
  -6 -10   6    8.80    2.40
   6  10  -6   10.60    1.80
   6  10  -6   12.50    2.60
   4 -10  -6   10.20    1.60
  -4 -10   6    6.40    2.10
   4 -10  -6    8.60    1.80
   4  10  -6   10.90    2.30
   4  10  -6   11.00    1.90
   2 -10  -6   15.90    1.50
   2 -10  -6   12.30    2.00
  -2 -10   6   13.60    2.00
   2  10  -6   12.00    2.40
   2  10  -6   14.00    2.00
   0 -10  -6    0.00    0.80
   0 -10  -6    0.30    1.00
   0 -10   6   -0.50    1.20
   0  10  -6    1.40    1.40
   0  10  -6    0.80    1.20
  -2 -10  -6    1.10    1.10
   2 -10   6    1.90    2.30
  -2 -10  -6    0.50    1.60
  -2 -10  -6    0.80    0.90
  -2  10  -6   -0.20    1.10
  -2  10  -6    0.40    1.70
  -4 -10  -6    0.20    1.10
  -4 -10  -6   -2.00    1.50
   4 -10   6    0.20    1.20
  -4 -10  -6    0.40    0.90
  -4  10  -6    0.60    1.10
  -6 -10  -6    0.60    1.30
   6 -10   6    1.80    1.80
  -6 -10  -6    0.20    1.00
  -6 -10  -6    1.00    1.00
  -6  10  -6    1.70    1.20
  -8 -10  -6   -0.20    1.30
   8 -10   6    0.10    1.50
  -8 -10  -6    0.00    0.90
  -8 -10  -6   -0.20    0.90
  -8  10  -6   -0.40    1.20
 -10 -10  -6    0.80    0.90
 -10 -10  -6    0.80    1.00
 -10 -10  -6    1.50    0.80
 -10  10  -6   -0.90    1.10
  13 -11  -6    0.20    0.80
  13  11  -6    0.80    0.80
  11 -11  -6    9.00    1.40
  11 -11  -6   11.20    1.90
  11 -11  -6   10.80    3.10
  11  11  -6   10.00    1.60
   9 -11  -6   16.90    3.90
   9 -11  -6   16.70    2.00
   9 -11  -6   18.10    1.50
   9  11  -6   22.20    3.00
   9  11  -6   20.80    2.00
   7 -11  -6   -0.60    0.70
  -7 -11   6    3.20    2.90
   7 -11  -6   -0.10    0.80
   7  11  -6   -0.90    1.10
   7  11  -6   -0.30    1.30
  -5 -11   6    3.20    1.80
   5 -11  -6    0.70    0.70
   5 -11  -6    0.20    0.90
   5  11  -6    1.10    1.40
   5  11  -6    1.60    1.20
   3 -11  -6   37.30    2.60
  -3 -11   6   35.60    2.90
   3 -11  -6   40.00    2.30
   3  11  -6   32.30    2.70
   3  11  -6   41.60    3.00
   1 -11  -6    2.70    0.80
   1 -11  -6    2.40    0.80
  -1 -11   6    2.80    1.40
   1  11  -6    2.40    1.20
   1  11  -6    3.40    1.40
   1 -11   6    6.00    1.80
  -1 -11  -6    2.50    0.80
  -1 -11  -6    1.50    0.90
  -1  11  -6    2.40    1.10
  -1  11  -6    1.50    1.70
  -3 -11  -6    1.50    0.80
   3 -11   6    1.00    1.30
  -3 -11  -6    1.70    1.00
  -3  11  -6    0.40    0.90
  -5 -11  -6    0.80    0.90
  -5 -11  -6    1.10    0.80
   5 -11   6    1.40    1.40
  -5  11  -6    1.00    1.20
  -7 -11  -6   18.30    1.80
  -7 -11  -6   21.60    2.00
  -7  11  -6   18.80    2.20
  -9 -11  -6    0.60    0.80
  -9 -11  -6    1.30    0.80
  -9  11  -6    0.10    1.20
  12 -12  -6   14.40    1.50
  12  12  -6   14.50    1.50
  10 -12  -6    0.20    0.80
  10  12  -6   -0.90    1.00
   8 -12  -6   48.20    2.60
   8 -12  -6   48.50    3.10
   8  12  -6   45.30    3.30
   8  12  -6   47.60    2.90
   6 -12  -6   73.29    3.60
   6 -12  -6   75.49    3.90
   6  12  -6   73.19    3.90
   6  12  -6   68.79    4.10
   4 -12  -6   23.40    2.00
  -4 -12   6   17.50    3.30
   4 -12  -6   22.00    1.60
   4  12  -6   22.50    2.40
   4  12  -6   23.70    2.30
   2 -12  -6   19.90    1.90
   2 -12  -6   22.40    2.00
  -2 -12   6   16.40    2.70
   2  12  -6   20.50    2.60
   2  12  -6   19.70    2.20
   0 -12  -6   26.00    1.80
   0 -12   6   24.80    2.70
   0 -12  -6   29.90    2.80
   0  12  -6   26.70    2.40
  -2 -12  -6    0.30    0.90
   2 -12   6   -0.50    1.50
  -2 -12  -6    0.00    0.70
  -2  12  -6   -0.30    1.20
  -4 -12  -6    8.90    1.60
  -4 -12  -6    9.90    1.80
   4 -12   6   13.70    2.10
  -4  12  -6   12.50    2.20
  -6 -12  -6   42.90    2.40
  -6  12  -6   43.60    2.80
   9 -13  -6   13.70    1.40
   9  13  -6   15.10    1.90
   7 -13  -6   -1.00    0.70
   7 -13  -6    0.90    1.60
   7  13  -6    1.20    1.30
   7  13  -6    0.50    1.30
   5 -13  -6    0.60    0.80
   5 -13  -6    0.80    0.70
   5  13  -6    3.40    1.80
   3 -13  -6   20.50    1.80
   3 -13  -6   20.60    1.50
   3  13  -6   18.90    2.10
   1 -13  -6    0.20    0.60
   1 -13  -6    0.50    0.80
   1  13  -6    0.10    1.10
  -1 -13  -6    0.70    0.60
  -1 -13  -6    0.20    0.80
  -1  13  -6    1.20    0.90
  -3 -13  -6   10.60    1.60
  -3 -13  -6   10.00    1.20
  -3  13  -6   11.40    1.80
 -22   0   7   -0.10    0.80
 -20   0   7   -0.30    1.00
  18   0  -7    0.20    1.90
  16   0  -7   -1.20    1.70
  14   0  -7    0.80    1.50
  12   0  -7    2.20    1.30
  12   0  -7   -1.20    1.40
  10   0  -7    0.30    1.40
  10   0  -7    1.70    1.50
   8   0  -7    1.10    1.90
   8   0  -7    0.10    1.20
   6   0  -7   -2.70    2.10
   6   0  -7   -0.50    1.10
   4   0  -7    1.60    1.90
   4   0  -7   -0.40    1.20
   2   0  -7   -0.50    1.30
   2   0  -7   -1.40    1.50
   2   0  -7    0.40    2.40
   0   0  -7   -0.10    1.20
   0   0  -7   -0.80    1.60
   0   0  -7    3.30    1.70
  -2   0  -7    1.60    1.40
  -2   0  -7    0.20    1.10
  -4   0  -7    1.50    1.10
  -4   0  -7   -1.40    1.20
  -6   0  -7   -1.30    1.10
  -6   0  -7    0.40    1.30
  -8   0  -7   -1.00    1.30
  -8   0  -7    1.50    1.30
 -10   0  -7    0.20    1.10
 -10   0  -7    0.20    1.00
 -12   0  -7    1.20    1.10
 -12   0  -7    0.70    1.10
 -14   0  -7   -0.30    1.00
 -14   0  -7    0.60    0.90
 -21  -1   7    1.30    0.90
 -21   1   7    1.40    0.90
 -19  -1   7   13.10    2.30
  19  -1  -7    9.10    2.70
  19   1  -7   15.80    5.20
  17  -1  -7   35.30    2.80
  17   1  -7   30.90    2.90
  15  -1  -7    8.20    2.40
  15   1  -7    4.20    1.60
  13  -1  -7   28.50    2.30
  13   1  -7   31.30    2.60
  11  -1  -7   76.19    3.90
  11  -1  -7   68.49    4.00
  11   1  -7   68.89    4.10
   9  -1  -7    2.60    1.30
   9  -1  -7    1.10    1.50
   9   1  -7    3.00    1.50
   9   1  -7    4.50    2.20
   7  -1  -7   93.09    5.50
   7  -1  -7  107.19    5.20
   7   1  -7   96.69    5.70
   7   1  -7  108.29    5.20
   5  -1  -7   21.00    4.30
   5  -1  -7   26.60    2.20
   5   1  -7   28.10    2.90
   5   1  -7   27.30    2.10
   3  -1  -7   26.40    3.10
   3  -1  -7   26.30    2.30
   3   1  -7   24.50    2.10
   3   1  -7   22.40    2.60
   1  -1  -7  196.98    9.10
   1  -1  -7  199.68    9.00
   1  -1  -7  179.48    9.60
   1   1  -7  206.28    9.00
   1   1  -7  181.28    9.70
   1   1  -7  194.48    9.10
  -1  -1  -7  214.08   10.10
  -1  -1  -7  215.08    9.90
  -1  -1  -7  204.48   10.20
  -1   1  -7  222.38   10.00
  -1   1  -7  217.18    9.90
  -1   1  -7  215.28   10.30
  -3  -1  -7   52.99    3.30
  -3  -1  -7   49.40    3.60
  -3   1  -7   55.69    3.50
  -3   1  -7   52.79    3.10
  -5  -1  -7   18.80    2.40
  -5  -1  -7   15.60    2.10
  -5   1  -7   17.90    2.30
  -5   1  -7   15.10    1.90
  -7  -1  -7   16.80    2.40
  -7  -1  -7   19.40    2.50
  -7   1  -7   18.30    2.30
  -7   1  -7   21.60    2.40
  -9  -1  -7   -0.60    1.20
  -9  -1  -7    2.50    1.10
  -9  -1  -7   12.70    4.70
  -9   1  -7    0.70    1.10
  -9   1  -7    1.40    1.10
 -11  -1  -7    3.10    1.30
 -11  -1  -7    3.80    1.10
 -11  -1  -7   -0.40    2.40
 -11   1  -7    3.90    1.40
 -11   1  -7    2.30    1.30
 -13  -1  -7    3.00    0.90
 -13  -1  -7   10.30    3.90
 -13  -1  -7    3.10    1.10
 -13   1  -7    6.60    1.80
 -13   1  -7    2.70    1.10
 -15  -1  -7    0.40    1.10
 -15  -1  -7   -0.80    0.90
 -15   1  -7   -0.50    1.00
 -15   1  -7    2.10    1.20
 -22  -2   7   17.70    1.70
 -22   2   7   14.30    1.60
  20  -2  -7   35.70    3.70
 -20  -2   7   44.00    2.60
 -18  -2   7   26.60    2.20
  18  -2  -7   31.80    2.70
  16  -2  -7   37.90    2.80
  16   2  -7   33.70    3.10
  14  -2  -7    2.90    1.00
  14  -2  -7    2.50    1.40
  14   2  -7    3.20    1.60
  12  -2  -7   70.69    3.70
  12  -2  -7   72.49    4.00
  12   2  -7   63.29    5.00
  12   2  -7   66.79    4.00
  10  -2  -7  257.97   12.40
  10  -2  -7  273.17   12.10
  10   2  -7  268.67   12.30
  10   2  -7  270.67   13.10
   8  -2  -7  311.17   14.90
   8  -2  -7  331.57   15.10
   8   2  -7  335.97   15.20
   8   2  -7  352.16   15.80
   6  -2  -7   26.40    2.90
   6  -2  -7   26.90    2.30
   6   2  -7   31.00    2.30
   6   2  -7   28.00    2.80
   4  -2  -7   61.09    3.60
   4   2  -7   64.19    3.50
   4   2  -7   64.19    3.80
   2  -2  -7   92.89    4.90
   2  -2  -7   88.89    5.40
   2   2  -7   95.99    6.30
   2   2  -7   97.39    4.80
   2   2  -7   92.69    4.90
   0  -2  -7    7.10    2.40
   0  -2  -7    4.40    2.30
   0  -2  -7    1.20    1.90
   0   2  -7    3.80    1.50
   0   2  -7    3.90    1.90
   0   2  -7    1.00    1.30
  -2  -2  -7   41.40    3.10
  -2  -2  -7   41.30    3.40
  -2   2  -7   40.60    2.80
  -2   2  -7   42.00    3.50
  -4  -2  -7  417.56   18.60
  -4  -2  -7  400.66   18.50
  -4   2  -7  418.36   18.50
  -4   2  -7  416.66   18.60
  -6  -2  -7    0.70    1.20
  -6  -2  -7    0.70    2.40
  -6  -2  -7    1.70    1.30
  -6   2  -7   -1.70    1.10
  -6   2  -7    0.80    1.20
  -8  -2  -7   10.70    1.90
  -8  -2  -7   14.30    2.10
  -8  -2  -7   13.80    4.40
  -8   2  -7   12.30    2.60
  -8   2  -7   12.90    2.20
 -10  -2  -7   24.20    4.40
 -10  -2  -7   20.10    2.80
 -10  -2  -7   17.50    1.80
 -10   2  -7   21.30    2.30
 -10   2  -7   15.20    2.00
 -12  -2  -7    1.40    1.90
 -12  -2  -7   -0.50    1.00
 -12   2  -7    1.00    1.00
 -12   2  -7    1.10    1.00
 -14  -2  -7   -0.10    1.00
 -14  -2  -7   -2.00    1.60
 -14  -2  -7    0.40    1.00
 -14   2  -7    0.40    1.00
 -14   2  -7    1.60    0.90
 -21   3   7    1.40    1.00
 -19  -3   7    0.10    1.00
  19  -3  -7    2.10    1.70
  17  -3  -7   22.60    2.40
 -17  -3   7   19.20    2.30
  17   3  -7   29.80    3.50
  15  -3  -7   64.19    3.80
 -15  -3   7   58.59    3.70
  15  -3  -7   66.89    3.40
  15   3  -7   62.39    3.90
  15   3  -7   62.29    4.50
  13  -3  -7   -0.70    1.50
  13  -3  -7    1.20    1.10
  13   3  -7   -0.80    1.50
  13   3  -7    2.70    2.00
  11  -3  -7   23.20    2.20
  11  -3  -7   25.30    2.50
  11   3  -7   22.20    3.10
  11   3  -7   27.10    2.40
   9  -3  -7    7.00    2.00
   9  -3  -7    6.00    1.30
   9   3  -7    6.60    1.90
   9   3  -7    7.20    1.80
   7  -3  -7   40.40    2.90
   7  -3  -7   43.20    2.90
   7   3  -7   42.70    3.30
   7   3  -7   43.50    3.10
   5  -3  -7    7.60    2.10
   5  -3  -7    5.30    1.50
   5   3  -7    4.90    1.30
   5   3  -7    6.70    2.00
   3  -3  -7  114.49    5.90
   3  -3  -7  113.19    6.00
   3   3  -7  108.09    7.00
   3   3  -7  130.29    5.90
   3   3  -7  121.19    5.90
   1  -3  -7   95.89    5.70
   1  -3  -7   89.19    5.30
   1  -3  -7   91.89    6.00
   1   3  -7   94.39    4.80
   1   3  -7   96.79    4.80
   1   3  -7   91.09    5.60
  -1  -3  -7    1.00    1.90
  -1  -3  -7    1.50    1.60
  -1  -3  -7    0.60    2.00
  -1   3  -7    2.50    1.50
  -1   3  -7    0.10    1.20
  -3  -3  -7    8.80    2.50
  -3  -3  -7   11.90    2.50
  -3  -3  -7    5.70    1.90
  -3   3  -7    5.20    1.60
  -3   3  -7    6.90    1.40
   5  -3   7    2.30    1.50
  -5  -3  -7    8.10    2.40
  -5  -3  -7    1.60    1.30
  -5   3  -7    2.80    1.20
  -5   3  -7    3.90    1.40
  -7  -3  -7   15.60    2.20
  -7  -3  -7   10.60    3.90
  -7  -3  -7   16.00    2.00
  -7   3  -7   14.00    2.00
  -7   3  -7   15.20    2.30
  -9  -3  -7   -0.40    1.00
  -9  -3  -7   -1.60    1.10
  -9  -3  -7    1.50    2.10
  -9   3  -7    1.30    1.30
  -9   3  -7    0.00    1.10
 -11  -3  -7    2.60    1.80
 -11  -3  -7    1.00    1.10
 -11  -3  -7    5.30    1.80
 -11   3  -7    0.80    1.10
 -11   3  -7    0.90    1.30
 -13  -3  -7    1.90    1.30
 -13  -3  -7   -2.40    1.30
 -13  -3  -7   -0.20    0.80
 -13   3  -7   -0.50    0.90
 -13   3  -7    0.60    1.20
 -15  -3  -7   -0.50    1.00
 -15  -3  -7   -0.60    1.30
 -15   3  -7    2.50    1.40
 -20  -4   7    3.30    1.20
  20  -4  -7    1.40    2.20
  18  -4  -7    5.40    2.40
 -18  -4   7   10.30    2.10
 -18   4   7   11.40    4.10
 -16  -4   7    0.80    1.40
  16  -4  -7   -0.40    1.20
  16  -4  -7    0.40    1.40
  16   4  -7   -0.60    2.50
 -16   4   7   -4.40    2.30
  16   4  -7    3.80    1.80
  14  -4  -7    4.10    1.10
  14  -4  -7    1.80    1.50
 -14  -4   7    0.50    1.80
  14   4  -7    2.70    1.90
  14   4  -7    1.40    1.70
  12  -4  -7   68.99    3.70
 -12  -4   7   76.09    4.70
  12  -4  -7   70.29    4.10
  12   4  -7   71.79    4.20
  12   4  -7   63.29    4.40
  10  -4  -7   15.10    1.90
  10  -4  -7   24.30    3.70
  10  -4  -7   15.60    2.20
  10   4  -7   17.50    2.70
  10   4  -7   16.70    2.20
   8  -4  -7   -1.10    1.70
   8  -4  -7    2.60    1.10
   8  -4  -7    2.60    1.50
   8   4  -7    2.50    1.60
   8   4  -7    1.30    1.40
   6  -4  -7    0.60    1.70
   6  -4  -7    2.30    1.10
   6  -4  -7    1.60    1.50
   6   4  -7    0.60    1.20
   6   4  -7    0.60    1.70
   4  -4  -7   49.20    3.40
   4  -4  -7   56.49    4.20
   4  -4  -7   50.99    3.40
   4   4  -7   54.99    3.30
   4   4  -7   55.49    3.10
   4   4  -7   54.69    4.80
   2  -4  -7  165.58    8.10
   2  -4  -7  163.38    7.90
   2  -4  -7  157.38    8.50
   2   4  -7  171.88    7.90
   2   4  -7  171.48    7.90
   2   4  -7  167.38    8.40
   0  -4  -7   -2.70    1.50
   0  -4  -7    0.30    2.30
   0  -4  -7   -1.00    1.70
   0   4  -7    0.50    1.70
   0   4  -7    2.10    1.80
  -2  -4  -7   30.60    2.90
  -2  -4  -7   33.00    3.80
  -2  -4  -7   32.40    3.20
  -2   4  -7   35.20    2.60
  -2   4  -7   30.50    3.10
  -4  -4  -7    6.70    2.30
   4  -4   7    8.70    1.90
  -4  -4  -7    9.60    3.10
  -4   4  -7    8.90    2.60
  -4   4  -7    8.40    1.80
  -6  -4  -7    0.70    1.30
  -6  -4  -7    0.80    1.30
  -6  -4  -7    1.80    1.60
   6  -4   7   -1.50    1.90
  -6   4  -7    1.10    1.40
  -6   4  -7    0.90    1.20
  -8  -4  -7   26.00    3.30
  -8  -4  -7   20.50    2.10
  -8  -4  -7   24.00    2.30
  -8   4  -7   22.90    2.40
  -8   4  -7   19.60    2.20
 -10  -4  -7   13.50    3.20
 -10  -4  -7   19.20    2.50
 -10   4  -7   19.50    2.20
 -12  -4  -7   -0.80    0.90
 -12  -4  -7    0.90    1.00
 -12  -4  -7   -0.40    1.40
 -12   4  -7   -0.90    1.00
 -12   4  -7   -0.20    1.20
 -14  -4  -7   -1.90    1.00
 -14  -4  -7   -0.60    1.10
 -14   4  -7    2.20    1.10
  19  -5  -7   35.20    2.90
 -19  -5   7   37.10    2.60
 -19   5   7   46.50    4.00
  17  -5  -7   18.60    2.50
  17  -5  -7   19.90    1.70
 -17  -5   7   23.60    2.60
 -17   5   7   18.40    3.30
  17   5  -7   26.90    2.60
 -15  -5   7   47.70    3.70
  15  -5  -7   40.50    3.10
  15  -5  -7   48.70    2.90
  15   5  -7   45.80    4.10
  15   5  -7   47.20    3.40
  13  -5  -7   12.10    2.10
 -13  -5   7   13.30    3.50
  13  -5  -7   14.90    1.80
  13   5  -7    8.10    2.50
  13   5  -7   11.90    2.60
  11  -5  -7    2.00    1.00
  11  -5  -7    3.00    1.50
  11  -5  -7    7.90    2.90
  11   5  -7    2.70    1.80
  11   5  -7    2.70    1.50
   9  -5  -7   35.90    2.40
   9  -5  -7   34.10    2.80
   9  -5  -7   34.30    3.30
   9   5  -7   32.50    2.70
   9   5  -7   37.50    2.90
   7  -5  -7   44.40    3.20
   7  -5  -7   42.50    2.60
   7  -5  -7   44.60    3.50
   7   5  -7   44.70    3.00
   7   5  -7   40.90    2.90
   5  -5  -7   50.89    3.00
   5  -5  -7   48.30    3.40
   5   5  -7   48.20    3.20
   5   5  -7   41.20    5.30
   5   5  -7   51.19    3.10
   3  -5  -7  180.58    8.70
   3  -5  -7  149.69   10.20
   3  -5  -7  191.78    9.10
   3   5  -7  193.78    8.50
   1  -5  -7  187.58    9.20
   1  -5  -7  180.58    9.40
   1   5  -7  189.28    8.90
   1   5  -7  198.08    9.20
  -1  -5  -7    2.10    2.40
  -1  -5  -7   -0.20    1.40
  -1  -5  -7   -1.00    1.60
  -1  -5  -7   -1.20    1.30
  -1   5  -7   -1.20    1.30
  -1   5  -7    0.50    1.30
   3  -5   7   40.70    2.60
  -3  -5  -7   32.60    3.30
  -3  -5  -7   42.20    3.70
  -3  -5  -7   32.20    3.20
  -3   5  -7   42.50    2.80
  -3   5  -7   38.80    3.20
   5  -5   7   11.50    2.10
  -5  -5  -7    8.50    2.30
  -5  -5  -7    6.40    2.40
  -5  -5  -7   11.00    2.80
  -5   5  -7    8.50    1.90
  -5   5  -7    8.80    3.20
   7  -5   7   16.30    2.60
  -7  -5  -7   19.20    2.30
  -7  -5  -7   17.60    2.40
  -7  -5  -7   22.20    3.20
  -7   5  -7   21.30    2.50
  -7   5  -7   20.70    2.30
  -9  -5  -7    9.60    3.30
  -9  -5  -7    8.90    1.90
  -9   5  -7    5.70    1.70
  -9   5  -7   11.50    2.60
 -11  -5  -7   15.30    2.60
 -11  -5  -7   11.40    1.60
 -11  -5  -7   14.50    1.90
 -11   5  -7   13.50    2.00
 -11   5  -7   13.30    2.20
 -13  -5  -7   11.80    1.80
 -13  -5  -7   10.60    2.20
 -13   5  -7    9.40    1.80
  18  -6  -7    1.60    1.50
 -18  -6   7   -0.50    1.40
 -18   6   7    2.00    1.60
  18   6  -7    0.90    1.30
  16  -6  -7  124.09    6.40
  16  -6  -7  129.79    6.00
 -16  -6   7  127.09    6.40
  16   6  -7  132.39    6.30
  14  -6  -7   11.80    2.10
 -14  -6   7    8.30    2.30
  14  -6  -7   11.10    1.60
  14   6  -7   12.90    3.70
  12  -6  -7   -0.80    1.20
  12  -6  -7    2.10    1.50
  12  -6  -7   -1.70    1.20
  12   6  -7   -0.80    1.40
  10  -6  -7  140.19    6.80
  10  -6  -7  136.79    6.50
  10  -6  -7  118.29    6.70
  10   6  -7  142.69    6.80
   8  -6  -7  572.04   25.60
   8  -6  -7  573.64   25.40
   8   6  -7  580.34   25.70
   6  -6  -7   82.49    4.70
   6  -6  -7   78.59    4.00
   6  -6  -7   78.69    4.50
   6   6  -7   77.89    4.30
   6   6  -7   75.89    5.70
   4  -6  -7  456.55   20.90
   4  -6  -7  475.95   21.00
   4  -6  -7  464.75   20.60
   4   6  -7  470.35   21.10
   4   6  -7  463.95   20.90
   2  -6  -7  191.88    9.10
   2  -6  -7  198.58    9.50
   2   6  -7  195.78    9.30
   2   6  -7  206.48    9.70
   0  -6  -7   12.20    2.60
   0  -6  -7   13.90    2.00
   0  -6  -7    9.60    3.40
   0   6  -7   12.80    2.00
   0   6  -7   16.90    2.50
  -2  -6  -7   63.29    4.20
  -2  -6  -7   67.89    4.20
  -2  -6  -7   66.29    3.90
  -2  -6  -7   54.49    5.00
  -2   6  -7   67.79    4.10
  -2   6  -7   69.29    3.90
  -4  -6  -7  137.59    7.30
   4  -6   7  156.58    7.10
  -4  -6  -7  154.68    7.50
  -4  -6  -7  147.19    7.40
  -4  -6  -7  139.89    7.40
  -4   6  -7  155.18    7.40
  -4   6  -7  156.78    7.20
  -6  -6  -7   51.99    3.50
   6  -6   7   57.19    3.50
  -6  -6  -7   66.59    4.10
  -6  -6  -7   60.79    4.10
  -6   6  -7   54.59    3.50
  -6   6  -7   53.29    4.10
  -8  -6  -7   43.60    3.00
   8  -6   7   42.30    3.70
  -8  -6  -7   44.00    3.80
  -8  -6  -7   47.30    3.80
  -8   6  -7   48.10    3.30
  -8   6  -7   52.49    4.10
 -10  -6  -7   56.69    3.30
 -10  -6  -7   57.49    3.80
 -10  -6  -7   53.29    3.20
 -10   6  -7   60.99    3.40
 -10   6  -7   57.89    3.60
 -12  -6  -7    7.10    2.20
 -12  -6  -7    5.80    1.60
 -12   6  -7    7.20    1.80
 -14  -6  -7    6.70    1.90
 -17  -7   7   -2.10    2.20
  17  -7  -7   -0.40    1.40
  17  -7  -7   -0.20    0.70
  17   7  -7    1.80    1.10
 -17   7   7   -0.40    1.40
  15  -7  -7   10.20    1.40
  15  -7  -7   10.00    2.10
  15   7  -7   12.50    1.90
  13  -7  -7   23.80    2.50
  13   7  -7   24.30    2.50
  11  -7  -7    6.70    2.20
  11  -7  -7   11.80    2.40
  11  -7  -7    7.30    1.40
  11   7  -7    7.50    2.00
   9  -7  -7  207.98   10.70
   9  -7  -7  224.28   10.30
   9  -7  -7  234.68   10.60
   9   7  -7  241.78   10.80
   7  -7  -7   82.29    4.50
   7  -7  -7   80.09    4.00
   7  -7  -7   85.19    4.80
   7   7  -7   71.99    5.60
   7   7  -7   77.69    4.40
   5  -7  -7    7.40    1.60
   5  -7  -7    8.00    3.10
   5  -7  -7    6.90    2.10
   5   7  -7    3.80    2.00
   5   7  -7    9.40    1.80
   3  -7  -7    7.10    1.60
   3  -7  -7    2.80    1.20
   3   7  -7    4.00    1.30
   3   7  -7    3.90    1.70
   1  -7  -7   68.49    3.70
   1  -7  -7   69.19    5.20
   1  -7  -7   70.39    4.30
   1   7  -7   69.09    4.00
   1   7  -7   72.29    4.50
  -1  -7  -7   41.50    3.20
  -1  -7  -7   41.70    3.70
   1  -7   7   39.00    2.60
  -1  -7  -7   41.50    2.80
  -1   7  -7   38.40    3.00
  -1   7  -7   38.40    2.90
  -3  -7  -7   -0.30    1.30
  -3  -7  -7    1.00    1.20
  -3  -7  -7    2.10    1.60
   3  -7   7    0.40    1.30
  -3   7  -7    0.40    1.20
  -3   7  -7    2.90    1.30
  -5  -7  -7   51.59    3.50
  -5  -7  -7   51.49    3.90
   5  -7   7   56.69    3.20
  -5  -7  -7   56.89    3.90
  -5   7  -7   51.49    3.40
  -5   7  -7   52.99    3.30
  -7  -7  -7    9.30    2.40
  -7  -7  -7    3.60    1.40
  -7  -7  -7    6.10    1.50
   7  -7   7    9.30    2.30
  -7   7  -7    6.00    1.60
  -7   7  -7    5.20    1.70
  -9  -7  -7    7.80    2.00
   9  -7   7   14.10    3.70
  -9   7  -7    2.20    1.90
  -9   7  -7    6.30    1.90
 -11  -7  -7   -0.30    1.00
 -11  -7  -7    1.00    1.10
 -11   7  -7    1.30    1.00
 -13  -7  -7    8.10    2.10
 -18   8   7    7.70    2.40
  16  -8  -7    0.20    0.80
  16  -8  -7    1.90    1.60
  16   8  -7    1.10    0.90
  14  -8  -7    0.90    0.90
  14   8  -7    1.30    1.10
  12  -8  -7    8.10    2.20
  12  -8  -7    4.40    1.70
  12  -8  -7    3.90    0.90
  12   8  -7    2.10    1.20
  10  -8  -7   20.30    2.30
  10  -8  -7   18.80    1.70
  10  -8  -7   15.70    2.70
  10   8  -7   20.50    2.10
   8  -8  -7  178.58    8.30
   8  -8  -7  172.98    8.50
   8  -8  -7  176.48    8.00
   8   8  -7  172.58    8.30
   8   8  -7  166.68    8.90
   6  -8  -7  102.19    6.00
   6  -8  -7  102.09    4.90
   6  -8  -7  101.89    5.30
   6   8  -7  100.09    6.00
   6   8  -7  102.49    5.30
   4  -8  -7    5.80    1.80
   4  -8  -7    5.20    1.50
   4   8  -7    2.60    1.60
   4   8  -7    4.00    1.20
   2  -8  -7   31.40    2.10
   2  -8  -7   29.80    2.60
  -2  -8   7   26.20    2.30
   2   8  -7   34.70    3.10
   2   8  -7   28.90    2.40
   0  -8   7   16.40    1.90
   0  -8  -7   14.30    2.40
   0  -8  -7   16.40    1.80
   0  -8  -7   15.20    3.50
   0   8  -7   16.60    2.10
   0   8  -7   20.90    2.70
   2  -8   7   27.40    2.40
  -2  -8  -7   25.50    2.30
  -2  -8  -7   27.10    3.10
  -2  -8  -7   28.30    2.70
  -2   8  -7   23.50    2.60
  -2   8  -7   26.00    2.40
  -4  -8  -7   -0.30    1.10
  -4  -8  -7    0.20    1.60
   4  -8   7    0.60    1.80
  -4  -8  -7    1.40    1.60
  -4   8  -7   -0.70    1.50
  -4   8  -7   -1.50    1.20
  -6  -8  -7    2.80    1.30
   6  -8   7    0.90    1.40
  -6  -8  -7    0.60    1.40
  -6  -8  -7    2.10    1.20
  -6   8  -7    0.40    1.50
  -6   8  -7    0.10    1.60
   8  -8   7    9.20    2.90
  -8  -8  -7   10.70    2.50
  -8   8  -7    7.80    1.90
 -10  -8  -7    7.10    1.60
 -10   8  -7    5.80    1.90
 -12  -8  -7    1.20    0.80
 -12  -8  -7    1.60    0.80
 -17   9   7    2.60    1.20
  15  -9  -7    9.40    2.50
  15  -9  -7    9.70    1.60
  15   9  -7    9.40    1.40
  13  -9  -7   20.20    2.80
  13  -9  -7   20.60    1.70
  13   9  -7   23.30    2.00
  11  -9  -7    1.40    0.80
  11  -9  -7    0.00    1.00
  11  -9  -7    0.90    1.90
  11   9  -7    1.10    1.00
   9  -9  -7    0.20    1.00
  -9  -9   7    0.90    1.80
   9  -9  -7    0.40    0.70
   9  -9  -7   -0.30    2.30
   9   9  -7    1.50    1.00
  -7  -9   7    4.00    1.60
   7  -9  -7    6.30    1.90
   7  -9  -7    5.70    1.20
   7  -9  -7    3.70    3.20
   7   9  -7    4.00    1.90
   7   9  -7    5.30    1.60
   5  -9  -7   12.70    1.90
   5  -9  -7   13.30    1.50
  -5  -9   7   13.60    2.10
   5   9  -7    9.30    1.80
   5   9  -7   11.00    1.80
   3  -9  -7   22.80    2.10
   3  -9  -7   19.30    1.80
  -3  -9   7   19.00    2.10
   3   9  -7   21.90    2.00
   3   9  -7   24.20    2.80
   1  -9  -7    0.60    1.00
   1  -9  -7    0.80    0.80
  -1  -9   7    0.10    1.10
   1   9  -7    0.10    1.20
   1   9  -7    0.30    1.30
   1  -9   7   10.80    1.90
  -1  -9  -7   11.40    3.10
  -1  -9  -7   10.10    2.10
  -1   9  -7   13.00    2.10
  -3  -9  -7    0.00    1.50
  -3  -9  -7    1.20    1.00
   3  -9   7    2.00    1.20
  -3  -9  -7    2.70    1.10
  -3   9  -7    0.70    1.20
  -3   9  -7    0.60    1.40
  -5  -9  -7    2.20    1.20
  -5  -9  -7    3.10    1.10
  -5  -9  -7    1.90    1.30
   5  -9   7    6.70    2.10
  -5   9  -7    3.60    1.80
  -5   9  -7    3.00    1.40
   7  -9   7    2.10    1.80
  -7  -9  -7   -0.90    1.10
  -7  -9  -7   -1.80    1.20
  -7  -9  -7   -1.00    0.90
  -7   9  -7   -0.90    1.30
  -9  -9  -7   18.40    2.10
  -9  -9  -7   21.10    1.90
  -9   9  -7   15.40    1.90
  14 -10  -7   82.79    3.90
  14  10  -7   80.99    4.00
  12 -10  -7    1.90    0.80
  12 -10  -7    2.30    2.50
  12  10  -7    0.20    0.90
  10 -10  -7   30.20    2.40
  10 -10  -7   32.40    1.90
  10 -10  -7   28.90    4.30
  10  10  -7   26.40    2.30
   8 -10  -7   24.60    1.80
  -8 -10   7   21.50    3.00
   8 -10  -7   26.00    3.00
   8  10  -7   29.70    3.50
   8  10  -7   25.30    2.20
   6 -10  -7    1.30    1.00
   6 -10  -7    1.00    0.70
  -6 -10   7    0.90    1.60
   6  10  -7    0.50    1.60
   6  10  -7    0.80    1.10
   4 -10  -7    8.60    1.40
  -4 -10   7    7.90    2.10
   4 -10  -7    6.50    1.80
   4  10  -7    7.00    2.50
  -2 -10   7   78.39    4.10
   2 -10  -7   75.89    4.20
   2 -10  -7   76.29    3.80
   2  10  -7   71.89    4.10
   2  10  -7   81.99    4.60
   0 -10  -7   13.20    1.60
   0 -10   7   11.40    2.90
   0 -10  -7   10.50    1.90
   0  10  -7   12.10    2.10
   0  10  -7   12.50    2.10
  -2 -10  -7   17.80    3.60
   2 -10   7   16.50    1.90
  -2 -10  -7   16.20    1.80
  -2 -10  -7   14.20    2.80
  -2  10  -7   17.00    2.30
  -2  10  -7   19.70    2.30
  -4 -10  -7    9.00    1.90
  -4 -10  -7    6.30    1.60
   4 -10   7    7.90    2.00
  -4 -10  -7    5.10    1.40
  -4  10  -7   10.20    1.90
  -6 -10  -7    1.70    1.00
  -6 -10  -7    7.00    2.70
   6 -10   7    3.10    1.70
  -6 -10  -7    1.60    1.20
  -6  10  -7    2.50    1.40
  -8 -10  -7   13.00    2.00
  -8 -10  -7   17.20    2.60
  -8  10  -7   14.90    1.70
  13 -11  -7   16.50    1.40
  13  11  -7   16.50    1.50
  11 -11  -7    1.90    0.70
  11  11  -7    2.80    0.90
   9 -11  -7   -0.10    0.80
   9 -11  -7    0.10    0.60
   9  11  -7   -0.30    0.90
   7 -11  -7   33.90    3.30
  -7 -11   7   33.80    3.90
   7 -11  -7   36.40    2.10
   7  11  -7   35.90    2.40
   7  11  -7   40.00    3.30
   5 -11  -7   15.60    1.80
   5 -11  -7   15.10    1.40
  -5 -11   7   14.90    2.60
   5  11  -7   15.80    1.80
   5  11  -7   17.30    2.70
   3 -11  -7   23.40    1.70
   3 -11  -7   23.20    2.10
  -3 -11   7   21.70    2.40
   3  11  -7   19.60    2.10
   3  11  -7   22.50    2.50
  -1 -11   7   16.90    2.20
   1 -11  -7   15.70    1.80
   1 -11  -7   14.70    1.50
   1  11  -7   10.30    2.00
   1  11  -7   12.70    2.10
  -1 -11  -7    8.10    1.40
   1 -11   7   10.40    1.90
  -1 -11  -7    8.50    1.60
  -1  11  -7   12.70    2.50
  -3 -11  -7   -0.60    0.80
  -3 -11  -7   -0.80    0.80
  -3  11  -7    1.70    1.20
   5 -11   7    3.20    1.60
  -5  11  -7    5.80    1.70
  -7 -11  -7    5.50    1.40
  -7  11  -7    9.50    1.50
  10 -12  -7    5.30    1.10
  10  12  -7    3.90    1.30
   8 -12  -7    5.90    1.20
   8 -12  -7    2.60    0.80
   8  12  -7    3.70    1.00
   6 -12  -7    2.60    0.80
   6 -12  -7    2.50    1.00
   6  12  -7    1.70    1.50
   6  12  -7    3.10    1.30
   4 -12  -7    1.70    0.60
   4 -12  -7    2.50    1.40
   4  12  -7    3.30    1.20
   4  12  -7    0.90    1.10
   2 -12  -7   10.80    1.30
  -2 -12   7    6.00    2.00
   2 -12  -7   11.50    1.50
   2  12  -7   10.30    2.10
   2  12  -7   10.30    1.90
   0 -12  -7    1.00    0.70
   0 -12   7   -2.20    1.60
   0 -12  -7    0.30    0.70
   0  12  -7   -0.30    1.10
  -2 -12  -7    0.50    0.70
  -2 -12  -7    1.10    0.70
  -2  12  -7    1.40    1.00
  -4 -12  -7    1.00    0.70
  -4 -12  -7    2.20    0.80
  -4  12  -7    1.00    0.90
   3 -13  -7    1.40    0.70
   3 -13  -7    1.30    0.60
   3  13  -7    2.90    1.10
 -20   0   8   36.40    2.20
  18   0  -8   34.60    2.90
  16   0  -8  161.38    7.90
  14   0  -8    0.20    1.40
  12   0  -8   15.40    2.20
  10   0  -8    2.90    2.20
  10   0  -8   11.20    2.60
   8   0  -8   16.30    2.10
   6   0  -8  243.18   10.60
   6   0  -8  212.98   10.90
   4   0  -8  163.48    7.80
   4   0  -8  163.58    8.00
   2   0  -8   14.00    2.30
   2   0  -8   15.50    2.30
   2   0  -8   20.20    4.00
   0   0  -8   42.80    3.50
   0   0  -8   47.30    3.80
   0   0  -8   44.50    2.90
  -2   0  -8    0.70    1.50
  -2   0  -8   -1.00    1.20
  -4   0  -8   58.09    3.60
  -4   0  -8   56.29    3.40
  -6   0  -8   30.60    2.40
  -6   0  -8   29.40    2.50
  -8   0  -8  108.29    5.50
  -8   0  -8  112.99    5.80
 -10   0  -8    0.90    1.00
 -10   0  -8    0.60    1.00
 -12   0  -8    1.50    1.00
 -12   0  -8    1.60    0.90
 -14   0  -8    2.40    0.90
 -14   0  -8    0.20    0.80
 -21  -1   8   32.70    2.10
 -21   1   8   30.20    2.00
  19  -1  -8   -0.20    1.90
  19   1  -8   11.50    3.50
  17  -1  -8   13.40    2.30
  17   1  -8   14.90    2.50
  15  -1  -8   43.90    3.30
  15   1  -8   49.40    3.40
  13  -1  -8   24.50    2.10
  13  -1  -8   21.30    2.50
  13   1  -8   19.40    2.70
  11  -1  -8   87.69    4.80
  11  -1  -8   89.49    4.50
  11   1  -8   79.69    4.70
   9  -1  -8   17.50    2.30
   9  -1  -8   22.20    2.80
   9   1  -8   23.80    3.50
   9   1  -8   14.90    3.60
   7  -1  -8   52.59    3.20
   7   1  -8   45.40    3.80
   7   1  -8   51.39    3.10
   5  -1  -8   17.70    2.10
   5  -1  -8   10.10    2.30
   5   1  -8   14.50    2.00
   5   1  -8   18.20    2.60
   3  -1  -8   57.49    3.50
   3  -1  -8   55.89    3.80
   3   1  -8   64.79    6.20
   3   1  -8   57.69    3.60
   3   1  -8   57.79    3.50
   1  -1  -8    1.30    2.00
   1  -1  -8    4.30    1.40
   1   1  -8    4.90    1.90
   1   1  -8    3.80    1.20
   1   1  -8    3.00    1.60
  -1  -1  -8  146.49    7.60
  -1  -1  -8  150.18    7.30
  -1   1  -8  152.18    7.30
  -1   1  -8  163.98    7.60
  -3  -1  -8   49.70    3.40
  -3  -1  -8   47.70    3.10
  -3   1  -8   45.80    3.30
  -3   1  -8   47.40    3.00
  -5  -1  -8   69.99    3.90
  -5  -1  -8   68.29    4.00
  -5   1  -8   67.59    3.80
  -5   1  -8   72.89    4.30
  -7  -1  -8    2.20    1.10
  -7  -1  -8    0.30    1.00
  -7   1  -8    2.20    1.40
  -7   1  -8    1.90    1.20
  -9  -1  -8    1.80    1.10
  -9  -1  -8    2.10    1.20
  -9   1  -8    0.60    1.10
  -9   1  -8   -0.10    1.00
 -11  -1  -8   14.60    1.60
 -11  -1  -8   12.50    1.60
 -11   1  -8   14.00    1.60
 -11   1  -8   12.80    1.80
 -13  -1  -8    0.30    0.70
 -13  -1  -8    1.70    1.00
 -13   1  -8    0.10    0.80
 -13   1  -8    1.50    1.10
 -20  -2   8    3.20    1.30
  18  -2  -8    3.20    1.60
 -18  -2   8    2.30    1.20
  18   2  -8   10.90    3.20
  16  -2  -8    3.30    2.20
 -16  -2   8    0.30    1.20
  16   2  -8    1.10    1.60
  14  -2  -8    9.50    1.60
  14  -2  -8    6.10    2.10
  14   2  -8    4.20    1.70
  12  -2  -8   16.00    2.30
  12  -2  -8   13.20    2.00
  12   2  -8   11.70    3.50
  12   2  -8    9.90    2.20
  10  -2  -8   22.90    2.40
  10   2  -8   17.40    3.10
   8  -2  -8    0.00    1.60
   8  -2  -8    0.60    1.50
   8   2  -8    0.70    1.50
   8   2  -8    1.70    1.50
   6  -2  -8    2.20    1.50
   6   2  -8    1.00    1.50
   6   2  -8    1.60    1.20
   4  -2  -8   -1.30    1.50
   4   2  -8   -0.30    1.30
   4   2  -8   -1.90    1.30
   2  -2  -8   18.80    2.80
   2  -2  -8   12.00    2.70
   2   2  -8   13.30    2.00
   2   2  -8   11.70    2.40
   2   2  -8   14.90    2.10
   0  -2  -8  101.29    5.40
   0  -2  -8   90.89    5.10
   0   2  -8   91.59    5.40
   0   2  -8   93.89    4.80
  -2  -2  -8   35.30    2.90
  -2  -2  -8   35.60    3.10
  -2   2  -8   36.80    2.80
  -2   2  -8   30.60    3.00
  -4  -2  -8    8.80    2.50
  -4  -2  -8    2.80    1.40
  -4   2  -8    2.00    1.30
  -4   2  -8    2.80    1.20
  -6  -2  -8    0.40    1.10
  -6  -2  -8    1.80    1.10
  -6   2  -8    1.80    1.10
  -6   2  -8    0.90    1.10
  -8  -2  -8    0.10    1.00
  -8  -2  -8    0.30    1.20
  -8   2  -8    0.50    1.10
  -8   2  -8    1.40    0.90
 -10  -2  -8    4.70    1.50
 -10  -2  -8    7.70    1.70
 -10   2  -8    4.90    1.50
 -10   2  -8    5.60    1.60
 -12  -2  -8    0.50    0.80
 -12  -2  -8    1.00    1.10
 -12   2  -8    2.20    0.80
 -12   2  -8   -0.20    1.00
 -14  -2  -8    3.90    1.40
 -14  -2  -8    5.20    1.20
 -14   2  -8    6.00    1.70
  19  -3  -8    0.80    1.80
 -19  -3   8    0.90    1.30
 -17  -3   8    1.00    1.30
  17  -3  -8    1.60    1.50
  17   3  -8    1.60    2.20
  15  -3  -8   38.30    3.30
  15  -3  -8   37.90    2.90
 -15  -3   8   30.50    3.10
  15   3  -8   39.10    3.10
  13  -3  -8   16.60    2.40
  13  -3  -8   12.00    1.90
 -13  -3   8   15.10    3.10
  13   3  -8   15.60    2.30
  13   3  -8   15.10    3.00
  11  -3  -8   70.59    3.70
  11  -3  -8   63.59    4.00
  11   3  -8   60.09    3.80
  11   3  -8   64.89    4.20
   9  -3  -8   49.00    3.10
   9   3  -8   46.60    3.50
   7  -3  -8    4.80    1.60
   7  -3  -8    4.60    1.40
   7   3  -8    5.40    1.40
   5  -3  -8    6.80    2.20
   5  -3  -8    7.40    1.70
   5   3  -8    5.90    1.90
   5   3  -8    5.40    1.40
   3  -3  -8  137.79    6.90
   3   3  -8  146.49    6.70
   3   3  -8  142.99    6.70
   3   3  -8  121.79    7.70
   1  -3  -8   25.40    3.90
   1  -3  -8   20.80    3.50
   1   3  -8   21.60    3.50
   1   3  -8   23.70    2.30
  -1  -3  -8  326.17   15.70
  -1  -3  -8  338.87   15.80
  -1   3  -8  361.76   15.60
  -1   3  -8  357.56   15.90
  -3  -3  -8  126.69    6.60
  -3  -3  -8  124.29    6.50
  -3   3  -8  136.19    6.40
  -3   3  -8  135.49    6.60
  -5  -3  -8   14.60    2.30
   5  -3   8   13.70    3.60
  -5  -3  -8   19.30    4.60
  -5  -3  -8   11.10    1.90
  -5   3  -8   14.00    1.80
  -5   3  -8   13.20    2.30
  -7  -3  -8   -0.30    0.90
  -7  -3  -8    0.40    1.00
  -7  -3  -8   -1.50    2.70
  -7   3  -8    1.20    1.20
  -7   3  -8   -0.40    1.10
  -9  -3  -8   36.80    2.40
  -9  -3  -8   30.50    4.50
  -9  -3  -8   40.20    2.60
  -9   3  -8   38.50    2.50
  -9   3  -8   39.80    2.70
 -11  -3  -8    0.60    0.80
 -11  -3  -8    0.90    1.20
 -11   3  -8    2.00    1.00
 -11   3  -8    1.60    1.00
 -13  -3  -8   10.80    1.50
 -13  -3  -8   10.10    2.10
 -13   3  -8   10.10    1.60
 -20  -4   8   11.90    2.20
  18  -4  -8    6.50    2.10
 -18  -4   8   12.40    2.40
  16  -4  -8   53.19    3.00
 -16  -4   8   64.09    3.90
  16  -4  -8   53.39    3.40
  16   4  -8   59.39    5.40
  16   4  -8   53.29    5.80
 -14  -4   8   -1.70    2.10
  14  -4  -8    0.70    1.10
  14  -4  -8    2.60    2.10
  14   4  -8    1.90    1.80
  14   4  -8    0.30    1.60
  12  -4  -8   70.39    3.70
  12  -4  -8   67.89    4.20
  12   4  -8   71.49    4.20
  12   4  -8   71.49    4.20
  10  -4  -8   11.10    2.30
  10  -4  -8   11.30    1.90
  10   4  -8   10.70    2.30
  10   4  -8   10.90    2.20
   8  -4  -8  145.79    8.70
   8  -4  -8  148.29    7.10
   8   4  -8  146.79    7.80
   8   4  -8  163.08    7.50
   6  -4  -8  126.69    6.30
   6  -4  -8  123.29    6.00
   6   4  -8  126.99    6.20
   6   4  -8  116.39    6.20
   4  -4  -8   89.49    4.90
   4  -4  -8   89.19    5.00
   4   4  -8   88.79    4.70
   4   4  -8   92.19    4.70
   4   4  -8   92.59    6.10
   2   4  -8    0.40    1.10
   2   4  -8    3.30    1.90
   0  -4  -8  226.48   12.00
   0  -4  -8  259.87   11.90
   0  -4  -8  249.38   12.20
   0   4  -8  280.07   12.10
   0   4  -8  262.27   11.70
  -2  -4  -8   32.40    3.00
  -2  -4  -8   38.80    4.30
  -2  -4  -8   30.70    3.10
  -2   4  -8   38.60    3.20
  -2   4  -8   33.50    2.50
   4  -4   8   33.50    2.80
  -4  -4  -8   32.80    2.70
  -4  -4  -8   30.30    4.20
  -4  -4  -8   31.30    2.80
  -4   4  -8   34.80    2.40
  -4   4  -8   29.50    2.80
  -6  -4  -8   86.49    5.40
  -6  -4  -8   76.09    4.20
  -6  -4  -8   67.69    4.00
  -6   4  -8   75.89    4.10
  -6   4  -8   77.09    4.30
  -8  -4  -8   34.60    2.50
  -8  -4  -8   29.90    4.10
  -8  -4  -8   41.00    2.60
  -8   4  -8   37.40    2.60
  -8   4  -8   32.30    2.70
 -10  -4  -8    0.30    0.80
 -10  -4  -8    0.90    0.90
 -10   4  -8    0.90    1.00
 -10   4  -8    0.80    1.10
 -12  -4  -8   22.00    1.80
 -12  -4  -8   23.10    1.80
 -12   4  -8   22.70    2.10
 -12   4  -8   19.60    1.80
  17  -5  -8    1.20    1.50
  15  -5  -8   13.20    2.40
  15  -5  -8   12.80    1.50
  15   5  -8    8.10    2.30
  13  -5  -8   -0.70    1.00
  13  -5  -8    0.30    1.70
  13   5  -8   -2.10    1.60
  13   5  -8    2.00    1.80
  11  -5  -8   17.40    1.90
  11  -5  -8   13.90    2.60
  11   5  -8   18.90    2.30
  11   5  -8   15.50    2.40
   9  -5  -8    1.10    1.70
   9  -5  -8    1.70    1.00
   9  -5  -8    0.50    1.60
   9   5  -8    2.40    1.40
   9   5  -8    2.60    1.60
   7  -5  -8  102.49    5.30
   7  -5  -8   96.89    4.80
   7  -5  -8   94.19    5.60
   7   5  -8   97.59    5.10
   7   5  -8   95.99    5.10
   5  -5  -8   76.29    4.80
   5  -5  -8   79.39    4.10
   5   5  -8   77.69    4.20
   5   5  -8   70.29    5.80
   3  -5  -8    2.60    1.50
   3  -5  -8    1.80    1.30
   3   5  -8    0.00    2.00
   3   5  -8    1.40    1.20
   1  -5  -8   -0.40    2.10
   1  -5  -8   -2.10    1.50
   1  -5  -8   -1.20    1.50
   1   5  -8    1.00    1.10
   1   5  -8   -0.30    1.70
  -1  -5  -8   29.90    3.40
  -1  -5  -8   28.50    3.60
  -1  -5  -8   24.10    3.50
  -1   5  -8   28.80    2.40
  -1   5  -8   31.40    3.40
  -3  -5  -8   35.30    3.80
  -3  -5  -8   34.00    3.20
  -3  -5  -8   29.80    3.10
   3  -5   8   32.90    2.60
  -3   5  -8   32.00    2.90
  -3   5  -8   35.00    2.60
  -5  -5  -8   -0.50    1.60
  -5  -5  -8    2.00    1.40
   5  -5   8    0.00    1.60
  -5  -5  -8    0.20    1.30
  -5   5  -8    0.70    1.10
  -5   5  -8    0.10    1.20
  -7  -5  -8   17.50    3.40
  -7  -5  -8   13.50    1.80
  -7  -5  -8   15.60    2.10
  -7   5  -8   12.10    2.10
  -7   5  -8   12.10    2.00
  -9  -5  -8    5.30    1.80
  -9  -5  -8    4.70    1.50
  -9  -5  -8    8.90    3.10
  -9   5  -8    6.40    1.80
  -9   5  -8    7.90    1.80
 -11  -5  -8    1.10    0.80
 -11  -5  -8    0.10    0.90
 -11  -5  -8    1.50    1.40
 -11   5  -8    0.70    0.90
 -11   5  -8    1.50    1.40
  18  -6  -8    1.40    2.10
  16  -6  -8    7.50    2.00
  16  -6  -8    5.10    1.10
 -16   6   8    5.40    3.50
  16   6  -8    6.10    2.00
  14  -6  -8   15.90    2.30
  14  -6  -8   14.30    1.90
  14   6  -8   16.20    2.10
  12  -6  -8   29.00    3.20
  12   6  -8   24.70    2.70
  10  -6  -8   12.30    2.90
  10  -6  -8    7.40    1.60
  10  -6  -8    8.10    2.60
  10   6  -8    9.30    2.00
   8  -6  -8   43.40    3.40
   8  -6  -8   37.40    3.30
   8  -6  -8   41.10    2.50
   8   6  -8   40.70    2.90
   6  -6  -8    0.40    1.30
   6  -6  -8   -0.50    0.90
   6  -6  -8    2.90    2.20
   6   6  -8    1.70    2.50
   6   6  -8    1.30    1.10
   4  -6  -8   38.20    2.60
   4  -6  -8   39.60    3.20
   4   6  -8   43.80    2.70
   4   6  -8   33.60    4.30
   2  -6  -8   59.79    3.60
   2  -6  -8   60.79    4.00
   2   6  -8   68.59    4.50
   2   6  -8   59.49    3.60
   0  -6  -8   13.40    3.40
   0  -6  -8    9.40    2.70
   0  -6   8   11.00    1.80
   0  -6  -8   15.50    2.50
   0   6  -8   14.30    1.90
   0   6  -8   11.20    2.70
  -2  -6  -8    1.90    1.30
  -2  -6  -8    0.60    1.70
   2  -6   8   -0.70    1.20
  -2   6  -8    0.40    1.10
  -2   6  -8    2.50    1.70
  -4  -6  -8    0.90    2.00
  -4  -6  -8    0.60    1.80
   4  -6   8    1.90    1.50
  -4  -6  -8    2.00    1.40
  -4   6  -8    0.90    1.10
  -4   6  -8    1.90    1.20
   6  -6   8    5.30    1.90
  -6  -6  -8    8.80    3.40
  -6  -6  -8    2.20    1.40
  -6  -6  -8    2.10    1.30
  -6   6  -8    7.00    1.90
  -6   6  -8    3.00    1.30
  -8  -6  -8    4.00    1.70
  -8  -6  -8    1.70    1.20
  -8  -6  -8    0.90    1.20
  -8   6  -8    2.80    1.00
  -8   6  -8    1.10    1.30
 -10  -6  -8    0.30    0.90
 -10  -6  -8   -0.60    3.00
 -10   6  -8   -1.10    0.90
 -10   6  -8    1.80    1.50
 -12  -6  -8   -0.70    0.70
 -12   6  -8   -1.20    0.90
  17   7  -8    1.60    1.20
  15  -7  -8   35.10    2.70
  15  -7  -8   30.20    2.00
  15   7  -8   33.60    2.40
  13  -7  -8   36.40    3.00
  13  -7  -8   35.90    2.40
  13   7  -8   35.80    2.60
  11  -7  -8   43.50    3.60
  11  -7  -8   48.00    2.70
  11  -7  -8   52.29    3.50
  11   7  -8   42.00    3.00
   9  -7  -8   28.60    2.00
   9  -7  -8   30.30    3.30
   9   7  -8   27.50    2.40
   7  -7  -8    4.00    2.50
   7  -7  -8    1.20    0.80
   7  -7  -8   -0.60    1.20
   7   7  -8    1.60    1.10
   5  -7  -8   27.70    2.00
   5  -7  -8   27.20    2.60
   5   7  -8   20.80    3.70
   5   7  -8   27.10    2.20
   3  -7  -8    0.20    1.00
   3   7  -8    0.30    1.00
   3   7  -8   -1.60    1.60
   1  -7  -8   -1.10    1.10
  -1  -7   8   -1.40    1.20
   1  -7  -8    0.20    1.10
   1   7  -8   -0.70    1.10
   1   7  -8    1.70    1.50
  -1  -7  -8   14.20    2.60
  -1  -7  -8   21.70    3.20
  -1  -7  -8   21.40    4.20
   1  -7   8   16.00    2.20
  -1   7  -8   17.10    1.90
  -1   7  -8   14.70    2.50
  -3  -7  -8   33.70    3.30
  -3  -7  -8   35.00    3.30
   3  -7   8   33.50    2.60
  -5  -7  -8    1.20    1.40
  -5  -7  -8    0.50    1.30
  -5  -7  -8   -0.50    2.00
   5  -7   8    0.50    1.50
  -5   7  -8   -0.70    1.20
  -5   7  -8    0.20    1.10
  -7  -7  -8    1.50    1.10
  -7  -7  -8    2.10    1.20
   7  -7   8    1.50    2.40
  -7   7  -8    4.60    1.60
  -7   7  -8    1.80    1.30
  -9  -7  -8   -0.20    0.90
  -9  -7  -8    0.80    1.10
  -9   7  -8   -0.70    0.90
 -11  -7  -8    7.60    2.70
 -11   7  -8    2.40    0.90
  16  -8  -8    7.00    1.10
 -16   8   8    4.10    1.60
  14  -8  -8   24.70    2.70
  14  -8  -8   21.40    1.90
  14   8  -8   19.40    1.90
  12  -8  -8   63.19    3.30
  12  -8  -8   65.09    4.20
  12   8  -8   60.69    4.20
  10  -8  -8   15.50    1.60
  10  -8  -8   17.80    3.40
  10  -8  -8   14.60    2.40
  10   8  -8   14.10    1.90
   8  -8  -8    0.00    0.90
   8  -8  -8   -0.60    1.10
   8  -8  -8    4.10    2.70
   8   8  -8    1.20    1.00
   6  -8  -8  178.98    8.60
   6   8  -8  179.78    9.00
   6   8  -8  173.38    8.30
   4  -8  -8  137.29    6.60
   4   8  -8  122.49    6.30
  -2  -8   8   15.10    2.00
   2   8  -8   13.20    1.80
   0  -8  -8  125.89    6.30
   0  -8  -8  125.99    6.00
   0  -8   8  127.19    6.10
   0   8  -8  123.69    6.60
   0   8  -8  114.79    6.70
  -2  -8  -8   30.10    2.70
  -2  -8  -8   29.00    3.30
   2  -8   8   27.00    2.50
  -2  -8  -8   24.70    2.50
  -2   8  -8   26.60    2.20
  -2   8  -8   24.40    2.60
  -4  -8  -8    1.60    1.50
  -4  -8  -8    2.40    1.20
   4  -8   8    1.70    1.30
  -4  -8  -8   -1.70    1.40
  -4   8  -8    5.70    1.80
  -4   8  -8    6.10    1.90
   6  -8   8   13.10    2.60
  -6  -8  -8   10.70    2.10
  -6   8  -8   14.90    2.30
  -8  -8  -8   26.80    3.10
  -8  -8  -8   21.00    2.00
  -8   8  -8   20.30    1.90
  15  -9  -8   14.20    1.20
  15   9  -8   15.00    1.50
  13  -9  -8    1.20    1.00
  13   9  -8   -0.60    0.90
  11  -9  -8    6.80    2.90
  11  -9  -8    1.10    0.80
  11   9  -8    1.90    1.00
   9  -9  -8   14.30    2.20
   9  -9  -8   17.20    1.40
  -9  -9   8   12.60    2.70
   9   9  -8   18.60    1.80
   7  -9  -8    2.70    1.00
   7  -9  -8    2.20    0.70
  -7  -9   8    2.70    1.60
   7   9  -8    4.00    2.20
   7   9  -8    2.50    1.30
   5  -9  -8  130.49    6.10
   5  -9  -8  132.69    6.30
  -5  -9   8  118.79    6.30
   5   9  -8  134.59    6.30
   5   9  -8  132.59    6.80
   3  -9  -8  100.99    5.10
  -3  -9   8   93.69    5.00
   3  -9  -8   98.89    4.80
   3   9  -8   97.29    5.00
   3   9  -8  105.19    5.50
   1  -9  -8    1.00    0.90
   1  -9  -8   -0.20    0.90
  -1  -9   8    1.00    1.50
   1   9  -8    0.00    1.10
   1   9  -8   -0.60    1.30
  -1  -9  -8    0.20    1.00
  -1  -9  -8   -0.20    0.80
  -1  -9  -8   -0.50    1.90
   1  -9   8    0.30    1.20
  -1   9  -8    0.20    1.20
  -1   9  -8    2.60    1.10
  -3  -9  -8   12.40    2.10
  -3  -9  -8   15.00    2.90
   3  -9   8   15.80    2.00
  -3  -9  -8   17.10    2.20
  -3   9  -8   13.70    2.10
  -3   9  -8   18.70    2.00
   5  -9   8    7.10    2.30
  -5  -9  -8   11.50    2.30
  -5  -9  -8   12.90    2.20
  -5   9  -8   10.30    2.00
  -5   9  -8    8.80    2.40
  -7  -9  -8    2.50    1.10
  -7  -9  -8    1.40    1.00
  -7   9  -8    1.60    0.90
  12 -10  -8    0.40    0.80
  12  10  -8    1.40    1.00
  10 -10  -8    6.90    1.50
  10 -10  -8   11.40    1.80
  10  10  -8    6.70    1.50
  -8 -10   8    6.70    2.10
   8 -10  -8    6.20    1.40
   8 -10  -8    5.60    1.70
   8  10  -8    6.30    1.40
   6 -10  -8    2.50    0.70
   6 -10  -8    4.80    1.70
  -6 -10   8    3.40    1.70
   6  10  -8    3.40    1.10
   6  10  -8    1.90    1.80
  -4 -10   8   53.99    3.40
   4 -10  -8   60.49    3.30
   4 -10  -8   58.89    3.00
   4  10  -8   56.99    3.90
   4  10  -8   56.79    3.20
   2 -10  -8    5.50    1.70
   2 -10  -8    4.70    1.30
  -2 -10   8    5.70    1.80
   2  10  -8    3.50    1.10
   2  10  -8    2.60    1.30
   0 -10  -8    0.10    0.80
   0 -10  -8   -0.10    0.90
   0 -10   8    0.50    1.30
   0  10  -8    2.90    1.10
   0  10  -8    1.50    1.10
  -2 -10  -8    9.90    1.70
   2 -10   8    9.20    1.90
  -2  10  -8   13.80    2.60
  -2  10  -8    7.40    2.00
  -4 -10  -8    5.20    1.70
   4 -10   8    5.20    1.70
  -4 -10  -8    4.50    1.20
  -4  10  -8    7.10    1.70
  -6 -10  -8    1.10    0.80
  -6  10  -8    1.20    0.80
   9 -11  -8   11.40    1.40
   9 -11  -8   15.20    1.80
   9  11  -8   11.80    1.50
   7 -11  -8    2.40    0.90
   7 -11  -8    3.20    0.80
   7  11  -8    2.90    1.00
   5 -11  -8    7.70    1.60
  -5 -11   8    4.00    2.20
   5 -11  -8    7.60    1.10
   5  11  -8   10.40    2.70
   5  11  -8    9.60    1.50
   3 -11  -8   36.90    2.10
   3 -11  -8   33.30    2.30
  -3 -11   8   27.70    2.80
   3  11  -8   33.80    2.80
   3  11  -8   29.80    2.20
   1 -11  -8    7.70    1.60
  -1 -11   8    7.90    2.00
   1 -11  -8    7.50    1.30
   1  11  -8    7.80    1.80
   1  11  -8   10.00    2.00
  -1 -11  -8   10.00    1.50
  -1 -11  -8    6.00    1.90
   1 -11   8    8.70    2.40
  -1  11  -8    5.70    1.80
  -3 -11  -8    3.80    1.40
  -3  11  -8    4.10    1.50
   4 -12  -8    2.10    0.60
   4 -12  -8    1.50    0.70
   4  12  -8   -2.90    1.80
   2 -12  -8    0.90    0.70
   2 -12  -8    1.40    0.70
   2  12  -8    1.20    1.10
 -20   0   9   -0.80    1.00
  18   0  -9   -0.20    1.60
 -18   0   9   -0.20    1.00
  16   0  -9    1.10    1.50
  14   0  -9    0.30    1.40
  12   0  -9    1.00    1.80
  10   0  -9   -0.30    1.40
   8   0  -9    1.80    1.50
   6   0  -9    0.10    1.40
   6   0  -9   -3.30    1.80
   4   0  -9    1.40    1.60
   4   0  -9   -0.60    1.50
   2   0  -9    1.80    1.90
   2   0  -9    3.50    2.10
   2   0  -9    1.40    1.30
   0   0  -9    0.20    1.60
   0   0  -9   -0.10    1.10
  -2   0  -9    1.40    1.40
  -2   0  -9    1.00    1.20
  -4   0  -9   -0.80    1.10
  -4   0  -9    0.00    1.10
  -6   0  -9    0.00    1.00
  -6   0  -9   -1.80    1.00
  -8   0  -9    0.30    0.90
  -8   0  -9   -0.70    0.90
 -10   0  -9    0.90    0.80
 -10   0  -9   -0.20    0.80
 -12   0  -9   -0.60    0.70
 -12   0  -9    0.40    0.90
 -19  -1   9   21.30    2.10
  17  -1  -9   19.90    2.30
  17   1  -9   20.90    2.50
  15  -1  -9   -0.50    2.50
  15   1  -9    1.60    1.50
  13  -1  -9   25.50    3.00
  13   1  -9   21.00    2.50
  11  -1  -9   37.00    3.20
  11  -1  -9   36.20    3.00
  11   1  -9   31.90    2.80
   9  -1  -9   53.29    3.50
   9   1  -9   56.69    3.40
   9   1  -9   47.30    4.20
   7  -1  -9  134.29    6.60
   7   1  -9  126.09    6.70
   7   1  -9  135.79    6.60
   5  -1  -9    8.00    2.20
   5  -1  -9   10.10    3.10
   5   1  -9    9.00    2.00
   5   1  -9   11.00    2.30
   3  -1  -9   -1.80    1.50
   3  -1  -9    0.80    1.90
   3   1  -9    1.00    1.60
   3   1  -9   -0.60    1.30
   1  -1  -9   25.40    3.60
   1  -1  -9   16.10    2.40
   1   1  -9   15.40    3.10
   1   1  -9   15.60    2.00
  -1  -1  -9   77.29    4.20
  -1  -1  -9   74.89    4.60
  -1   1  -9   80.49    4.50
  -1   1  -9   80.09    4.20
  -3  -1  -9   89.39    5.00
  -3  -1  -9  102.89    5.20
  -3   1  -9  101.69    5.10
  -3   1  -9   97.29    4.90
  -5  -1  -9  262.47   11.70
  -5  -1  -9  241.58   11.70
  -5   1  -9  247.98   11.90
  -5   1  -9  271.47   11.70
  -7  -1  -9   15.20    1.90
  -7  -1  -9   11.90    1.70
  -7   1  -9   16.50    1.70
  -7   1  -9   11.70    1.70
  -9  -1  -9    0.70    0.80
  -9  -1  -9   -0.70    0.80
  -9   1  -9    0.00    0.80
  -9   1  -9   -0.60    0.90
 -11  -1  -9    0.70    0.80
 -11  -1  -9    0.40    0.70
 -11   1  -9    0.90    0.90
 -11   1  -9    0.70    0.70
 -18  -2   9   21.00    2.50
  18  -2  -9   15.70    2.30
 -16  -2   9   44.90    3.30
  16   2  -9   42.50    3.10
 -14  -2   9   25.40    5.80
  14  -2  -9   33.70    2.80
  14   2  -9   35.40    2.70
  12  -2  -9   72.99    4.90
  12  -2  -9   73.49    4.40
  12   2  -9   69.69    4.10
  10  -2  -9   40.90    3.10
  10  -2  -9   42.20    3.00
  10   2  -9   39.00    3.00
  10   2  -9   38.20    3.50
   8  -2  -9   16.70    2.40
   8   2  -9   19.50    2.30
   8   2  -9   17.80    2.70
   6  -2  -9    5.20    1.70
   6   2  -9    4.60    1.60
   6   2  -9    1.40    1.50
   4  -2  -9   62.39    4.00
   4   2  -9   65.99    3.70
   4   2  -9   61.79    3.70
   2  -2  -9   31.50    3.80
   2  -2  -9   21.70    2.90
   2   2  -9   19.60    3.50
   2   2  -9   25.10    2.30
   0  -2  -9   63.49    4.50
   0  -2  -9   60.59    3.90
   0   2  -9   62.59    3.50
   0   2  -9   63.79    4.10
  -2  -2  -9   12.10    2.20
  -2  -2  -9   11.80    2.70
  -2   2  -9    9.00    1.70
  -2   2  -9   13.10    2.40
  -4  -2  -9   47.20    3.10
  -4  -2  -9   52.29    3.40
  -4   2  -9   52.59    3.10
  -4   2  -9   52.69    3.20
  -6  -2  -9    5.10    1.70
  -6  -2  -9    4.00    1.10
  -6   2  -9    3.80    1.10
  -6   2  -9    2.20    1.10
  -8  -2  -9   -0.10    0.90
  -8  -2  -9   -0.70    0.90
  -8   2  -9   -0.30    0.90
  -8   2  -9    0.80    0.80
 -10  -2  -9   17.00    1.60
 -10  -2  -9   13.10    1.50
 -10   2  -9   14.50    1.70
 -10   2  -9   14.80    1.50
  17  -3  -9    9.40    2.20
  17   3  -9   15.50    3.00
  15  -3  -9    5.10    1.50
  15   3  -9    4.40    1.80
  13  -3  -9   18.30    1.90
  13  -3  -9   21.50    2.50
  13   3  -9   22.60    2.50
  13   3  -9   18.00    3.20
  11  -3  -9   30.50    2.60
  11  -3  -9   31.30    2.90
  11   3  -9   32.30    2.70
  11   3  -9   30.50    3.20
   9  -3  -9   -0.30    1.70
   9  -3  -9    2.10    1.50
   9   3  -9    2.80    1.60
   9   3  -9    0.40    1.50
   7  -3  -9   34.10    3.40
   7  -3  -9   34.50    3.00
   7   3  -9   35.40    2.90
   7   3  -9   34.80    2.70
   5  -3  -9   48.60    3.60
   5   3  -9   49.99    3.30
   5   3  -9   50.49    3.20
   3  -3  -9   25.20    3.70
   3   3  -9   14.60    3.70
   3   3  -9   23.50    2.50
   1  -3  -9   21.20    3.20
   1  -3  -9   26.00    3.70
   1   3  -9   20.50    3.10
   1   3  -9   28.10    2.30
  -1  -3  -9   -1.20    1.40
  -1  -3  -9    2.20    1.50
  -1   3  -9    2.60    1.50
  -1   3  -9   -0.90    1.00
  -3  -3  -9    1.20    1.20
   3  -3   9    1.90    2.00
  -3  -3  -9    1.20    1.30
  -3   3  -9    2.70    0.90
  -3   3  -9    0.60    1.20
  -5  -3  -9   13.40    2.10
  -5  -3  -9   10.50    1.80
  -5   3  -9   11.90    1.70
  -5   3  -9   12.80    2.00
  -7  -3  -9   47.20    2.90
  -7  -3  -9   42.00    2.60
  -7   3  -9   45.40    2.70
  -7   3  -9   43.40    2.70
  -9  -3  -9    7.00    1.70
  -9  -3  -9    6.50    1.20
  -9   3  -9    8.60    1.70
  -9   3  -9    5.50    1.40
 -11  -3  -9    9.90    1.40
 -11  -3  -9    8.20    1.20
 -11   3  -9   11.40    1.40
 -11   3  -9    9.70    1.50
  16  -4  -9    2.20    1.50
  14  -4  -9    1.20    1.70
  14   4  -9    1.20    1.70
  14   4  -9    2.90    1.80
  12  -4  -9   11.50    1.90
  12  -4  -9   10.90    2.40
  12   4  -9    9.40    2.50
  12   4  -9    7.90    2.10
  10  -4  -9   10.50    2.50
  10  -4  -9    8.20    1.90
  10   4  -9    5.40    1.50
  10   4  -9    9.90    2.00
   8  -4  -9   12.80    2.30
   8  -4  -9    9.00    2.50
   8   4  -9   11.00    2.10
   8   4  -9    9.30    2.20
   6  -4  -9   29.10    3.10
   6  -4  -9   32.70    3.00
   6   4  -9   33.30    2.60
   6   4  -9   29.80    2.60
   4  -4  -9   17.50    4.10
   4   4  -9   18.10    4.30
   4   4  -9   24.90    2.20
   2   4  -9    0.30    1.00
   2   4  -9    0.40    1.90
   0  -4  -9   15.20    3.30
   0  -4  -9   14.80    3.10
   0   4  -9   15.30    1.70
   0   4  -9   17.10    2.80
  -2  -4  -9   23.60    2.90
  -2  -4  -9   19.70    3.20
   2  -4   9   26.20    2.60
  -2   4  -9   27.20    2.00
  -2   4  -9   27.20    2.50
  -4  -4  -9    2.70    1.40
  -4  -4  -9    4.50    1.40
   4  -4   9    1.30    2.30
  -4   4  -9    1.50    1.20
  -4   4  -9    1.90    1.20
  -6  -4  -9    0.50    1.10
  -6  -4  -9    0.50    1.20
  -6   4  -9    0.30    1.10
  -6   4  -9    0.10    1.00
  -8  -4  -9    8.30    1.70
  -8  -4  -9    7.00    1.40
  -8   4  -9    6.00    1.70
  -8   4  -9    8.20    1.60
 -10  -4  -9    3.20    0.90
 -10  -4  -9    5.40    1.30
 -10   4  -9    6.40    1.40
 -10   4  -9    2.90    0.80
  17  -5  -9    2.60    1.60
  15  -5  -9    1.70    1.60
  15   5  -9    2.60    1.60
  13  -5  -9    9.50    2.40
  13  -5  -9    7.30    1.60
  13   5  -9    5.50    1.40
  11  -5  -9   10.90    1.80
  11  -5  -9   10.90    2.60
  11   5  -9    6.80    2.10
   9  -5  -9    2.20    2.10
   9   5  -9    0.10    1.20
   7  -5  -9   68.99    4.50
   7  -5  -9   67.79    3.80
   7   5  -9   72.09    3.90
   5  -5  -9   60.99    3.60
   5   5  -9   56.99    3.40
   3   5  -9    1.60    2.00
   3   5  -9    1.40    1.10
   1   5  -9   -0.20    1.70
   1   5  -9    2.10    1.00
   1  -5   9   -0.20    1.30
  -1  -5  -9   -2.80    1.70
  -1   5  -9   -0.20    0.90
  -1   5  -9    0.20    1.40
  -3  -5  -9   24.60    4.00
  -3  -5  -9   16.00    2.80
  -3  -5  -9   15.10    2.70
   3  -5   9   17.90    2.50
  -3   5  -9   18.80    2.20
  -3   5  -9   18.60    1.90
  -5  -5  -9   39.80    2.90
  -5  -5  -9   57.79    5.60
  -5  -5  -9   46.20    3.10
  -5   5  -9   44.10    2.90
  -5   5  -9   46.70    2.80
  -7  -5  -9   20.70    2.10
  -7  -5  -9   15.10    1.80
  -7   5  -9   18.70    1.90
  -7   5  -9   22.40    2.00
  -9  -5  -9    1.20    0.90
  -9  -5  -9    1.40    0.90
  -9   5  -9    1.90    1.10
  -9   5  -9    1.50    0.90
  16  -6  -9   18.20    2.40
  16   6  -9   21.40    2.40
  14  -6  -9   30.10    2.00
  14  -6  -9   31.10    2.90
  14   6  -9   29.40    2.30
  12  -6  -9    4.90    1.40
  12  -6  -9    2.70    2.30
  12   6  -9    1.10    1.20
  10  -6  -9   10.30    2.90
  10  -6  -9    6.30    1.60
  10   6  -9    3.50    1.30
   8  -6  -9   21.70    3.40
   8  -6  -9   25.10    2.20
   8   6  -9   25.60    2.50
   6  -6  -9    4.80    1.30
   6  -6  -9   13.00    3.20
   6   6  -9    6.20    1.70
   4  -6  -9   45.90    3.10
   4  -6  -9   44.90    3.90
   4   6  -9   53.09    4.40
   4   6  -9   48.30    2.90
   2  -6  -9   64.49    4.40
   2  -6  -9   67.69    4.10
   2   6  -9   72.69    5.90
   2   6  -9   67.59    3.70
   0  -6   9    1.70    1.20
   0  -6  -9    0.50    3.70
   0  -6  -9    0.80    1.50
   0   6  -9    1.60    1.60
   2  -6   9   23.10    2.30
  -2  -6  -9   18.10    3.10
  -2  -6  -9   24.40    3.30
  -2   6  -9   25.30    2.50
  -2   6  -9   20.70    2.00
  -4  -6  -9   40.80    3.70
  -4  -6  -9   29.30    2.90
   4  -6   9   37.90    3.10
  -4   6  -9   36.90    2.40
  -4   6  -9   37.90    2.60
  -6  -6  -9    0.20    1.40
  -6  -6  -9   -0.40    1.10
  -6  -6  -9    6.10    3.30
  -6   6  -9   -0.50    1.00
  -6   6  -9   -0.30    1.10
  -8  -6  -9    8.00    1.60
  -8   6  -9    7.90    1.60
  -8   6  -9    7.50    1.40
  15  -7  -9   -0.50    1.00
  15   7  -9    1.40    1.10
  13  -7  -9   17.60    2.90
  13  -7  -9   13.60    1.50
  13   7  -9   11.60    1.70
  11  -7  -9   25.90    1.90
  11  -7  -9   31.40    3.50
  11   7  -9   19.10    2.10
   9  -7  -9    0.60    0.90
   9  -7  -9    0.60    1.50
   9  -7  -9    0.90    2.80
   9   7  -9    0.10    1.00
   7  -7  -9    1.70    0.90
   7  -7  -9    0.90    1.40
   7   7  -9    1.30    1.00
   5  -7  -9   -1.00    1.10
   5  -7  -9    0.40    1.30
   5   7  -9    0.40    1.00
   5   7  -9    3.70    2.30
   3  -7  -9   36.70    2.60
  -3  -7   9   30.40    2.70
   3  -7  -9   39.10    3.10
   3   7  -9   34.50    3.80
   3   7  -9   39.80    2.50
   1  -7  -9   21.10    2.70
  -1  -7   9   17.80    2.00
   1  -7  -9   14.00    2.50
   1   7  -9   23.80    3.00
   1   7  -9   16.00    1.80
   1  -7   9   16.60    2.00
  -1  -7  -9   10.80    2.20
  -1  -7  -9   14.80    2.60
  -1   7  -9   16.10    1.70
  -1   7  -9   18.50    2.50
  -3  -7  -9   -1.60    1.50
  -3  -7  -9    0.80    1.30
   3  -7   9    1.70    1.50
  -3   7  -9   -0.60    0.90
  -3   7  -9    0.60    1.30
  -5  -7  -9    6.40    2.10
  -5  -7  -9   15.30    5.20
   5  -7   9    8.40    2.50
  -5   7  -9    8.40    1.70
  -5   7  -9   10.70    1.50
  -7  -7  -9    0.50    1.00
  -7  -7  -9    0.90    1.40
  -7   7  -9    5.30    1.70
  -7   7  -9    1.90    0.80
  14  -8  -9    0.40    0.70
  14   8  -9    0.80    0.90
  12  -8  -9   -0.30    0.70
  12   8  -9   -0.10    0.90
 -10  -8   9   -1.10    1.90
  10  -8  -9   -0.30    0.80
  10   8  -9    0.90    1.10
  -8  -8   9    2.00    1.60
   8  -8  -9    4.70    1.40
   8  -8  -9    3.70    1.30
   8   8  -9    5.00    1.60
   6  -8  -9   24.00    2.60
  -6  -8   9   22.80    2.40
   6  -8  -9   25.60    1.90
   6   8  -9   24.10    2.00
  -4  -8   9   47.70    3.00
   4  -8  -9   48.80    3.30
   4  -8  -9   49.40    2.80
   4   8  -9   48.20    2.90
   4   8  -9   44.90    4.00
   2  -8  -9    3.20    1.20
  -2  -8   9    3.40    1.30
   2  -8  -9    3.50    1.10
   2   8  -9    4.50    1.60
   2   8  -9    5.30    1.70
   0  -8  -9    3.10    1.50
   0  -8   9    1.10    1.30
   0  -8  -9   -0.20    1.00
   0   8  -9   -1.20    1.30
   0   8  -9   -0.30    0.90
   2  -8   9    0.20    1.30
  -2  -8  -9   -0.10    1.10
  -2  -8  -9    0.90    2.20
  -2   8  -9    1.40    1.00
  -2   8  -9    1.10    1.20
   4  -8   9   -2.30    1.90
  -4  -8  -9    0.00    1.40
  -4  -8  -9   -0.30    1.10
  -4   8  -9    0.90    0.90
  -4   8  -9   -0.60    1.00
  -6  -8  -9   -1.40    1.20
  -6  -8  -9    0.90    1.20
  -6   8  -9    1.80    1.90
  -6   8  -9   -0.30    0.80
  13  -9  -9    8.90    1.10
  13   9  -9    6.70    1.30
  11  -9  -9   29.20    2.30
  11   9  -9   31.80    2.10
   9  -9  -9   -0.80    0.70
  -9  -9   9   -1.60    1.90
   9   9  -9   -0.60    0.80
   7  -9  -9   70.49    4.20
   7  -9  -9   84.09    3.90
   7   9  -9   84.09    4.10
   5  -9  -9    3.90    1.10
  -5  -9   9    3.00    1.40
   5  -9  -9    5.70    1.40
   5   9  -9    6.80    1.50
  -3  -9   9    3.30    1.40
   3  -9  -9    2.40    1.00
   3  -9  -9    5.70    2.00
   3   9  -9    4.00    1.60
   3   9  -9    3.40    0.90
   1  -9  -9    0.60    0.90
  -1  -9   9    1.00    1.30
   1  -9  -9    0.20    2.00
   1   9  -9    0.40    1.20
   1   9  -9    1.00    1.10
  -1  -9  -9    9.00    2.50
   1  -9   9    6.80    1.90
  -1   9  -9    6.10    1.80
  -1   9  -9    9.30    1.50
  -3  -9  -9   -0.30    1.00
  -3   9  -9    1.20    0.90
  -5   9  -9   11.40    1.40
  10 -10  -9   42.80    2.20
  10  10  -9   39.70    2.30
   8 -10  -9   14.50    1.40
   8  10  -9   15.20    1.80
   6 -10  -9    1.30    0.80
   6 -10  -9   -1.30    1.00
   6  10  -9    0.60    0.90
   4 -10  -9    2.00    0.90
  -4 -10   9    3.10    1.40
   4 -10  -9    0.70    0.90
   4  10  -9    0.90    1.60
   4  10  -9    1.60    0.80
   2 -10  -9   41.40    2.60
   2 -10  -9   49.60    2.90
   2  10  -9   46.60    3.10
   2  10  -9   41.00    2.60
   0 -10  -9   18.70    2.10
   0  10  -9   21.80    2.10
   0  10  -9   19.30    1.80
  -2 -10  -9   12.10    2.10
  -2  10  -9   16.90    1.60
  16   0 -10    2.60    1.60
  14   0 -10   80.09    4.40
  12   0 -10    5.70    1.70
  10   0 -10   27.40    2.80
   8   0 -10    2.80    1.60
   6   0 -10   58.19    3.70
   4   0 -10   25.30    2.80
   4   0 -10   18.40    2.50
   2   0 -10   72.99    4.00
   0   0 -10    6.90    1.90
  -2   0 -10    0.40    1.10
  -2   0 -10   -1.60    1.30
  -4   0 -10   14.00    1.90
  -4   0 -10   15.80    2.20
  -6   0 -10   25.80    2.00
  -6   0 -10   27.50    2.10
  -8   0 -10   39.50    2.40
  -8   0 -10   41.80    2.40
  17  -1 -10    2.80    1.80
  15  -1 -10   47.50    3.10
  15   1 -10   50.59    3.20
  13  -1 -10    0.00    1.50
  13   1 -10    2.90    1.50
  11  -1 -10    4.20    1.60
  11   1 -10    8.00    2.10
   9  -1 -10   34.40    2.90
   9   1 -10   39.70    3.70
   7  -1 -10    0.30    1.70
   7   1 -10   -1.40    2.30
   7   1 -10    2.40    1.60
   5  -1 -10   20.30    3.70
   5  -1 -10   32.00    3.10
   5   1 -10   32.20    2.70
   5   1 -10   28.60    2.60
   3  -1 -10   73.89    4.70
   3  -1 -10   78.09    4.80
   3   1 -10   70.39    4.00
   1  -1 -10   -1.90    2.10
   1   1 -10    0.50    1.00
  -1  -1 -10    9.50    2.10
  -1  -1 -10   17.80    2.90
  -1   1 -10   11.70    2.50
  -1   1 -10   10.80    1.80
  -3  -1 -10   20.20    2.00
  -3  -1 -10   23.20    2.50
  -3   1 -10   20.10    2.00
  -3   1 -10   26.40    2.40
  -5  -1 -10   -0.20    0.90
  -5  -1 -10    0.50    0.90
  -5   1 -10    0.90    0.90
  -5   1 -10   -0.90    0.90
  -7  -1 -10   46.00    2.60
  -7  -1 -10   46.80    2.70
  -7   1 -10   50.39    2.70
  -7   1 -10   45.30    2.60
  -9  -1 -10   45.40    2.40
  -9  -1 -10   37.90    2.20
  -9   1 -10   40.20    2.20
  -9   1 -10   41.70    2.30
  16  -2 -10    1.30    1.50
  16   2 -10    3.00    1.70
  14  -2 -10   -0.30    1.60
  14   2 -10    0.50    1.60
  12  -2 -10   -0.80    1.60
  12   2 -10    0.80    1.60
  10  -2 -10    0.80    1.70
  10   2 -10    0.00    1.60
  10   2 -10    0.10    1.80
   8  -2 -10   29.10    2.80
   8   2 -10   29.40    3.00
   6  -2 -10   18.50    2.80
   6   2 -10   12.30    3.00
   6   2 -10   17.90    2.30
   4  -2 -10   15.00    3.70
   4   2 -10   12.00    1.90
   2  -2 -10   -2.70    1.80
   2   2 -10    0.90    1.00
   2   2 -10   -0.80    2.00
   0  -2 -10    1.60    1.70
   0  -2 -10    1.90    1.50
   0   2 -10    0.60    1.60
   0   2 -10    0.70    1.40
  -2  -2 -10    0.50    1.30
  -2  -2 -10   -0.30    1.20
  -2   2 -10   -0.80    1.00
  -2   2 -10    0.40    1.20
  -4  -2 -10   35.00    2.60
  -4  -2 -10   29.40    2.30
  -4   2 -10   32.20    2.40
  -4   2 -10   31.80    2.20
  -6  -2 -10    5.10    1.30
  -6  -2 -10    5.60    1.70
  -6   2 -10    3.90    1.30
  -8  -2 -10   12.40    1.60
  -8  -2 -10   14.80    2.10
  -8   2 -10   13.30    1.30
  -8   2 -10   14.00    1.50
  15  -3 -10   57.19    3.50
  15   3 -10   56.39    3.60
  13  -3 -10   16.90    2.40
  13   3 -10   18.40    2.30
  11  -3 -10    0.70    1.50
  11  -3 -10    2.70    1.70
  11   3 -10    4.70    1.60
  11   3 -10    6.20    1.80
   9  -3 -10   17.80    2.70
   9   3 -10   18.00    2.60
   9   3 -10   18.60    2.30
   7  -3 -10    7.80    2.60
   7   3 -10   10.30    2.80
   7   3 -10    7.70    2.20
   5  -3 -10   33.10    3.70
   1  -3 -10   10.30    3.00
   1   3 -10   11.90    1.80
   1   3 -10   12.40    2.80
  -1  -3 -10    1.90    1.80
  -1  -3 -10   -0.40    1.50
   1  -3  10   -0.80    1.90
  -1   3 -10    1.80    1.30
  -1   3 -10    0.30    0.90
  -3  -3 -10    1.60    1.40
  -3  -3 -10    0.80    1.20
  -3   3 -10   -1.00    0.90
  -3   3 -10   -0.20    1.10
  -5  -3 -10   -1.00    1.00
  -5  -3 -10    0.60    1.20
  -5   3 -10   -0.30    0.90
  -5   3 -10    0.10    1.00
  -7  -3 -10   48.30    2.60
  -7  -3 -10   43.00    2.50
  -7   3 -10   45.30    2.50
  -7   3 -10   39.50    2.50
  14  -4 -10   34.10    2.90
  12  -4 -10   50.09    3.00
  12  -4 -10   48.90    3.50
  12   4 -10   54.19    3.40
  10  -4 -10   43.80    3.70
  10  -4 -10   43.50    3.10
  10   4 -10   41.60    3.10
   8  -4 -10    1.90    2.10
   8   4 -10    2.30    1.40
   6  -4 -10   21.70    3.80
   6   4 -10   21.30    2.20
   4   4 -10    1.50    1.00
   2   4 -10   -0.10    1.80
   2   4 -10   -0.80    1.00
   0  -4  10   13.20    2.20
   0   4 -10   10.60    1.50
   0   4 -10    8.40    2.60
  -2  -4 -10    6.00    1.70
   2  -4  10    9.60    3.10
  -2  -4 -10    5.30    1.70
  -2   4 -10    9.70    2.10
  -2   4 -10    7.00    1.40
  -4  -4 -10    0.60    1.30
  -4  -4 -10    1.80    1.10
  -4   4 -10    1.10    0.90
  -4   4 -10    1.00    0.90
  -6  -4 -10   13.40    1.90
  -6  -4 -10    8.00    1.70
  -6   4 -10   11.10    1.40
  -6   4 -10   10.10    1.50
  -8  -4 -10    0.60    0.90
  -8  -4 -10    0.20    0.90
  -8   4 -10    0.00    0.80
  -8   4 -10   -0.40    0.70
  13  -5 -10    0.20    0.90
  13  -5 -10    1.60    1.90
  13   5 -10    0.70    1.40
  11  -5 -10    3.10    2.20
  11  -5 -10    0.80    1.10
  11   5 -10    1.20    1.30
   9  -5 -10   63.99    4.40
   9  -5 -10   58.79    3.60
   9   5 -10   60.69    3.60
   7   5 -10   27.50    2.30
   5   5 -10    0.40    1.10
   3   5 -10   17.80    3.30
   3   5 -10   17.80    1.80
  -1  -5  10   15.10    2.00
   1   5 -10   13.40    1.60
   1   5 -10   13.20    2.60
   1  -5  10    4.60    1.70
  -1   5 -10    5.80    2.10
  -1   5 -10    6.40    1.40
  -3  -5 -10    8.80    2.70
  -3   5 -10   16.80    1.90
  -3   5 -10   12.80    1.60
  -5  -5 -10   13.20    2.90
  -5  -5 -10    7.60    2.40
  -5   5 -10   10.90    1.50
  -5   5 -10    9.40    1.40
  -7  -5 -10    1.10    1.10
  -7   5 -10    0.70    0.70
  -7   5 -10    0.10    0.90
  14   6 -10   -1.60    1.60
  12  -6 -10    4.70    1.70
  12  -6 -10    5.30    2.50
  12   6 -10    6.60    1.70
  10  -6 -10   -0.80    2.90
  10  -6 -10    4.40    1.20
  10   6 -10    6.00    1.70
   8  -6 -10   -0.80    1.30
   8   6 -10    2.10    1.10
   6   6 -10    2.90    1.10
  -4  -6  10    0.90    1.30
   4   6 -10    1.30    0.90
  -2  -6  10   11.60    3.40
   2   6 -10   14.10    1.50
   0  -6  10   -2.50    1.30
   0   6 -10    0.10    0.80
   0   6 -10   -1.70    1.20
   2  -6  10    2.80    1.80
  -2   6 -10    0.80    0.80
  -2   6 -10    2.00    1.10
  -4   6 -10    1.30    0.90
  -4   6 -10    2.30    0.90
  -6  -6 -10    6.80    2.20
  13  -7 -10    2.90    0.90
  13   7 -10    6.60    1.60
  11  -7 -10   13.50    1.60
  11   7 -10   18.00    1.90
  -9  -7  10    0.40    1.30
   9  -7 -10    3.70    1.60
   9   7 -10    6.10    1.90
  -7  -7  10    2.50    1.30
   7  -7 -10    3.90    1.50
   7   7 -10    6.30    1.70
  -5  -7  10   29.90    2.30
   5   7 -10   31.80    2.10
  -3  -7  10   49.90    3.00
   3   7 -10   52.49    2.80
   3   7 -10   41.90    4.00
  -1  -7  10   25.80    2.20
   1   7 -10   24.30    1.80
   1   7 -10   20.60    2.60
   1  -7  10   -1.60    1.50
  -1   7 -10    1.80    1.10
  -1   7 -10   -0.50    0.80
  -3   7 -10   10.00    2.10
  -3   7 -10    7.70    1.60
  -5   7 -10    1.00    0.70
  10  -8 -10    3.60    1.00
  10   8 -10    1.30    0.90
  -8  -8  10    2.20    1.50
   8  -8 -10    6.40    1.80
   8   8 -10    5.90    1.50
  -6  -8  10   10.70    2.00
   6  -8 -10   13.50    2.30
   6   8 -10   14.60    1.50
  -4  -8  10    0.50    1.30
   4   8 -10    0.80    0.80
  -2  -8  10   14.30    2.00
   2   8 -10   15.40    1.40
   0   8 -10   18.50    2.10
   0   8 -10   20.30    1.60
  -2   8 -10    1.00    0.90
  -2   8 -10    0.60    0.90
   7   9 -10    1.90    0.70
   5   9 -10    5.70    1.20
   3   9 -10    4.50    1.20
   1   9 -10    4.90    1.20
  14   0 -11    0.60    1.70
  12   0 -11    0.10    1.70
  10   0 -11   -2.90    1.80
   8   0 -11    1.10    1.80
   4   0 -11   -2.70    1.70
   2   0 -11    0.00    1.30
   0   0 -11   -0.10    1.10
  -2   0 -11    1.40    1.30
  -2   0 -11    0.40    1.00
  -4   0 -11   -0.60    0.80
  -4   0 -11   -0.70    1.20
  -6   0 -11    1.80    1.00
  -6   0 -11    0.40    0.80
  13  -1 -11   38.20    3.00
  13   1 -11   31.40    2.70
  11  -1 -11   42.70    3.20
  11   1 -11   37.40    2.90
   9  -1 -11    2.60    2.00
   9   1 -11    3.10    1.80
   7   1 -11   10.50    2.80
   5   1 -11    2.60    1.50
   3  -1 -11   -0.30    1.80
   3   1 -11   -1.40    1.20
   1  -1 -11    8.30    2.20
   1   1 -11    5.50    1.70
  -1  -1 -11   28.30    2.20
  -1  -1 -11   35.80    5.50
  -1   1 -11   28.70    3.10
  -1   1 -11   27.10    2.10
  -3  -1 -11   -0.30    0.90
  -3  -1 -11   -1.10    1.40
  -3   1 -11    1.30    1.00
  -3   1 -11    1.20    2.30
  -5  -1 -11    3.50    1.30
  -5  -1 -11    4.40    1.20
  -5   1 -11    3.70    1.10
  -5   1 -11    2.90    1.00
  14   2 -11   30.30    3.60
  12  -2 -11    5.40    2.00
  12   2 -11    3.60    1.70
  10  -2 -11   41.60    3.40
   8  -2 -11   23.40    3.20
   8   2 -11   22.50    2.80
   6  -2 -11   22.80    4.90
   4   2 -11    1.30    1.20
   2   2 -11   24.80    2.10
   0  -2 -11   -0.10    1.50
   0   2 -11   -1.20    0.90
   0   2 -11   -2.40    1.60
  -2  -2 -11   19.80    3.00
  -2  -2 -11   19.10    2.40
  -2   2 -11   14.00    2.50
  -2   2 -11   16.70    1.60
  -4  -2 -11   -1.70    1.00
  -4  -2 -11   -0.50    1.40
  -4   2 -11   -0.40    1.00
  -4   2 -11   -0.40    0.70
  11  -3 -11   11.90    3.00
   9  -3 -11   10.60    3.50
   7   3 -11    5.00    1.40
   5   3 -11   31.00    2.30
   3   3 -11    1.50    1.00
  -1  -3  11   11.20    3.20
   1   3 -11   16.70    1.60
  -1   3 -11    4.00    2.40
  -1   3 -11    9.80    1.70
  -3  -3 -11   -1.90    1.80
  -3  -3 -11    0.30    1.40
  -3   3 -11   -0.30    1.00
  -3   3 -11    0.00    0.80
  -5   3 -11    1.10    0.90
  -5   3 -11    0.00    0.70
  10   4 -11    0.60    1.40
   8   4 -11    6.60    1.90
   6   4 -11    0.90    1.10
   4   4 -11    0.10    0.90
  -2  -4  11   11.50    2.30
   2   4 -11   14.20    2.00
   0   4 -11    3.80    1.50
   0   4 -11   -0.10    0.90
  -2   4 -11    1.00    1.20
  -2   4 -11    2.70    0.80
  -4   4 -11   -0.20    0.90
  -4   4 -11    2.10    0.70
  11   5 -11   20.00    2.20
   9   5 -11    6.90    2.10
   7   5 -11   10.20    1.70
  -5  -5  11    5.40    1.40
  -3  -5  11    1.30    1.40
   3   5 -11    0.30    0.90
   1   5 -11   49.80    3.00
   1   5 -11   33.90    4.20
  -1   5 -11   30.00    2.40
  -1   5 -11   29.40    1.90
  -3   5 -11    0.60    0.80
  10   6 -11   77.99    3.90
  -8  -6  11   30.70    2.90
   8   6 -11   37.70    2.20
  -6  -6  11    1.30    1.30
   6   6 -11    1.80    0.90
  -4  -6  11    9.60    2.00
   4   6 -11   10.40    1.50
   2   6 -11    3.80    1.10
   0   6 -11    1.30    0.80
   7   7 -11   12.90    1.50
   5   7 -11   42.70    2.40
   3   7 -11    1.50    0.70
   1   7 -11   -0.10    0.70
   2   0 -12   -3.00    2.60
   0   0 -12    9.70    2.30
   3   1 -12    4.10    1.50
   1   1 -12    3.40    1.20
  -1   1 -12    0.80    1.00
   4   2 -12   -0.50    1.40
   2   2 -12   -0.40    1.10
   0   2 -12    1.40    1.00
   5   3 -12   21.30    2.20
   3   3 -12    9.30    1.70
   1   3 -12    0.80    0.90
   6   4 -12   37.10    2.50
   4   4 -12    7.30    1.60
   0   0  0     0.00    0.00
;
_shelx_hkl_checksum     22342
_shelx_fab_file
;
    2    0    0     95.77      0.00
    4    0    0     61.60      0.00
    6    0    0     29.13      0.00
    8    0    0      6.27      0.00
   10    0    0     -6.28      0.00
   12    0    0     -9.95      0.00
   14    0    0     -8.13      0.00
   16    0    0     -4.27      0.00
   18    0    0     -1.20      0.00
   20    0    0      0.77      0.00
   22    0    0      2.34      0.00
    3    1    0     70.28      0.00
    5    1    0     39.50      0.00
    7    1    0     14.58      0.00
    9    1    0     -1.23      0.00
   11    1    0     -8.07      0.00
   13    1    0     -8.27      0.00
   15    1    0     -5.19      0.00
   17    1    0     -1.81      0.00
   19    1    0      0.29      0.00
   21    1    0      1.63      0.00
   23    1    0      2.06      0.00
    2    2    0     55.95      0.00
    4    2    0     36.92      0.00
    6    2    0     17.55      0.00
    8    2    0      3.54      0.00
   10    2    0     -3.91      0.00
   12    2    0     -5.62      0.00
   14    2    0     -3.83      0.00
   16    2    0     -1.16      0.00
   18    2    0      0.68      0.00
   20    2    0      1.42      0.00
   22    2    0      1.37      0.00
    3    3    0     20.36      0.00
    5    3    0     11.18      0.00
    7    3    0      3.65      0.00
    9    3    0     -0.47      0.00
   11    3    0     -1.85      0.00
   13    3    0     -0.99      0.00
   15    3    0      0.70      0.00
   17    3    0      1.63      0.00
   19    3    0      1.74      0.00
   21    3    0      1.18      0.00
    4    4    0     -0.84      0.00
    6    4    0     -1.68      0.00
    8    4    0     -0.80      0.00
   10    4    0      0.47      0.00
   12    4    0      1.39      0.00
   14    4    0      2.45      0.00
   16    4    0      2.74      0.00
   18    4    0      2.17      0.00
   20    4    0      1.39      0.00
   22    4    0      0.48      0.00
    3    5    0    -10.60      0.00
    5    5    0     -7.68      0.00
    7    5    0     -4.09      0.00
    9    5    0     -0.31      0.00
   11    5    0      1.82      0.00
   13    5    0      2.64      0.00
   15    5    0      2.78      0.00
   17    5    0      2.22      0.00
   19    5    0      1.50      0.00
   21    5    0      0.70      0.00
    0    6    0    -15.81      0.00
    2    6    0    -13.93      0.00
    4    6    0    -10.18      0.00
    6    6    0     -6.47      0.00
    8    6    0     -2.68      0.00
   10    6    0      0.26      0.00
   12    6    0      1.34      0.00
   14    6    0      1.28      0.00
   16    6    0      1.06      0.00
   18    6    0      0.90      0.00
   20    6    0      0.52      0.00
    1    7    0    -11.11      0.00
    3    7    0     -8.92      0.00
    5    7    0     -6.31      0.00
    7    7    0     -3.99      0.00
    9    7    0     -1.77      0.00
   11    7    0     -0.48      0.00
   13    7    0     -0.63      0.00
   15    7    0     -0.96      0.00
   17    7    0     -0.62      0.00
   19    7    0     -0.39      0.00
    0    8    0     -5.66      0.00
    2    8    0     -5.34      0.00
    4    8    0     -4.51      0.00
    6    8    0     -3.62      0.00
    8    8    0     -2.77      0.00
   10    8    0     -2.00      0.00
   12    8    0     -2.02      0.00
   14    8    0     -2.53      0.00
   16    8    0     -2.27      0.00
   18    8    0     -1.61      0.00
   20    8    0     -1.21      0.00
    1    9    0     -2.06      0.00
    3    9    0     -2.41      0.00
    5    9    0     -2.50      0.00
    7    9    0     -2.49      0.00
    9    9    0     -2.56      0.00
   11    9    0     -2.73      0.00
   13    9    0     -3.08      0.00
   15    9    0     -3.03      0.00
   17    9    0     -2.37      0.00
   19    9    0     -1.68      0.00
    0   10    0     -1.05      0.00
    2   10    0     -1.42      0.00
    4   10    0     -1.84      0.00
    6   10    0     -1.86      0.00
    8   10    0     -2.06      0.00
   10   10    0     -2.52      0.00
   12   10    0     -2.83      0.00
   14   10    0     -2.71      0.00
   16   10    0     -2.22      0.00
    1   11    0     -1.85      0.00
    3   11    0     -2.22      0.00
    5   11    0     -2.02      0.00
    7   11    0     -1.50      0.00
    9   11    0     -1.54      0.00
   11   11    0     -1.87      0.00
   13   11    0     -1.76      0.00
   15   11    0     -1.34      0.00
    0   12    0     -3.12      0.00
    2   12    0     -3.21      0.00
    4   12    0     -2.86      0.00
    6   12    0     -1.72      0.00
    8   12    0     -0.83      0.00
   10   12    0     -0.77      0.00
   12   12    0     -0.72      0.00
   14   12    0     -0.35      0.00
    1   13    0     -4.36      0.00
    3   13    0     -3.70      0.00
    5   13    0     -2.18      0.00
    7   13    0     -0.69      0.00
    9   13    0     -0.20      0.00
   11   13    0     -0.18      0.00
   13   13    0      0.14      0.00
    0   14    0     -4.82      0.00
    2   14    0     -4.15      0.00
    4   14    0     -2.42      0.00
    6   14    0     -0.62      0.00
    8   14    0      0.09      0.00
   10   14    0     -0.06      0.00
    1   15    0     -3.59      0.00
    3   15    0     -2.23      0.00
    5   15    0     -0.54      0.00
  -23    1    1     -1.06      0.00
  -21    1    1     -1.49      0.00
  -19    1    1     -0.89      0.00
  -17    1    1     -0.25      0.00
  -15    1    1      0.59      0.00
  -13    1    1      2.06      0.00
  -11    1    1      3.59      0.00
   -9    1    1      4.49      0.00
   -7    1    1      3.63      0.00
   -5    1    1      0.13      0.00
   -3    1    1     -6.87      0.00
   -1    1    1    -17.57      0.00
    1    1    1    -26.79      0.00
    3    1    1    -27.80      0.00
    5    1    1    -22.14      0.00
    7    1    1    -15.36      0.00
    9    1    1     -9.18      0.00
   11    1    1     -4.01      0.00
   13    1    1     -0.63      0.00
   15    1    1      1.10      0.00
   17    1    1      1.43      0.00
   19    1    1      1.05      0.00
   21    1    1      0.59      0.00
  -22    2    1     -1.90      0.00
  -20    2    1     -2.11      0.00
  -18    2    1     -1.43      0.00
  -16    2    1     -0.58      0.00
  -14    2    1      1.17      0.00
  -12    2    1      3.62      0.00
  -10    2    1      5.93      0.00
   -8    2    1      6.54      0.00
   -6    2    1      3.25      0.00
   -4    2    1     -4.86      0.00
   -2    2    1    -18.66      0.00
    0    2    1    -35.09      0.00
    2    2    1    -43.86      0.00
    4    2    1    -40.27      0.00
    6    2    1    -30.83      0.00
    8    2    1    -20.72      0.00
   10    2    1    -11.07      0.00
   12    2    1     -3.77      0.00
   14    2    1      0.50      0.00
   16    2    1      2.23      0.00
   18    2    1      1.92      0.00
   20    2    1      1.06      0.00
   22    2    1      0.19      0.00
  -23    3    1     -0.76      0.00
  -21    3    1     -2.09      0.00
  -19    3    1     -2.49      0.00
  -17    3    1     -2.34      0.00
  -15    3    1     -1.57      0.00
  -13    3    1      0.23      0.00
  -11    3    1      2.76      0.00
   -9    3    1      5.00      0.00
   -7    3    1      4.50      0.00
   -5    3    1     -0.49      0.00
   -3    3    1    -10.56      0.00
   -1    3    1    -25.55      0.00
    1    3    1    -39.17      0.00
    3    3    1    -42.86      0.00
    5    3    1    -37.37      0.00
    7    3    1    -28.38      0.00
    9    3    1    -18.11      0.00
   11    3    1     -8.62      0.00
   13    3    1     -2.18      0.00
   15    3    1      1.20      0.00
   17    3    1      1.92      0.00
   19    3    1      1.12      0.00
   21    3    1      0.34      0.00
  -22    4    1     -0.96      0.00
  -20    4    1     -2.33      0.00
  -18    4    1     -3.26      0.00
  -16    4    1     -3.92      0.00
  -14    4    1     -4.03      0.00
  -12    4    1     -2.92      0.00
  -10    4    1     -0.75      0.00
   -8    4    1      1.02      0.00
   -6    4    1      0.80      0.00
   -4    4    1     -2.56      0.00
   -2    4    1    -10.47      0.00
    0    4    1    -21.62      0.00
    2    4    1    -29.82      0.00
    4    4    1    -30.91      0.00
    6    4    1    -26.84      0.00
    8    4    1    -20.29      0.00
   10    4    1    -12.57      0.00
   12    4    1     -5.77      0.00
   14    4    1     -1.46      0.00
   16    4    1      0.36      0.00
   18    4    1      0.53      0.00
   20    4    1      0.21      0.00
   22    4    1      0.02      0.00
  -21    5    1     -1.36      0.00
  -19    5    1     -3.00      0.00
  -17    5    1     -4.68      0.00
  -15    5    1     -6.58      0.00
  -13    5    1     -7.70      0.00
  -11    5    1     -6.96      0.00
   -9    5    1     -5.03      0.00
   -7    5    1     -2.53      0.00
   -5    5    1     -0.05      0.00
   -3    5    1     -0.04      0.00
   -1    5    1     -4.39      0.00
    1    5    1    -11.11      0.00
    3    5    1    -16.09      0.00
    5    5    1    -17.30      0.00
    7    5    1    -15.73      0.00
    9    5    1    -12.58      0.00
   11    5    1     -8.26      0.00
   13    5    1     -4.20      0.00
   15    5    1     -1.87      0.00
   17    5    1     -0.79      0.00
   19    5    1     -0.19      0.00
   21    5    1     -0.01      0.00
  -20    6    1     -2.00      0.00
  -18    6    1     -4.18      0.00
  -16    6    1     -6.74      0.00
  -14    6    1     -9.40      0.00
  -12    6    1    -10.51      0.00
  -10    6    1     -9.56      0.00
   -8    6    1     -6.97      0.00
   -6    6    1     -2.39      0.00
   -4    6    1      2.50      0.00
   -2    6    1      4.59      0.00
    0    6    1      3.04      0.00
    2    6    1     -1.03      0.00
    4    6    1     -5.26      0.00
    6    6    1     -7.71      0.00
    8    6    1     -8.60      0.00
   10    6    1     -8.04      0.00
   12    6    1     -5.80      0.00
   14    6    1     -3.45      0.00
   16    6    1     -1.93      0.00
   18    6    1     -0.72      0.00
   20    6    1     -0.16      0.00
  -21    7    1     -0.78      0.00
  -19    7    1     -2.83      0.00
  -17    7    1     -5.44      0.00
  -15    7    1     -8.18      0.00
  -13    7    1    -10.34      0.00
  -11    7    1    -10.77      0.00
   -9    7    1     -9.16      0.00
   -7    7    1     -5.18      0.00
   -5    7    1      0.58      0.00
   -3    7    1      5.61      0.00
   -1    7    1      8.25      0.00
    1    7    1      7.78      0.00
    5    7    1     -0.45      0.00
    7    7    1     -3.70      0.00
    9    7    1     -5.62      0.00
   11    7    1     -5.77      0.00
   13    7    1     -4.21      0.00
   15    7    1     -2.37      0.00
   17    7    1     -0.91      0.00
   19    7    1     -0.16      0.00
  -20    8    1     -1.13      0.00
  -18    8    1     -3.38      0.00
  -16    8    1     -5.70      0.00
  -14    8    1     -7.60      0.00
  -12    8    1     -8.80      0.00
  -10    8    1     -8.51      0.00
   -8    8    1     -5.92      0.00
   -6    8    1     -1.25      0.00
   -4    8    1      3.70      0.00
   -2    8    1      7.37      0.00
    0    8    1      9.08      0.00
    2    8    1      7.68      0.00
    4    8    1      3.65      0.00
    6    8    1     -0.33      0.00
    8    8    1     -3.02      0.00
   10    8    1     -4.47      0.00
   12    8    1     -4.21      0.00
   14    8    1     -2.53      0.00
   16    8    1     -0.78      0.00
   18    8    1      0.08      0.00
  -19    9    1     -1.30      0.00
  -17    9    1     -3.13      0.00
  -15    9    1     -4.43      0.00
  -13    9    1     -5.29      0.00
  -11    9    1     -5.76      0.00
   -9    9    1     -4.64      0.00
   -7    9    1     -1.48      0.00
   -5    9    1      2.27      0.00
   -3    9    1      5.14      0.00
   -1    9    1      6.75      0.00
    1    9    1      6.49      0.00
    3    9    1      4.02      0.00
    5    9    1      0.73      0.00
    7    9    1     -1.71      0.00
    9    9    1     -3.10      0.00
   11    9    1     -3.44      0.00
   13    9    1     -2.37      0.00
   15    9    1     -0.58      0.00
   17    9    1      0.45      0.00
  -18   10    1     -1.17      0.00
  -16   10    1     -2.05      0.00
  -14   10    1     -2.29      0.00
  -12   10    1     -2.53      0.00
  -10   10    1     -2.30      0.00
   -8   10    1     -0.52      0.00
   -6   10    1      1.97      0.00
   -4   10    1      3.67      0.00
   -2   10    1      4.32      0.00
    0   10    1      3.95      0.00
    2   10    1      2.38      0.00
    4   10    1      0.12      0.00
    6   10    1     -1.75      0.00
    8   10    1     -2.64      0.00
   10   10    1     -2.61      0.00
   12   10    1     -1.74      0.00
   14   10    1     -0.24      0.00
   16   10    1      0.83      0.00
  -15   11    1     -0.67      0.00
  -13   11    1     -0.38      0.00
  -11   11    1     -0.26      0.00
   -9   11    1      0.53      0.00
   -7   11    1      2.15      0.00
   -5   11    1      3.21      0.00
   -3   11    1      3.02      0.00
   -1   11    1      2.04      0.00
    1   11    1      0.59      0.00
    3   11    1     -0.96      0.00
    5   11    1     -2.19      0.00
    7   11    1     -2.74      0.00
    9   11    1     -2.37      0.00
   11   11    1     -1.23      0.00
   13   11    1      0.16      0.00
   15   11    1      1.09      0.00
  -14   12    1      0.29      0.00
  -12   12    1      0.63      0.00
  -10   12    1      0.94      0.00
   -8   12    1      1.84      0.00
   -6   12    1      2.86      0.00
   -4   12    1      2.79      0.00
   -2   12    1      1.42      0.00
    0   12    1     -0.46      0.00
    2   12    1     -1.90      0.00
    4   12    1     -2.48      0.00
    6   12    1     -2.52      0.00
    8   12    1     -2.13      0.00
   10   12    1     -1.12      0.00
   12   12    1      0.18      0.00
   14   12    1      1.03      0.00
  -13   13    1      0.44      0.00
  -11   13    1      0.72      0.00
   -9   13    1      1.13      0.00
   -7   13    1      1.89      0.00
   -5   13    1      2.40      0.00
   -3   13    1      1.69      0.00
   -1   13    1     -0.23      0.00
    1   13    1     -2.04      0.00
    3   13    1     -2.55      0.00
    5   13    1     -2.07      0.00
    7   13    1     -1.46      0.00
    9   13    1     -0.82      0.00
   11   13    1      0.02      0.00
  -10   14    1      0.54      0.00
   -8   14    1      0.94      0.00
   -6   14    1      1.34      0.00
   -4   14    1      1.43      0.00
   -2   14    1      0.54      0.00
    0   14    1     -1.04      0.00
    2   14    1     -1.87      0.00
    4   14    1     -1.50      0.00
    6   14    1     -0.85      0.00
    8   14    1     -0.42      0.00
   -7   15    1      0.51      0.00
   -5   15    1      0.54      0.00
   -3   15    1      0.56      0.00
   -1   15    1      0.01      0.00
    1   15    1     -0.65      0.00
    3   15    1     -0.64      0.00
    5   15    1     -0.33      0.00
  -22    0    2     -0.71      0.00
  -20    0    2     -1.56      0.00
  -18    0    2     -0.96      0.00
  -16    0    2      0.11      0.00
  -14    0    2      0.36      0.00
  -12    0    2     -0.45      0.00
  -10    0    2     -2.69      0.00
   -8    0    2     -6.41      0.00
   -6    0    2    -11.46      0.00
   -4    0    2    -16.14      0.00
   -2    0    2    -18.25      0.00
    2    0    2    -20.89      0.00
    4    0    2    -18.52      0.00
    6    0    2    -13.41      0.00
    8    0    2    -10.09      0.00
   10    0    2     -8.34      0.00
   12    0    2     -6.50      0.00
   14    0    2     -4.45      0.00
   16    0    2     -1.99      0.00
   18    0    2     -0.20      0.00
   20    0    2      0.10      0.00
   22    0    2      0.02      0.00
  -23    1    2      0.00      0.00
  -21    1    2     -0.73      0.00
  -19    1    2     -1.04      0.00
  -17    1    2     -0.28      0.00
  -15    1    2      0.20      0.00
  -13    1    2     -0.52      0.00
  -11    1    2     -2.72      0.00
   -9    1    2     -6.30      0.00
   -7    1    2    -10.98      0.00
   -5    1    2    -15.89      0.00
   -3    1    2    -18.40      0.00
   -1    1    2    -17.95      0.00
    1    1    2    -17.07      0.00
    3    1    2    -15.31      0.00
    5    1    2    -11.43      0.00
    7    1    2     -8.14      0.00
    9    1    2     -6.92      0.00
   11    1    2     -6.11      0.00
   13    1    2     -4.97      0.00
   15    1    2     -3.19      0.00
   17    1    2     -1.08      0.00
   19    1    2     -0.10      0.00
   21    1    2     -0.14      0.00
  -22    2    2      0.45      0.00
  -20    2    2      0.06      0.00
  -18    2    2     -0.12      0.00
  -16    2    2      0.08      0.00
  -14    2    2     -0.75      0.00
  -12    2    2     -3.64      0.00
  -10    2    2     -8.18      0.00
   -8    2    2    -13.48      0.00
   -6    2    2    -18.43      0.00
   -4    2    2    -20.65      0.00
   -2    2    2    -17.98      0.00
    0    2    2    -11.84      0.00
    2    2    2     -5.82      0.00
    4    2    2     -1.75      0.00
    6    2    2      0.01      0.00
    8    2    2     -0.37      0.00
   10    2    2     -1.83      0.00
   12    2    2     -3.09      0.00
   14    2    2     -3.27      0.00
   16    2    2     -2.20      0.00
   18    2    2     -0.94      0.00
   20    2    2     -0.51      0.00
  -23    3    2      0.44      0.00
  -21    3    2      0.88      0.00
  -19    3    2      0.70      0.00
  -17    3    2      0.45      0.00
  -15    3    2     -0.29      0.00
  -13    3    2     -3.26      0.00
  -11    3    2     -8.50      0.00
   -9    3    2    -14.83      0.00
   -7    3    2    -20.80      0.00
   -5    3    2    -23.43      0.00
   -3    3    2    -19.94      0.00
   -1    3    2    -10.61      0.00
    1    3    2      0.69      0.00
    3    3    2      8.51      0.00
    5    3    2     10.65      0.00
    7    3    2      9.17      0.00
    9    3    2      5.90      0.00
   11    3    2      1.84      0.00
   13    3    2     -1.09      0.00
   15    3    2     -2.05      0.00
   17    3    2     -1.82      0.00
   19    3    2     -1.16      0.00
   21    3    2     -0.66      0.00
  -22    4    2      0.38      0.00
  -20    4    2      0.97      0.00
  -18    4    2      1.00      0.00
  -16    4    2      0.51      0.00
  -14    4    2     -1.65      0.00
  -12    4    2     -6.32      0.00
  -10    4    2    -12.49      0.00
   -8    4    2    -18.97      0.00
   -6    4    2    -23.08      0.00
   -4    4    2    -21.06      0.00
   -2    4    2    -12.20      0.00
    0    4    2      0.72      0.00
    2    4    2     12.28      0.00
    4    4    2     17.41      0.00
    6    4    2     16.72      0.00
    8    4    2     13.32      0.00
   10    4    2      8.06      0.00
   12    4    2      2.77      0.00
   14    4    2     -0.25      0.00
   16    4    2     -1.44      0.00
   18    4    2     -1.49      0.00
   20    4    2     -0.73      0.00
  -21    5    2      0.27      0.00
  -19    5    2      0.97      0.00
  -17    5    2      0.96      0.00
  -15    5    2     -0.06      0.00
  -13    5    2     -2.96      0.00
  -11    5    2     -7.57      0.00
   -9    5    2    -12.86      0.00
   -7    5    2    -17.33      0.00
   -5    5    2    -17.89      0.00
   -3    5    2    -12.60      0.00
   -1    5    2     -2.49      0.00
    1    5    2      9.17      0.00
    3    5    2     17.08      0.00
    5    5    2     18.63      0.00
    7    5    2     16.26      0.00
    9    5    2     11.89      0.00
   11    5    2      6.32      0.00
   13    5    2      1.96      0.00
   15    5    2     -0.14      0.00
   17    5    2     -0.83      0.00
   19    5    2     -0.47      0.00
  -22    6    2     -0.36      0.00
  -20    6    2      0.29      0.00
  -18    6    2      0.74      0.00
  -16    6    2      0.55      0.00
  -14    6    2     -0.35      0.00
  -12    6    2     -2.44      0.00
  -10    6    2     -5.57      0.00
   -8    6    2     -8.69      0.00
   -6    6    2    -10.22      0.00
   -4    6    2     -8.68      0.00
   -2    6    2     -3.65      0.00
    0    6    2      4.11      0.00
    2    6    2     11.57      0.00
    4    6    2     14.91      0.00
    6    6    2     13.95      0.00
    8    6    2     11.07      0.00
   10    6    2      7.22      0.00
   12    6    2      3.29      0.00
   14    6    2      0.82      0.00
   16    6    2      0.03      0.00
   18    6    2      0.13      0.00
   20    6    2      0.37      0.00
  -21    7    2     -0.25      0.00
  -19    7    2      0.15      0.00
  -17    7    2      0.36      0.00
  -15    7    2      0.53      0.00
  -13    7    2      0.77      0.00
  -11    7    2      0.25      0.00
   -9    7    2     -0.97      0.00
   -7    7    2     -1.79      0.00
   -5    7    2     -1.72      0.00
   -3    7    2     -0.59      0.00
   -1    7    2      2.18      0.00
    3    7    2      8.42      0.00
    5    7    2      8.33      0.00
    7    7    2      6.69      0.00
    9    7    2      4.79      0.00
   11    7    2      2.80      0.00
   13    7    2      1.05      0.00
   15    7    2      0.32      0.00
   17    7    2      0.46      0.00
   19    7    2      0.52      0.00
  -20    8    2     -0.24      0.00
  -18    8    2     -0.04      0.00
  -16    8    2      0.39      0.00
  -14    8    2      1.52      0.00
  -12    8    2      3.00      0.00
  -10    8    2      3.83      0.00
   -8    8    2      4.27      0.00
   -6    8    2      4.61      0.00
   -4    8    2      4.29      0.00
   -2    8    2      3.80      0.00
    0    8    2      3.70      0.00
    2    8    2      3.36      0.00
    4    8    2      2.42      0.00
    6    8    2      1.33      0.00
    8    8    2      0.60      0.00
   10    8    2      0.42      0.00
   12    8    2      0.36      0.00
   14    8    2      0.28      0.00
   16    8    2      0.46      0.00
   18    8    2      0.50      0.00
  -19    9    2     -0.27      0.00
  -17    9    2      0.07      0.00
  -15    9    2      1.11      0.00
  -13    9    2      3.02      0.00
  -11    9    2      5.19      0.00
   -9    9    2      6.93      0.00
   -7    9    2      8.15      0.00
   -5    9    2      8.06      0.00
   -3    9    2      6.39      0.00
   -1    9    2      4.12      0.00
    1    9    2      1.58      0.00
    3    9    2     -0.99      0.00
    5    9    2     -2.65      0.00
    7    9    2     -3.13      0.00
    9    9    2     -2.61      0.00
   11    9    2     -1.32      0.00
   13    9    2     -0.10      0.00
   15    9    2      0.50      0.00
   17    9    2      0.53      0.00
  -18   10    2     -0.19      0.00
  -16   10    2      0.58      0.00
  -14   10    2      2.04      0.00
  -12   10    2      4.20      0.00
  -10   10    2      6.58      0.00
   -8   10    2      8.52      0.00
   -6   10    2      9.25      0.00
   -4   10    2      8.05      0.00
   -2   10    2      5.31      0.00
    0   10    2      1.88      0.00
    2   10    2     -1.61      0.00
    4   10    2     -4.13      0.00
    6   10    2     -5.05      0.00
    8   10    2     -4.63      0.00
   10   10    2     -3.09      0.00
   12   10    2     -1.00      0.00
   14   10    2      0.41      0.00
   16   10    2      0.65      0.00
  -17   11    2      0.13      0.00
  -15   11    2      1.12      0.00
  -13   11    2      2.54      0.00
  -11   11    2      4.57      0.00
   -9   11    2      6.72      0.00
   -7   11    2      7.98      0.00
   -5   11    2      7.77      0.00
   -3   11    2      6.01      0.00
   -1   11    2      2.95      0.00
    1   11    2     -0.70      0.00
    3   11    2     -3.73      0.00
    5   11    2     -5.20      0.00
    7   11    2     -5.11      0.00
    9   11    2     -3.82      0.00
   11   11    2     -1.80      0.00
   13   11    2     -0.05      0.00
   15   11    2      0.55      0.00
  -14   12    2      1.25      0.00
  -12   12    2      2.33      0.00
  -10   12    2      4.08      0.00
   -8   12    2      5.62      0.00
   -6   12    2      5.99      0.00
   -4   12    2      5.25      0.00
   -2   12    2      3.51      0.00
    0   12    2      0.72      0.00
    2   12    2     -2.26      0.00
    4   12    2     -4.20      0.00
    6   12    2     -4.62      0.00
    8   12    2     -3.67      0.00
   10   12    2     -1.96      0.00
   12   12    2     -0.45      0.00
  -13   13    2      0.92      0.00
  -11   13    2      1.73      0.00
   -9   13    2      3.18      0.00
   -7   13    2      4.04      0.00
   -5   13    2      3.70      0.00
   -3   13    2      2.80      0.00
   -1   13    2      1.41      0.00
    1   13    2     -0.57      0.00
    3   13    2     -2.39      0.00
    5   13    2     -3.35      0.00
    7   13    2     -3.14      0.00
    9   13    2     -1.93      0.00
   11   13    2     -0.63      0.00
  -10   14    2      1.28      0.00
   -8   14    2      2.29      0.00
   -6   14    2      2.41      0.00
   -4   14    2      1.75      0.00
   -2   14    2      1.08      0.00
    0   14    2      0.30      0.00
    2   14    2     -0.68      0.00
    4   14    2     -1.58      0.00
    6   14    2     -2.05      0.00
    8   14    2     -1.75      0.00
   -5   15    2      1.05      0.00
   -3   15    2      0.60      0.00
   -1   15    2      0.34      0.00
    1   15    2      0.11      0.00
    3   15    2     -0.28      0.00
  -23    1    3      0.61      0.00
  -21    1    3      1.27      0.00
  -19    1    3      1.94      0.00
  -17    1    3      2.04      0.00
  -15    1    3      1.66      0.00
  -13    1    3      0.46      0.00
  -11    1    3     -2.18      0.00
   -9    1    3     -5.69      0.00
   -7    1    3     -9.09      0.00
   -5    1    3    -11.03      0.00
   -3    1    3     -9.90      0.00
   -1    1    3     -5.69      0.00
    1    1    3      0.40      0.00
    3    1    3      6.01      0.00
    5    1    3      8.22      0.00
    7    1    3      7.25      0.00
    9    1    3      5.63      0.00
   11    1    3      3.97      0.00
   13    1    3      2.22      0.00
   15    1    3      1.00      0.00
   17    1    3      0.17      0.00
   19    1    3     -0.35      0.00
   21    1    3     -0.30      0.00
  -22    2    3      1.36      0.00
  -20    2    3      2.42      0.00
  -18    2    3      3.30      0.00
  -16    2    3      3.20      0.00
  -14    2    3      1.95      0.00
  -12    2    3     -1.25      0.00
  -10    2    3     -6.25      0.00
   -8    2    3    -11.74      0.00
   -6    2    3    -16.08      0.00
   -4    2    3    -16.49      0.00
   -2    2    3    -11.47      0.00
    0    2    3     -2.66      0.00
    2    2    3      6.91      0.00
    4    2    3     12.92      0.00
    6    2    3     13.16      0.00
    8    2    3     10.51      0.00
   10    2    3      7.65      0.00
   12    2    3      4.70      0.00
   14    2    3      2.53      0.00
   16    2    3      1.28      0.00
   18    2    3      0.10      0.00
   20    2    3     -0.43      0.00
  -23    3    3      1.14      0.00
  -21    3    3      1.63      0.00
  -19    3    3      2.87      0.00
  -17    3    3      3.70      0.00
  -15    3    3      3.06      0.00
  -13    3    3      0.53      0.00
  -11    3    3     -3.92      0.00
   -9    3    3     -9.17      0.00
   -7    3    3    -13.77      0.00
   -5    3    3    -15.51      0.00
   -3    3    3    -12.04      0.00
   -1    3    3     -4.02      0.00
    1    3    3      5.53      0.00
    3    3    3     12.99      0.00
    5    3    3     15.17      0.00
    7    3    3     12.75      0.00
    9    3    3      9.04      0.00
   11    3    3      5.49      0.00
   13    3    3      2.88      0.00
   15    3    3      1.80      0.00
   17    3    3      0.99      0.00
   19    3    3      0.04      0.00
  -22    4    3      1.05      0.00
  -20    4    3      1.61      0.00
  -18    4    3      2.78      0.00
  -16    4    3      3.07      0.00
  -14    4    3      1.62      0.00
  -12    4    3     -1.40      0.00
  -10    4    3     -5.20      0.00
   -8    4    3     -8.38      0.00
   -6    4    3     -9.35      0.00
   -4    4    3     -6.84      0.00
   -2    4    3     -1.10      0.00
    0    4    3      5.86      0.00
    2    4    3     11.59      0.00
    4    4    3     13.90      0.00
    6    4    3     12.05      0.00
    8    4    3      7.85      0.00
   10    4    3      3.77      0.00
   12    4    3      1.12      0.00
   14    4    3      0.26      0.00
   16    4    3      0.36      0.00
   18    4    3      0.32      0.00
   20    4    3      0.27      0.00
  -21    5    3      1.00      0.00
  -19    5    3      1.50      0.00
  -17    5    3      2.03      0.00
  -15    5    3      1.48      0.00
  -13    5    3     -0.19      0.00
  -11    5    3     -2.27      0.00
   -9    5    3     -3.94      0.00
   -7    5    3     -3.63      0.00
   -5    5    3     -0.50      0.00
   -3    5    3      4.23      0.00
   -1    5    3      8.78      0.00
    1    5    3     11.80      0.00
    3    5    3     12.31      0.00
    5    5    3     10.00      0.00
    7    5    3      5.49      0.00
    9    5    3      0.70      0.00
   11    5    3     -2.16      0.00
   13    5    3     -2.70      0.00
   15    5    3     -2.04      0.00
   17    5    3     -0.96      0.00
   19    5    3      0.03      0.00
  -22    6    3      0.86      0.00
  -20    6    3      1.02      0.00
  -18    6    3      1.03      0.00
  -16    6    3      0.76      0.00
  -14    6    3     -0.19      0.00
  -12    6    3     -1.19      0.00
  -10    6    3     -1.68      0.00
   -8    6    3     -0.85      0.00
   -6    6    3      2.53      0.00
   -4    6    3      7.48      0.00
   -2    6    3     11.52      0.00
    0    6    3     13.29      0.00
    2    6    3     12.25      0.00
    4    6    3      8.65      0.00
    6    6    3      3.62      0.00
    8    6    3     -1.62      0.00
   10    6    3     -5.14      0.00
   12    6    3     -5.72      0.00
   14    6    3     -4.61      0.00
   16    6    3     -3.04      0.00
   18    6    3     -1.23      0.00
  -21    7    3      0.91      0.00
  -19    7    3      0.80      0.00
  -17    7    3      0.42      0.00
  -15    7    3     -0.18      0.00
  -13    7    3     -0.96      0.00
  -11    7    3     -1.20      0.00
   -9    7    3     -0.41      0.00
   -7    7    3      2.22      0.00
   -5    7    3      6.73      0.00
   -3    7    3     11.04      0.00
   -1    7    3     13.17      0.00
    1    7    3     12.35      0.00
    3    7    3      8.57      0.00
    5    7    3      3.18      0.00
    7    7    3     -2.15      0.00
    9    7    3     -6.14      0.00
   11    7    3     -7.48      0.00
   13    7    3     -6.36      0.00
   15    7    3     -4.47      0.00
   17    7    3     -2.54      0.00
  -20    8    3      0.80      0.00
  -18    8    3      0.57      0.00
  -16    8    3      0.25      0.00
  -14    8    3     -0.25      0.00
  -12    8    3     -0.87      0.00
  -10    8    3     -0.85      0.00
   -8    8    3      0.53      0.00
   -6    8    3      3.61      0.00
   -4    8    3      7.45      0.00
   -2    8    3     10.11      0.00
    0    8    3     10.38      0.00
    2    8    3      8.03      0.00
    4    8    3      3.76      0.00
    6    8    3     -0.99      0.00
    8    8    3     -4.95      0.00
   10    8    3     -7.07      0.00
   12    8    3     -6.78      0.00
   14    8    3     -4.98      0.00
   16    8    3     -3.07      0.00
  -19    9    3      0.64      0.00
  -17    9    3      0.59      0.00
  -15    9    3      0.57      0.00
  -13    9    3      0.11      0.00
  -11    9    3     -0.63      0.00
   -9    9    3     -0.74      0.00
   -7    9    3      0.37      0.00
   -5    9    3      2.70      0.00
   -3    9    3      5.26      0.00
   -1    9    3      6.53      0.00
    1    9    3      5.82      0.00
    3    9    3      3.64      0.00
    5    9    3      0.68      0.00
    7    9    3     -2.49      0.00
    9    9    3     -4.89      0.00
   11    9    3     -5.54      0.00
   13    9    3     -4.50      0.00
   15    9    3     -2.89      0.00
  -18   10    3      0.52      0.00
  -16   10    3      0.80      0.00
  -14   10    3      0.90      0.00
  -12   10    3      0.23      0.00
  -10   10    3     -0.82      0.00
   -8   10    3     -1.39      0.00
   -6   10    3     -1.04      0.00
   -4   10    3      0.36      0.00
   -2   10    3      2.08      0.00
    0   10    3      2.75      0.00
    2   10    3      2.28      0.00
    4   10    3      1.33      0.00
    6   10    3     -0.25      0.00
    8   10    3     -2.21      0.00
   10   10    3     -3.27      0.00
   12   10    3     -3.02      0.00
   14   10    3     -2.15      0.00
  -17   11    3      0.51      0.00
  -15   11    3      0.95      0.00
  -13   11    3      0.87      0.00
  -11   11    3     -0.19      0.00
   -9   11    3     -1.61      0.00
   -7   11    3     -2.57      0.00
   -5   11    3     -2.67      0.00
   -3   11    3     -1.71      0.00
   -1   11    3     -0.38      0.00
    1   11    3      0.38      0.00
    3   11    3      0.79      0.00
    5   11    3      0.77      0.00
    7   11    3     -0.18      0.00
    9   11    3     -1.19      0.00
   11   11    3     -1.31      0.00
   13   11    3     -1.04      0.00
  -14   12    3      0.90      0.00
  -12   12    3      0.49      0.00
  -10   12    3     -0.92      0.00
   -8   12    3     -2.40      0.00
   -6   12    3     -3.27      0.00
   -4   12    3     -3.37      0.00
   -2   12    3     -2.62      0.00
    0   12    3     -1.47      0.00
    2   12    3     -0.31      0.00
    4   12    3      0.68      0.00
    6   12    3      0.86      0.00
    8   12    3      0.23      0.00
   10   12    3     -0.18      0.00
   12   12    3     -0.22      0.00
  -13   13    3      0.70      0.00
  -11   13    3      0.06      0.00
   -9   13    3     -1.32      0.00
   -7   13    3     -2.51      0.00
   -5   13    3     -3.07      0.00
   -3   13    3     -3.00      0.00
   -1   13    3     -2.34      0.00
    1   13    3     -1.25      0.00
    3   13    3      0.03      0.00
    5   13    3      0.97      0.00
    7   13    3      1.05      0.00
    9   13    3      0.55      0.00
  -10   14    3     -0.14      0.00
   -8   14    3     -1.26      0.00
   -6   14    3     -2.07      0.00
   -4   14    3     -2.18      0.00
   -2   14    3     -1.86      0.00
    0   14    3     -1.30      0.00
    2   14    3     -0.45      0.00
    4   14    3      0.47      0.00
    6   14    3      1.04      0.00
   -5   15    3     -1.25      0.00
   -3   15    3     -0.94      0.00
   -1   15    3     -0.66      0.00
    1   15    3     -0.37      0.00
  -22    0    4      0.08      0.00
  -20    0    4      0.86      0.00
  -18    0    4      2.68      0.00
  -16    0    4      5.91      0.00
  -14    0    4     10.00      0.00
  -12    0    4     12.46      0.00
  -10    0    4     10.16      0.00
   -8    0    4      2.09      0.00
   -6    0    4    -11.29      0.00
   -4    0    4    -27.09      0.00
   -2    0    4    -38.45      0.00
    0    0    4    -39.14      0.00
    2    0    4    -29.06      0.00
    4    0    4    -14.20      0.00
    6    0    4     -1.96      0.00
    8    0    4      5.01      0.00
   10    0    4      8.01      0.00
   12    0    4      7.63      0.00
   14    0    4      4.83      0.00
   16    0    4      2.03      0.00
   18    0    4      0.25      0.00
   20    0    4     -0.59      0.00
  -23    1    4     -0.06      0.00
  -21    1    4      0.25      0.00
  -19    1    4      1.24      0.00
  -17    1    4      3.59      0.00
  -15    1    4      7.17      0.00
  -13    1    4     10.54      0.00
  -11    1    4     10.99      0.00
   -9    1    4      6.60      0.00
   -7    1    4     -2.95      0.00
   -5    1    4    -16.53      0.00
   -3    1    4    -29.60      0.00
   -1    1    4    -35.50      0.00
    1    1    4    -31.08      0.00
    3    1    4    -19.24      0.00
    5    1    4     -6.54      0.00
    7    1    4      2.14      0.00
    9    1    4      6.38      0.00
   11    1    4      7.19      0.00
   13    1    4      5.31      0.00
   15    1    4      2.66      0.00
   17    1    4      0.87      0.00
   19    1    4     -0.12      0.00
  -22    2    4      0.02      0.00
  -20    2    4      0.08      0.00
  -18    2    4      1.13      0.00
  -16    2    4      3.61      0.00
  -14    2    4      6.57      0.00
  -12    2    4      8.44      0.00
  -10    2    4      7.66      0.00
   -8    2    4      3.21      0.00
   -6    2    4     -4.88      0.00
   -4    2    4    -14.69      0.00
   -2    2    4    -22.03      0.00
    0    2    4    -22.99      0.00
    2    2    4    -17.33      0.00
    4    2    4     -8.53      0.00
    6    2    4     -0.76      0.00
    8    2    4      3.73      0.00
   10    2    4      4.85      0.00
   12    2    4      3.61      0.00
   14    2    4      1.64      0.00
   16    2    4      0.35      0.00
   18    2    4     -0.04      0.00
   20    2    4     -0.04      0.00
  -23    3    4      0.06      0.00
  -21    3    4     -0.13      0.00
  -19    3    4     -0.22      0.00
  -17    3    4      0.67      0.00
  -15    3    4      2.56      0.00
  -13    3    4      4.43      0.00
  -11    3    4      5.47      0.00
   -9    3    4      4.87      0.00
   -7    3    4      2.07      0.00
   -5    3    4     -2.34      0.00
   -3    3    4     -6.88      0.00
   -1    3    4     -9.64      0.00
    1    3    4     -9.13      0.00
    3    3    4     -5.89      0.00
    5    3    4     -1.82      0.00
    7    3    4      1.25      0.00
    9    3    4      2.05      0.00
   11    3    4      0.96      0.00
   13    3    4     -0.46      0.00
   15    3    4     -1.40      0.00
   17    3    4     -1.53      0.00
   19    3    4     -0.75      0.00
  -22    4    4      0.04      0.00
  -20    4    4     -0.10      0.00
  -18    4    4     -0.38      0.00
  -16    4    4     -0.04      0.00
  -14    4    4      0.97      0.00
  -12    4    4      2.14      0.00
  -10    4    4      3.23      0.00
   -8    4    4      3.61      0.00
   -6    4    4      3.16      0.00
   -4    4    4      2.37      0.00
   -2    4    4      1.19      0.00
    0    4    4      0.02      0.00
    2    4    4     -0.43      0.00
    4    4    4     -0.22      0.00
    6    4    4      0.18      0.00
    8    4    4     -0.08      0.00
   10    4    4     -1.31      0.00
   12    4    4     -2.44      0.00
   14    4    4     -2.97      0.00
   16    4    4     -3.25      0.00
   18    4    4     -2.55      0.00
  -21    5    4      0.26      0.00
  -19    5    4      0.13      0.00
  -17    5    4     -0.45      0.00
  -15    5    4     -0.61      0.00
  -13    5    4     -0.23      0.00
  -11    5    4      0.70      0.00
   -9    5    4      2.12      0.00
   -7    5    4      3.45      0.00
   -5    5    4      4.55      0.00
   -3    5    4      5.25      0.00
   -1    5    4      4.95      0.00
    1    5    4      3.78      0.00
    3    5    4      2.27      0.00
    5    5    4      0.70      0.00
    7    5    4     -0.81      0.00
    9    5    4     -2.32      0.00
   11    5    4     -3.38      0.00
   13    5    4     -3.63      0.00
   15    5    4     -3.70      0.00
   17    5    4     -3.48      0.00
   19    5    4     -2.13      0.00
  -22    6    4      0.12      0.00
  -20    6    4      0.51      0.00
  -18    6    4      0.34      0.00
  -16    6    4     -0.21      0.00
  -14    6    4     -0.53      0.00
  -12    6    4     -0.48      0.00
  -10    6    4      0.30      0.00
   -8    6    4      1.76      0.00
   -6    6    4      3.20      0.00
   -4    6    4      4.32      0.00
   -2    6    4      4.86      0.00
    0    6    4      4.41      0.00
    2    6    4      3.09      0.00
    4    6    4      1.35      0.00
    6    6    4     -0.47      0.00
    8    6    4     -2.03      0.00
   10    6    4     -2.94      0.00
   12    6    4     -3.13      0.00
   14    6    4     -3.02      0.00
   16    6    4     -2.89      0.00
   18    6    4     -2.25      0.00
  -21    7    4      0.26      0.00
  -19    7    4      0.71      0.00
  -17    7    4      0.74      0.00
  -15    7    4      0.45      0.00
  -13    7    4      0.14      0.00
  -11    7    4      0.00      0.00
   -9    7    4      0.49      0.00
   -7    7    4      1.40      0.00
   -5    7    4      2.09      0.00
   -3    7    4      2.51      0.00
   -1    7    4      2.56      0.00
    1    7    4      1.84      0.00
    3    7    4      0.72      0.00
    5    7    4     -0.28      0.00
    7    7    4     -1.13      0.00
    9    7    4     -1.66      0.00
   11    7    4     -1.68      0.00
   13    7    4     -1.57      0.00
   15    7    4     -1.54      0.00
   17    7    4     -1.36      0.00
  -20    8    4      0.50      0.00
  -18    8    4      1.03      0.00
  -16    8    4      1.22      0.00
  -14    8    4      1.04      0.00
  -12    8    4      0.70      0.00
  -10    8    4      0.45      0.00
   -8    8    4      0.52      0.00
   -6    8    4      0.58      0.00
   -4    8    4      0.42      0.00
   -2    8    4      0.35      0.00
    0    8    4      0.12      0.00
    2    8    4     -0.55      0.00
    4    8    4     -0.88      0.00
    6    8    4     -0.61      0.00
    8    8    4     -0.34      0.00
   10    8    4     -0.11      0.00
   12    8    4      0.15      0.00
   14    8    4      0.09      0.00
   16    8    4     -0.14      0.00
  -19    9    4      0.74      0.00
  -17    9    4      1.18      0.00
  -15    9    4      1.23      0.00
  -13    9    4      0.93      0.00
  -11    9    4      0.59      0.00
   -9    9    4      0.28      0.00
   -7    9    4      0.00      0.00
   -5    9    4     -0.46      0.00
   -3    9    4     -0.92      0.00
   -1    9    4     -1.03      0.00
    1    9    4     -1.20      0.00
    3    9    4     -1.36      0.00
    5    9    4     -0.74      0.00
    7    9    4      0.30      0.00
    9    9    4      0.94      0.00
   11    9    4      1.34      0.00
   13    9    4      1.50      0.00
   15    9    4      1.09      0.00
  -18   10    4      0.64      0.00
  -16   10    4      0.79      0.00
  -14   10    4      0.54      0.00
  -12   10    4      0.17      0.00
  -10   10    4     -0.18      0.00
   -8   10    4     -0.45      0.00
   -6   10    4     -0.59      0.00
   -4   10    4     -0.85      0.00
   -2   10    4     -1.11      0.00
    0   10    4     -1.07      0.00
    2   10    4     -0.95      0.00
    4   10    4     -0.58      0.00
    6   10    4      0.32      0.00
    8   10    4      1.22      0.00
   10   10    4      1.74      0.00
   12   10    4      2.05      0.00
   14   10    4      1.85      0.00
  -15   11    4      0.01      0.00
  -13   11    4     -0.42      0.00
  -11   11    4     -0.81      0.00
   -9   11    4     -1.05      0.00
   -7   11    4     -0.87      0.00
   -5   11    4     -0.39      0.00
   -3   11    4     -0.19      0.00
   -1   11    4     -0.20      0.00
    1   11    4     -0.01      0.00
    3   11    4      0.27      0.00
    5   11    4      0.55      0.00
    7   11    4      1.06      0.00
    9   11    4      1.63      0.00
   11   11    4      1.93      0.00
   13   11    4      1.80      0.00
  -14   12    4     -0.68      0.00
  -12   12    4     -1.19      0.00
  -10   12    4     -1.43      0.00
   -8   12    4     -1.17      0.00
   -6   12    4     -0.38      0.00
   -4   12    4      0.49      0.00
   -2   12    4      0.95      0.00
    2   12    4      1.41      0.00
    4   12    4      1.29      0.00
    6   12    4      1.02      0.00
    8   12    4      1.27      0.00
   10   12    4      1.64      0.00
  -11   13    4     -1.45      0.00
   -9   13    4     -1.30      0.00
   -7   13    4     -0.58      0.00
   -5   13    4      0.36      0.00
   -3   13    4      1.30      0.00
   -1   13    4      1.98      0.00
    1   13    4      2.30      0.00
    3   13    4      2.11      0.00
    5   13    4      1.34      0.00
    7   13    4      0.84      0.00
    9   13    4      1.10      0.00
   -8   14    4     -0.79      0.00
   -6   14    4     -0.05      0.00
   -4   14    4      0.85      0.00
   -2   14    4      1.78      0.00
    0   14    4      2.33      0.00
    2   14    4      2.33      0.00
    4   14    4      1.67      0.00
  -23    1    5      0.69      0.00
  -21    1    5      0.79      0.00
  -19    1    5      0.59      0.00
  -17    1    5      0.43      0.00
  -15    1    5      0.16      0.00
  -13    1    5     -0.71      0.00
  -11    1    5     -1.78      0.00
   -9    1    5     -2.07      0.00
   -7    1    5     -1.42      0.00
   -5    1    5      0.26      0.00
   -3    1    5      3.25      0.00
   -1    1    5      6.56      0.00
    1    1    5      8.35      0.00
    3    1    5      7.83      0.00
    5    1    5      6.08      0.00
    7    1    5      4.45      0.00
    9    1    5      2.83      0.00
   11    1    5      0.82      0.00
   13    1    5     -0.77      0.00
   15    1    5     -1.26      0.00
   17    1    5     -0.97      0.00
   19    1    5     -0.30      0.00
  -22    2    5      1.33      0.00
  -20    2    5      1.43      0.00
  -18    2    5      1.22      0.00
  -16    2    5      0.86      0.00
  -14    2    5      0.03      0.00
  -12    2    5     -1.49      0.00
  -10    2    5     -2.76      0.00
   -8    2    5     -2.86      0.00
   -6    2    5     -1.48      0.00
   -4    2    5      2.07      0.00
   -2    2    5      7.38      0.00
    0    2    5     11.89      0.00
    2    2    5     13.17      0.00
    4    2    5     11.45      0.00
    6    2    5      8.74      0.00
    8    2    5      6.02      0.00
   10    2    5      2.89      0.00
   12    2    5      0.01      0.00
   14    2    5     -1.43      0.00
   16    2    5     -1.66      0.00
   18    2    5     -1.23      0.00
  -23    3    5      1.11      0.00
  -21    3    5      1.73      0.00
  -19    3    5      2.07      0.00
  -17    3    5      1.94      0.00
  -15    3    5      1.45      0.00
  -13    3    5      0.46      0.00
  -11    3    5     -1.10      0.00
   -9    3    5     -2.42      0.00
   -7    3    5     -2.64      0.00
   -5    3    5     -0.86      0.00
   -3    3    5      3.45      0.00
   -1    3    5      8.86      0.00
    1    3    5     12.46      0.00
    3    3    5     12.80      0.00
    5    3    5     10.92      0.00
    7    3    5      8.21      0.00
    9    3    5      4.97      0.00
   11    3    5      1.73      0.00
   13    3    5     -0.33      0.00
   15    3    5     -1.15      0.00
   17    3    5     -1.43      0.00
  -22    4    5      1.07      0.00
  -20    4    5      1.89      0.00
  -18    4    5      2.53      0.00
  -16    4    5      2.80      0.00
  -14    4    5      2.69      0.00
  -12    4    5      1.82      0.00
  -10    4    5      0.05      0.00
   -8    4    5     -1.67      0.00
   -6    4    5     -2.29      0.00
   -4    4    5     -0.94      0.00
   -2    4    5      2.55      0.00
    0    4    5      6.62      0.00
    2    4    5      9.06      0.00
    4    4    5      9.34      0.00
    6    4    5      8.24      0.00
    8    4    5      6.17      0.00
   10    4    5      3.59      0.00
   12    4    5      1.45      0.00
   14    4    5      0.12      0.00
   16    4    5     -0.66      0.00
   18    4    5     -0.89      0.00
  -21    5    5      0.76      0.00
  -19    5    5      1.70      0.00
  -17    5    5      2.87      0.00
  -15    5    5      3.92      0.00
  -13    5    5      4.26      0.00
  -11    5    5      3.20      0.00
   -9    5    5      0.99      0.00
   -7    5    5     -1.30      0.00
   -5    5    5     -2.71      0.00
   -3    5    5     -2.37      0.00
   -1    5    5     -0.08      0.00
    1    5    5      2.78      0.00
    3    5    5      4.77      0.00
    5    5    5      5.75      0.00
    7    5    5      5.77      0.00
    9    5    5      4.81      0.00
   11    5    5      3.35      0.00
   13    5    5      1.80      0.00
   15    5    5      0.50      0.00
   17    5    5     -0.10      0.00
  -20    6    5      0.29      0.00
  -18    6    5      1.53      0.00
  -16    6    5      3.36      0.00
  -14    6    5      4.87      0.00
  -12    6    5      5.17      0.00
  -10    6    5      3.80      0.00
   -8    6    5      1.10      0.00
   -6    6    5     -1.89      0.00
   -4    6    5     -3.97      0.00
   -2    6    5     -4.13      0.00
    0    6    5     -2.45      0.00
    2    6    5     -0.11      0.00
    4    6    5      2.05      0.00
    6    6    5      3.81      0.00
    8    6    5      4.74      0.00
   10    6    5      4.57      0.00
   12    6    5      3.47      0.00
   14    6    5      1.91      0.00
   16    6    5      0.74      0.00
  -19    7    5      0.20      0.00
  -17    7    5      1.75      0.00
  -15    7    5      3.65      0.00
  -13    7    5      4.91      0.00
  -11    7    5      4.89      0.00
   -9    7    5      3.14      0.00
   -7    7    5     -0.03      0.00
   -5    7    5     -3.21      0.00
   -3    7    5     -5.02      0.00
   -1    7    5     -4.91      0.00
    1    7    5     -3.20      0.00
    3    7    5     -0.84      0.00
    5    7    5      1.52      0.00
    7    7    5      3.55      0.00
    9    7    5      4.66      0.00
   11    7    5      4.38      0.00
   13    7    5      3.05      0.00
   15    7    5      1.58      0.00
  -18    8    5      0.54      0.00
  -16    8    5      1.85      0.00
  -14    8    5      3.14      0.00
  -12    8    5      3.85      0.00
  -10    8    5      3.38      0.00
   -8    8    5      1.19      0.00
   -6    8    5     -1.88      0.00
   -4    8    5     -4.17      0.00
   -2    8    5     -4.96      0.00
    0    8    5     -4.19      0.00
    2    8    5     -2.15      0.00
    4    8    5      0.24      0.00
    6    8    5      2.33      0.00
    8    8    5      3.92      0.00
   10    8    5      4.38      0.00
   12    8    5      3.43      0.00
   14    8    5      1.97      0.00
  -17    9    5      0.62      0.00
  -15    9    5      1.24      0.00
  -13    9    5      1.86      0.00
  -11    9    5      2.08      0.00
   -9    9    5      1.08      0.00
   -7    9    5     -1.16      0.00
   -5    9    5     -3.15      0.00
   -3    9    5     -3.91      0.00
   -1    9    5     -3.64      0.00
    1    9    5     -2.28      0.00
    3    9    5     -0.03      0.00
    5    9    5      2.01      0.00
    7    9    5      3.29      0.00
    9    9    5      3.82      0.00
   11    9    5      3.25      0.00
   13    9    5      1.87      0.00
  -16   10    5      0.18      0.00
  -14   10    5      0.26      0.00
  -12   10    5      0.53      0.00
  -10   10    5      0.29      0.00
   -8   10    5     -1.00      0.00
   -6   10    5     -2.49      0.00
   -4   10    5     -2.99      0.00
   -2   10    5     -2.58      0.00
    0   10    5     -1.70      0.00
    2   10    5     -0.01      0.00
    4   10    5      2.08      0.00
    6   10    5      3.27      0.00
    8   10    5      3.36      0.00
   10   10    5      2.86      0.00
   12   10    5      1.73      0.00
  -15   11    5     -0.25      0.00
  -13   11    5     -0.29      0.00
  -11   11    5     -0.29      0.00
   -9   11    5     -0.85      0.00
   -7   11    5     -1.79      0.00
   -5   11    5     -2.29      0.00
   -3   11    5     -1.94      0.00
   -1   11    5     -1.09      0.00
    1   11    5      0.11      0.00
    3   11    5      1.82      0.00
    5   11    5      3.16      0.00
    7   11    5      3.17      0.00
    9   11    5      2.45      0.00
   11   11    5      1.63      0.00
  -12   12    5     -0.23      0.00
  -10   12    5     -0.46      0.00
   -8   12    5     -0.96      0.00
   -6   12    5     -1.45      0.00
   -4   12    5     -1.54      0.00
   -2   12    5     -0.93      0.00
    0   12    5      0.13      0.00
    2   12    5      1.33      0.00
    4   12    5      2.44      0.00
    6   12    5      2.74      0.00
    8   12    5      2.08      0.00
  -11   13    5      0.12      0.00
   -9   13    5     -0.14      0.00
   -7   13    5     -0.62      0.00
   -5   13    5     -1.03      0.00
   -3   13    5     -0.87      0.00
   -1   13    5     -0.07      0.00
    1   13    5      0.79      0.00
    3   13    5      1.41      0.00
    5   13    5      1.80      0.00
    7   13    5      1.61      0.00
   -6   14    5     -0.50      0.00
   -4   14    5     -0.67      0.00
   -2   14    5     -0.20      0.00
    0   14    5      0.35      0.00
    2   14    5      0.56      0.00
  -22    0    6      0.24      0.00
  -20    0    6      0.39      0.00
  -18    0    6     -0.04      0.00
  -16    0    6     -0.08      0.00
  -14    0    6      1.13      0.00
  -12    0    6      3.00      0.00
  -10    0    6      5.18      0.00
   -8    0    6      7.77      0.00
   -6    0    6      9.89      0.00
   -2    0    6     10.25      0.00
    0    0    6      9.28      0.00
    2    0    6      7.60      0.00
    4    0    6      5.15      0.00
    6    0    6      3.35      0.00
    8    0    6      3.39      0.00
   10    0    6      4.01      0.00
   12    0    6      3.69      0.00
   14    0    6      2.47      0.00
   16    0    6      0.68      0.00
  -23    1    6     -0.09      0.00
  -21    1    6      0.10      0.00
  -19    1    6      0.09      0.00
  -17    1    6     -0.15      0.00
  -15    1    6      0.34      0.00
  -13    1    6      2.01      0.00
  -11    1    6      4.35      0.00
   -9    1    6      6.98      0.00
   -7    1    6      9.31      0.00
   -5    1    6     10.47      0.00
   -3    1    6     10.20      0.00
   -1    1    6      8.96      0.00
    1    1    6      7.18      0.00
    3    1    6      5.00      0.00
    5    1    6      3.05      0.00
    7    1    6      2.49      0.00
    9    1    6      3.07      0.00
   11    1    6      3.43      0.00
   13    1    6      3.03      0.00
   15    1    6      1.83      0.00
   17    1    6      0.12      0.00
  -22    2    6     -0.67      0.00
  -20    2    6     -0.54      0.00
  -18    2    6     -0.34      0.00
  -16    2    6     -0.15      0.00
  -14    2    6      0.93      0.00
  -12    2    6      3.43      0.00
  -10    2    6      6.54      0.00
   -8    2    6      9.10      0.00
   -6    2    6     10.41      0.00
   -4    2    6     10.06      0.00
   -2    2    6      8.09      0.00
    0    2    6      5.29      0.00
    2    2    6      2.63      0.00
    4    2    6      0.85      0.00
    6    2    6      0.38      0.00
    8    2    6      0.95      0.00
   10    2    6      1.86      0.00
   12    2    6      2.60      0.00
   14    2    6      2.58      0.00
   16    2    6      1.39      0.00
  -21    3    6     -1.57      0.00
  -19    3    6     -1.42      0.00
  -17    3    6     -0.95      0.00
  -15    3    6     -0.05      0.00
  -13    3    6      2.03      0.00
  -11    3    6      5.24      0.00
   -9    3    6      8.24      0.00
   -7    3    6     10.03      0.00
   -5    3    6     10.02      0.00
   -3    3    6      7.85      0.00
   -1    3    6      4.12      0.00
    1    3    6      0.36      0.00
    3    3    6     -2.07      0.00
    5    3    6     -2.62      0.00
    7    3    6     -1.82      0.00
    9    3    6     -0.38      0.00
   11    3    6      1.36      0.00
   13    3    6      2.47      0.00
   15    3    6      2.02      0.00
   17    3    6      0.68      0.00
  -22    4    6     -1.81      0.00
  -20    4    6     -2.50      0.00
  -18    4    6     -2.37      0.00
  -16    4    6     -1.38      0.00
  -14    4    6      0.41      0.00
  -12    4    6      3.01      0.00
  -10    4    6      5.92      0.00
   -8    4    6      8.23      0.00
   -6    4    6      9.05      0.00
   -4    4    6      7.62      0.00
   -2    4    6      4.09      0.00
    0    4    6     -0.23      0.00
    2    4    6     -3.65      0.00
    4    4    6     -4.98      0.00
    6    4    6     -4.33      0.00
    8    4    6     -2.58      0.00
   10    4    6     -0.22      0.00
   12    4    6      1.80      0.00
   14    4    6      2.09      0.00
   16    4    6      1.01      0.00
  -21    5    6     -2.36      0.00
  -19    5    6     -3.15      0.00
  -17    5    6     -2.72      0.00
  -15    5    6     -1.27      0.00
  -13    5    6      0.57      0.00
  -11    5    6      2.69      0.00
   -9    5    6      4.92      0.00
   -7    5    6      6.35      0.00
   -5    5    6      6.04      0.00
   -3    5    6      3.83      0.00
   -1    5    6      0.33      0.00
    1    5    6     -3.31      0.00
    3    5    6     -5.48      0.00
    5    5    6     -5.44      0.00
    7    5    6     -3.92      0.00
    9    5    6     -1.63      0.00
   11    5    6      0.73      0.00
   13    5    6      1.79      0.00
   15    5    6      1.24      0.00
  -20    6    6     -2.49      0.00
  -18    6    6     -2.88      0.00
  -16    6    6     -2.20      0.00
  -14    6    6     -1.21      0.00
  -12    6    6     -0.22      0.00
  -10    6    6      1.17      0.00
   -8    6    6      2.54      0.00
   -6    6    6      2.87      0.00
   -4    6    6      2.07      0.00
   -2    6    6      0.39      0.00
    0    6    6     -2.10      0.00
    2    6    6     -4.32      0.00
    4    6    6     -4.82      0.00
    6    6    6     -3.83      0.00
    8    6    6     -2.17      0.00
   10    6    6     -0.20      0.00
   12    6    6      1.16      0.00
   14    6    6      1.21      0.00
  -19    7    6     -1.75      0.00
  -17    7    6     -1.78      0.00
  -15    7    6     -1.65      0.00
  -13    7    6     -1.79      0.00
  -11    7    6     -1.67      0.00
   -9    7    6     -1.06      0.00
   -7    7    6     -0.75      0.00
   -5    7    6     -0.89      0.00
   -3    7    6     -1.01      0.00
   -1    7    6     -1.55      0.00
    1    7    6     -2.70      0.00
    3    7    6     -3.23      0.00
    5    7    6     -2.59      0.00
    7    7    6     -1.52      0.00
    9    7    6     -0.34      0.00
   11    7    6      0.69      0.00
   13    7    6      0.92      0.00
  -18    8    6     -0.54      0.00
  -16    8    6     -0.90      0.00
  -14    8    6     -1.79      0.00
  -12    8    6     -2.80      0.00
  -10    8    6     -3.29      0.00
   -8    8    6     -3.51      0.00
   -6    8    6     -3.67      0.00
   -4    8    6     -3.20      0.00
   -2    8    6     -2.25      0.00
    0    8    6     -1.84      0.00
    2    8    6     -1.84      0.00
    4    8    6     -1.29      0.00
    6    8    6     -0.29      0.00
    8    8    6      0.48      0.00
   10    8    6      0.84      0.00
   12    8    6      0.78      0.00
   14    8    6      0.28      0.00
  -17    9    6      0.16      0.00
  -15    9    6     -0.81      0.00
  -13    9    6     -2.30      0.00
  -11    9    6     -3.61      0.00
   -9    9    6     -4.55      0.00
   -7    9    6     -5.11      0.00
   -5    9    6     -4.79      0.00
   -3    9    6     -3.46      0.00
   -1    9    6     -2.02      0.00
    1    9    6     -1.23      0.00
    3    9    6     -0.70      0.00
    5    9    6      0.32      0.00
    7    9    6      1.34      0.00
    9    9    6      1.47      0.00
   11    9    6      0.92      0.00
  -16   10    6      0.12      0.00
  -14   10    6     -1.01      0.00
  -12   10    6     -2.39      0.00
  -10   10    6     -3.73      0.00
   -8   10    6     -4.75      0.00
   -6   10    6     -4.91      0.00
   -4   10    6     -4.01      0.00
   -2   10    6     -2.60      0.00
    0   10    6     -1.34      0.00
    2   10    6     -0.56      0.00
    4   10    6      0.18      0.00
    6   10    6      1.24      0.00
    8   10    6      1.76      0.00
   10   10    6      1.15      0.00
  -13   11    6     -0.85      0.00
  -11   11    6     -1.87      0.00
   -9   11    6     -2.99      0.00
   -7   11    6     -3.62      0.00
   -5   11    6     -3.44      0.00
   -3   11    6     -2.72      0.00
   -1   11    6     -1.69      0.00
    1   11    6     -0.65      0.00
    3   11    6      0.04      0.00
    5   11    6      0.63      0.00
    7   11    6      1.23      0.00
    9   11    6      1.10      0.00
  -12   12    6     -0.41      0.00
  -10   12    6     -1.05      0.00
   -8   12    6     -1.72      0.00
   -6   12    6     -2.12      0.00
   -4   12    6     -2.16      0.00
   -2   12    6     -1.72      0.00
    0   12    6     -0.83      0.00
    2   12    6     -0.04      0.00
    4   12    6      0.28      0.00
    6   12    6      0.51      0.00
   -9   13    6     -0.39      0.00
   -7   13    6     -0.82      0.00
   -5   13    6     -1.28      0.00
   -3   13    6     -1.33      0.00
   -1   13    6     -0.82      0.00
    1   13    6     -0.19      0.00
    3   13    6      0.10      0.00
  -21    1    7     -0.56      0.00
  -19    1    7     -1.28      0.00
  -17    1    7     -1.44      0.00
  -15    1    7     -1.33      0.00
  -13    1    7     -1.20      0.00
  -11    1    7     -0.43      0.00
   -9    1    7      0.72      0.00
   -7    1    7      1.29      0.00
   -5    1    7      1.07      0.00
   -3    1    7      0.25      0.00
   -1    1    7     -1.02      0.00
    1    1    7     -2.40      0.00
    3    1    7     -3.37      0.00
    5    1    7     -3.27      0.00
    7    1    7     -2.37      0.00
    9    1    7     -1.69      0.00
   11    1    7     -1.18      0.00
   13    1    7     -0.45      0.00
   15    1    7      0.00      0.00
  -22    2    7     -0.39      0.00
  -20    2    7     -1.54      0.00
  -18    2    7     -2.61      0.00
  -16    2    7     -2.71      0.00
  -14    2    7     -2.26      0.00
  -12    2    7     -1.32      0.00
  -10    2    7      0.23      0.00
   -8    2    7      1.47      0.00
   -6    2    7      1.68      0.00
   -4    2    7      0.73      0.00
   -2    2    7     -1.25      0.00
    0    2    7     -3.51      0.00
    2    2    7     -5.27      0.00
    4    2    7     -5.87      0.00
    6    2    7     -4.96      0.00
    8    2    7     -3.59      0.00
   10    2    7     -2.42      0.00
   12    2    7     -1.05      0.00
   14    2    7     -0.10      0.00
  -21    3    7     -0.85      0.00
  -19    3    7     -2.43      0.00
  -17    3    7     -3.53      0.00
  -15    3    7     -3.17      0.00
  -13    3    7     -1.96      0.00
  -11    3    7     -0.55      0.00
   -9    3    7      0.64      0.00
   -7    3    7      1.09      0.00
   -5    3    7      0.35      0.00
   -3    3    7     -1.68      0.00
   -1    3    7     -4.18      0.00
    1    3    7     -6.14      0.00
    3    3    7     -7.12      0.00
    5    3    7     -6.74      0.00
    7    3    7     -5.22      0.00
    9    3    7     -3.45      0.00
   11    3    7     -1.58      0.00
   13    3    7     -0.16      0.00
   15    3    7     -0.04      0.00
  -20    4    7     -1.19      0.00
  -18    4    7     -2.78      0.00
  -16    4    7     -3.27      0.00
  -14    4    7     -2.30      0.00
  -12    4    7     -1.02      0.00
  -10    4    7     -0.15      0.00
   -8    4    7      0.08      0.00
   -6    4    7     -0.79      0.00
   -4    4    7     -2.86      0.00
   -2    4    7     -5.18      0.00
    0    4    7     -6.82      0.00
    2    4    7     -7.69      0.00
    4    4    7     -7.56      0.00
    6    4    7     -6.13      0.00
    8    4    7     -3.99      0.00
   10    4    7     -1.86      0.00
   12    4    7     -0.30      0.00
   14    4    7      0.05      0.00
  -19    5    7     -1.12      0.00
  -17    5    7     -1.98      0.00
  -15    5    7     -1.85      0.00
  -13    5    7     -1.08      0.00
  -11    5    7     -0.50      0.00
   -9    5    7     -0.40      0.00
   -7    5    7     -1.42      0.00
   -5    5    7     -3.87      0.00
   -3    5    7     -6.38      0.00
   -1    5    7     -7.69      0.00
    1    5    7     -8.07      0.00
    3    5    7     -7.73      0.00
    5    5    7     -6.25      0.00
    7    5    7     -3.97      0.00
    9    5    7     -1.72      0.00
   11    5    7     -0.23      0.00
   13    5    7      0.17      0.00
  -18    6    7     -0.11      0.00
  -16    6    7     -0.35      0.00
  -14    6    7     -0.41      0.00
  -12    6    7     -0.37      0.00
  -10    6    7     -0.37      0.00
   -8    6    7     -1.13      0.00
   -6    6    7     -3.48      0.00
   -4    6    7     -6.41      0.00
   -2    6    7     -8.06      0.00
    0    6    7     -8.27      0.00
    2    6    7     -7.56      0.00
    4    6    7     -5.89      0.00
    6    6    7     -3.56      0.00
    8    6    7     -1.27      0.00
   10    6    7      0.27      0.00
   12    6    7      0.64      0.00
   14    6    7      0.28      0.00
  -17    7    7      1.34      0.00
  -15    7    7      0.91      0.00
  -13    7    7      0.33      0.00
  -11    7    7      0.04      0.00
   -9    7    7     -0.39      0.00
   -7    7    7     -2.03      0.00
   -5    7    7     -4.70      0.00
   -3    7    7     -6.80      0.00
   -1    7    7     -7.50      0.00
    1    7    7     -6.99      0.00
    3    7    7     -5.45      0.00
    5    7    7     -3.29      0.00
    7    7    7     -1.01      0.00
    9    7    7      0.84      0.00
   11    7    7      1.43      0.00
   13    7    7      0.87      0.00
  -18    8    7      2.06      0.00
  -16    8    7      1.98      0.00
  -14    8    7      1.17      0.00
  -12    8    7      0.66      0.00
  -10    8    7      0.50      0.00
   -8    8    7     -0.33      0.00
   -6    8    7     -2.16      0.00
   -4    8    7     -4.08      0.00
   -2    8    7     -5.23      0.00
    0    8    7     -5.44      0.00
    2    8    7     -4.66      0.00
    4    8    7     -3.20      0.00
    6    8    7     -1.35      0.00
    8    8    7      0.72      0.00
   10    8    7      1.87      0.00
   12    8    7      1.42      0.00
  -17    9    7      1.95      0.00
  -15    9    7      1.43      0.00
  -13    9    7      0.90      0.00
  -11    9    7      1.09      0.00
   -9    9    7      1.15      0.00
   -7    9    7      0.29      0.00
   -5    9    7     -1.03      0.00
   -3    9    7     -2.20      0.00
   -1    9    7     -3.00      0.00
    1    9    7     -3.14      0.00
    3    9    7     -2.59      0.00
    5    9    7     -1.59      0.00
    7    9    7     -0.06      0.00
    9    9    7      1.35      0.00
  -14   10    7      0.50      0.00
  -12   10    7      0.83      0.00
  -10   10    7      1.67      0.00
   -8   10    7      1.95      0.00
   -6   10    7      1.45      0.00
   -4   10    7      0.56      0.00
   -2   10    7     -0.49      0.00
    0   10    7     -1.28      0.00
    2   10    7     -1.42      0.00
    4   10    7     -1.06      0.00
    6   10    7     -0.40      0.00
    8   10    7      0.42      0.00
  -13   11    7      0.07      0.00
  -11   11    7      1.02      0.00
   -9   11    7      2.08      0.00
   -7   11    7      2.53      0.00
   -5   11    7      2.21      0.00
   -3   11    7      1.30      0.00
   -1   11    7      0.32      0.00
    1   11    7     -0.24      0.00
    3   11    7     -0.30      0.00
    5   11    7     -0.11      0.00
    7   11    7      0.06      0.00
  -10   12    7      1.07      0.00
   -8   12    7      1.92      0.00
   -6   12    7      2.21      0.00
   -4   12    7      1.82      0.00
   -2   12    7      1.16      0.00
    0   12    7      0.63      0.00
    2   12    7      0.28      0.00
    4   12    7      0.12      0.00
   -3   13    7      1.02      0.00
  -20    0    8     -0.63      0.00
  -18    0    8     -2.46      0.00
  -16    0    8     -4.56      0.00
  -14    0    8     -6.43      0.00
  -12    0    8     -8.06      0.00
  -10    0    8     -7.86      0.00
   -8    0    8     -5.12      0.00
   -6    0    8     -1.35      0.00
   -4    0    8      1.99      0.00
   -2    0    8      3.68      0.00
    0    0    8      3.19      0.00
    2    0    8      1.24      0.00
    4    0    8     -1.38      0.00
    6    0    8     -3.54      0.00
    8    0    8     -4.42      0.00
   10    0    8     -4.57      0.00
   12    0    8     -3.71      0.00
   14    0    8     -1.71      0.00
  -21    1    8     -0.49      0.00
  -19    1    8     -1.49      0.00
  -17    1    8     -3.36      0.00
  -15    1    8     -5.19      0.00
  -13    1    8     -6.79      0.00
  -11    1    8     -7.57      0.00
   -9    1    8     -6.27      0.00
   -7    1    8     -3.23      0.00
   -5    1    8      0.20      0.00
   -3    1    8      2.65      0.00
   -1    1    8      3.07      0.00
    1    1    8      1.79      0.00
    3    1    8     -0.26      0.00
    5    1    8     -2.39      0.00
    7    1    8     -3.77      0.00
    9    1    8     -4.29      0.00
   11    1    8     -3.98      0.00
   13    1    8     -2.41      0.00
  -20    2    8     -1.33      0.00
  -18    2    8     -2.20      0.00
  -16    2    8     -3.56      0.00
  -14    2    8     -4.80      0.00
  -12    2    8     -5.60      0.00
  -10    2    8     -5.56      0.00
   -8    2    8     -4.15      0.00
   -6    2    8     -1.69      0.00
   -4    2    8      0.60      0.00
   -2    2    8      1.62      0.00
    0    2    8      1.21      0.00
    2    2    8     -0.01      0.00
    4    2    8     -1.43      0.00
    6    2    8     -2.64      0.00
    8    2    8     -3.40      0.00
   10    2    8     -3.40      0.00
   12    2    8     -2.35      0.00
   14    2    8     -0.90      0.00
  -19    3    8     -1.85      0.00
  -17    3    8     -2.15      0.00
  -15    3    8     -2.71      0.00
  -13    3    8     -3.26      0.00
  -11    3    8     -3.61      0.00
   -9    3    8     -3.43      0.00
   -7    3    8     -2.37      0.00
   -5    3    8     -1.13      0.00
   -3    3    8     -0.42      0.00
   -1    3    8     -0.08      0.00
    1    3    8     -0.25      0.00
    3    3    8     -1.04      0.00
    5    3    8     -1.81      0.00
    7    3    8     -2.28      0.00
    9    3    8     -2.29      0.00
   11    3    8     -1.63      0.00
   13    3    8     -0.78      0.00
  -20    4    8     -1.76      0.00
  -18    4    8     -1.56      0.00
  -16    4    8     -1.03      0.00
  -14    4    8     -1.13      0.00
  -12    4    8     -1.64      0.00
  -10    4    8     -1.98      0.00
   -8    4    8     -1.74      0.00
   -6    4    8     -1.36      0.00
   -4    4    8     -1.48      0.00
   -2    4    8     -1.29      0.00
    0    4    8     -0.64      0.00
    2    4    8     -0.70      0.00
    4    4    8     -1.20      0.00
    6    4    8     -1.25      0.00
    8    4    8     -0.97      0.00
   10    4    8     -0.49      0.00
   12    4    8     -0.14      0.00
  -17    5    8     -0.19      0.00
  -15    5    8      0.54      0.00
  -13    5    8      0.09      0.00
  -11    5    8     -0.59      0.00
   -9    5    8     -0.72      0.00
   -7    5    8     -0.60      0.00
   -5    5    8     -0.93      0.00
   -3    5    8     -1.14      0.00
   -1    5    8     -0.55      0.00
    1    5    8     -0.18      0.00
    3    5    8     -0.45      0.00
    5    5    8     -0.32      0.00
    7    5    8      0.25      0.00
    9    5    8      0.69      0.00
   11    5    8      0.81      0.00
  -18    6    8     -0.01      0.00
  -16    6    8      1.33      0.00
  -14    6    8      1.39      0.00
  -12    6    8      0.62      0.00
  -10    6    8      0.29      0.00
   -8    6    8      0.34      0.00
   -6    6    8      0.17      0.00
   -4    6    8      0.05      0.00
   -2    6    8      0.49      0.00
    0    6    8      0.87      0.00
    2    6    8      0.65      0.00
    4    6    8      0.56      0.00
    6    6    8      0.95      0.00
    8    6    8      1.35      0.00
   10    6    8      1.53      0.00
   12    6    8      1.24      0.00
  -17    7    8      1.11      0.00
  -15    7    8      1.70      0.00
  -13    7    8      1.23      0.00
  -11    7    8      0.94      0.00
   -9    7    8      1.19      0.00
   -7    7    8      1.21      0.00
   -5    7    8      1.12      0.00
   -3    7    8      1.53      0.00
   -1    7    8      2.05      0.00
    1    7    8      2.05      0.00
    3    7    8      1.70      0.00
    5    7    8      1.38      0.00
    7    7    8      1.28      0.00
    9    7    8      1.46      0.00
   11    7    8      1.49      0.00
  -16    8    8      0.94      0.00
  -14    8    8      0.85      0.00
  -12    8    8      0.69      0.00
  -10    8    8      1.27      0.00
   -8    8    8      1.86      0.00
   -6    8    8      1.85      0.00
   -4    8    8      1.95      0.00
   -2    8    8      2.39      0.00
    0    8    8      2.73      0.00
    2    8    8      2.65      0.00
    4    8    8      2.04      0.00
    6    8    8      1.29      0.00
    8    8    8      1.01      0.00
  -15    9    8     -0.01      0.00
  -13    9    8     -0.11      0.00
  -11    9    8      0.44      0.00
   -9    9    8      1.45      0.00
   -7    9    8      1.95      0.00
   -5    9    8      1.96      0.00
   -3    9    8      2.03      0.00
   -1    9    8      2.28      0.00
    1    9    8      2.50      0.00
    3    9    8      2.30      0.00
    5    9    8      1.63      0.00
    7    9    8      1.04      0.00
  -12   10    8     -0.30      0.00
  -10   10    8      0.49      0.00
   -8   10    8      1.18      0.00
   -6   10    8      1.38      0.00
   -4   10    8      1.33      0.00
   -2   10    8      1.33      0.00
    0   10    8      1.55      0.00
    2   10    8      1.73      0.00
    4   10    8      1.54      0.00
    6   10    8      1.17      0.00
   -9   11    8      0.41      0.00
   -7   11    8      0.46      0.00
   -5   11    8      0.30      0.00
   -3   11    8      0.23      0.00
   -1   11    8      0.45      0.00
    1   11    8      0.86      0.00
    3   11    8      1.01      0.00
   -4   12    8     -0.72      0.00
   -2   12    8     -0.52      0.00
  -19    1    9     -1.08      0.00
  -17    1    9     -0.56      0.00
  -15    1    9      0.47      0.00
  -13    1    9      1.25      0.00
  -11    1    9      1.95      0.00
   -9    1    9      2.28      0.00
   -7    1    9      1.98      0.00
   -5    1    9      1.50      0.00
   -3    1    9      0.87      0.00
   -1    1    9      0.24      0.00
    1    1    9     -0.17      0.00
    3    1    9     -0.62      0.00
    5    1    9     -0.76      0.00
    7    1    9     -0.31      0.00
    9    1    9      0.08      0.00
   11    1    9      0.29      0.00
  -18    2    9     -1.40      0.00
  -16    2    9     -0.10      0.00
  -14    2    9      1.37      0.00
  -12    2    9      2.44      0.00
  -10    2    9      3.42      0.00
   -8    2    9      3.77      0.00
   -6    2    9      3.36      0.00
   -4    2    9      2.27      0.00
   -2    2    9      0.83      0.00
    0    2    9      0.11      0.00
    2    2    9     -0.21      0.00
    4    2    9     -0.81      0.00
    6    2    9     -0.81      0.00
    8    2    9     -0.13      0.00
   10    2    9      0.41      0.00
  -17    3    9     -0.67      0.00
  -15    3    9      0.86      0.00
  -13    3    9      1.97      0.00
  -11    3    9      2.89      0.00
   -9    3    9      3.98      0.00
   -7    3    9      4.53      0.00
   -5    3    9      3.88      0.00
   -3    3    9      2.15      0.00
   -1    3    9      0.83      0.00
    1    3    9      0.56      0.00
    3    3    9      0.03      0.00
    5    3    9     -0.69      0.00
    7    3    9     -0.43      0.00
    9    3    9      0.38      0.00
   11    3    9      0.94      0.00
  -16    4    9      0.62      0.00
  -14    4    9      1.52      0.00
  -12    4    9      1.90      0.00
  -10    4    9      2.78      0.00
   -8    4    9      4.07      0.00
   -6    4    9      4.47      0.00
   -4    4    9      3.60      0.00
   -2    4    9      2.41      0.00
    0    4    9      1.70      0.00
    2    4    9      0.96      0.00
    4    4    9     -0.08      0.00
    6    4    9     -0.43      0.00
    8    4    9      0.22      0.00
   10    4    9      0.93      0.00
  -17    5    9      0.78      0.00
  -15    5    9      1.33      0.00
  -13    5    9      1.29      0.00
  -11    5    9      1.46      0.00
   -9    5    9      2.66      0.00
   -7    5    9      3.82      0.00
   -5    5    9      3.96      0.00
   -3    5    9      3.67      0.00
   -1    5    9      3.18      0.00
    1    5    9      2.05      0.00
    3    5    9      0.70      0.00
    5    5    9     -0.05      0.00
    7    5    9      0.00      0.00
    9    5    9      0.50      0.00
  -16    6    9      1.10      0.00
  -14    6    9      0.77      0.00
  -12    6    9      0.43      0.00
  -10    6    9      1.12      0.00
   -8    6    9      2.59      0.00
   -6    6    9      3.49      0.00
   -4    6    9      3.75      0.00
   -2    6    9      3.72      0.00
    0    6    9      2.84      0.00
    2    6    9      1.50      0.00
    4    6    9      0.68      0.00
    6    6    9      0.18      0.00
    8    6    9     -0.08      0.00
  -15    7    9      0.28      0.00
  -13    7    9     -0.37      0.00
  -11    7    9     -0.22      0.00
   -9    7    9      1.05      0.00
   -7    7    9      2.50      0.00
   -5    7    9      3.22      0.00
   -3    7    9      3.32      0.00
   -1    7    9      2.70      0.00
    1    7    9      1.63      0.00
    3    7    9      1.01      0.00
    5    7    9      0.60      0.00
    7    7    9     -0.10      0.00
  -14    8    9     -0.62      0.00
  -12    8    9     -0.88      0.00
  -10    8    9     -0.16      0.00
   -8    8    9      1.13      0.00
   -6    8    9      2.20      0.00
   -4    8    9      2.60      0.00
   -2    8    9      2.26      0.00
    0    8    9      1.34      0.00
    2    8    9      0.63      0.00
    4    8    9      0.37      0.00
    6    8    9      0.03      0.00
  -13    9    9     -0.68      0.00
  -11    9    9     -0.38      0.00
   -9    9    9      0.36      0.00
   -7    9    9      1.07      0.00
   -5    9    9      1.57      0.00
   -3    9    9      1.69      0.00
   -1    9    9      1.24      0.00
    1    9    9      0.45      0.00
    3    9    9     -0.13      0.00
    5    9    9     -0.31      0.00
  -10   10    9      0.37      0.00
   -8   10    9      0.63      0.00
   -6   10    9      0.73      0.00
   -4   10    9      0.86      0.00
   -2   10    9      0.91      0.00
    0   10    9      0.61      0.00
    2   10    9     -0.02      0.00
  -16    0   10     -1.66      0.00
  -14    0   10     -0.26      0.00
  -12    0   10      0.22      0.00
  -10    0   10      0.28      0.00
   -8    0   10      0.88      0.00
   -6    0   10      1.35      0.00
   -4    0   10      1.42      0.00
   -2    0   10      1.30      0.00
    0    0   10      1.46      0.00
    2    0   10      1.94      0.00
    4    0   10      1.45      0.00
    6    0   10      0.29      0.00
    8    0   10      0.08      0.00
  -17    1   10     -1.40      0.00
  -15    1   10     -0.61      0.00
  -13    1   10      0.04      0.00
  -11    1   10     -0.24      0.00
   -9    1   10     -0.04      0.00
   -7    1   10      0.77      0.00
   -5    1   10      1.25      0.00
   -3    1   10      1.15      0.00
   -1    1   10      0.93      0.00
    1    1   10      1.35      0.00
    3    1   10      1.75      0.00
    5    1   10      1.05      0.00
    7    1   10      0.30      0.00
    9    1   10      0.24      0.00
  -16    2   10      0.19      0.00
  -14    2   10      0.33      0.00
  -12    2   10     -0.45      0.00
  -10    2   10     -1.22      0.00
   -8    2   10     -0.73      0.00
   -6    2   10      0.29      0.00
   -4    2   10      0.57      0.00
   -2    2   10      0.28      0.00
    0    2   10      0.42      0.00
    2    2   10      1.15      0.00
    4    2   10      1.47      0.00
    6    2   10      1.01      0.00
    8    2   10      0.49      0.00
  -15    3   10      1.43      0.00
  -13    3   10      0.40      0.00
  -11    3   10     -1.08      0.00
   -9    3   10     -1.67      0.00
   -7    3   10     -1.11      0.00
   -5    3   10     -0.68      0.00
   -1    3   10     -0.17      0.00
    1    3   10      0.64      0.00
    3    3   10      1.04      0.00
    5    3   10      1.10      0.00
    7    3   10      0.83      0.00
  -14    4   10      1.42      0.00
  -12    4   10     -0.08      0.00
  -10    4   10     -1.25      0.00
   -8    4   10     -1.59      0.00
   -6    4   10     -1.68      0.00
   -4    4   10     -1.87      0.00
   -2    4   10     -1.15      0.00
    0    4   10      0.22      0.00
    2    4   10      0.70      0.00
    4    4   10      0.71      0.00
    6    4   10      0.92      0.00
    8    4   10      0.70      0.00
  -13    5   10      0.39      0.00
  -11    5   10     -0.68      0.00
   -9    5   10     -1.27      0.00
   -7    5   10     -1.68      0.00
   -5    5   10     -2.15      0.00
   -3    5   10     -2.03      0.00
   -1    5   10     -0.86      0.00
    1    5   10      0.06      0.00
    3    5   10      0.34      0.00
    5    5   10      0.93      0.00
    7    5   10      1.20      0.00
  -14    6   10      0.29      0.00
  -12    6   10     -0.62      0.00
  -10    6   10     -1.01      0.00
   -8    6   10     -1.25      0.00
   -6    6   10     -1.57      0.00
   -4    6   10     -1.78      0.00
   -2    6   10     -1.51      0.00
    0    6   10     -0.92      0.00
    2    6   10     -0.33      0.00
    4    6   10      0.57      0.00
    6    6   10      1.36      0.00
  -13    7   10     -0.50      0.00
  -11    7   10     -0.76      0.00
   -9    7   10     -0.68      0.00
   -7    7   10     -0.78      0.00
   -5    7   10     -1.01      0.00
   -3    7   10     -1.17      0.00
   -1    7   10     -1.13      0.00
    1    7   10     -0.73      0.00
    3    7   10     -0.01      0.00
    5    7   10      0.70      0.00
  -10    8   10     -0.06      0.00
   -8    8   10      0.14      0.00
   -6    8   10     -0.14      0.00
   -4    8   10     -0.56      0.00
   -2    8   10     -0.79      0.00
    0    8   10     -0.59      0.00
    2    8   10     -0.08      0.00
   -7    9   10      0.66      0.00
   -5    9   10      0.14      0.00
   -3    9   10     -0.41      0.00
   -1    9   10     -0.52      0.00
  -13    1   11      1.48      0.00
  -11    1   11      0.64      0.00
   -9    1   11      0.09      0.00
   -7    1   11     -0.23      0.00
   -5    1   11     -0.27      0.00
   -3    1   11     -0.26      0.00
   -1    1   11     -0.24      0.00
    1    1   11     -0.18      0.00
    3    1   11     -0.38      0.00
    5    1   11     -0.35      0.00
  -14    2   11      2.67      0.00
  -12    2   11      1.60      0.00
  -10    2   11      0.89      0.00
   -8    2   11      0.44      0.00
   -6    2   11     -0.11      0.00
   -4    2   11     -0.60      0.00
   -2    2   11     -0.69      0.00
    0    2   11     -0.11      0.00
    2    2   11      0.15      0.00
    4    2   11     -0.35      0.00
  -11    3   11      1.11      0.00
   -9    3   11      1.11      0.00
   -7    3   11      0.63      0.00
   -5    3   11     -0.39      0.00
   -3    3   11     -1.03      0.00
   -1    3   11     -0.43      0.00
    1    3   11      0.63      0.00
    3    3   11      0.46      0.00
    5    3   11     -0.28      0.00
  -10    4   11      0.44      0.00
   -8    4   11      0.57      0.00
   -6    4   11     -0.08      0.00
   -4    4   11     -0.70      0.00
   -2    4   11     -0.40      0.00
    0    4   11      0.52      0.00
    2    4   11      0.81      0.00
    4    4   11      0.23      0.00
  -11    5   11     -0.71      0.00
   -9    5   11     -0.45      0.00
   -7    5   11     -0.48      0.00
   -5    5   11     -0.54      0.00
   -3    5   11      0.09      0.00
   -1    5   11      0.84      0.00
    1    5   11      0.90      0.00
    3    5   11      0.51      0.00
  -10    6   11     -1.08      0.00
   -8    6   11     -0.93      0.00
   -6    6   11     -0.69      0.00
   -4    6   11      0.10      0.00
   -2    6   11      1.15      0.00
    0    6   11      1.39      0.00
   -7    7   11     -0.56      0.00
   -5    7   11     -0.03      0.00
   -3    7   11      0.83      0.00
   -1    7   11      1.45      0.00
   -2    0   12     -0.41      0.00
    0    0   12     -0.19      0.00
   -3    1   12     -0.21      0.00
   -1    1   12     -0.49      0.00
    1    1   12      0.08      0.00
   -4    2   12      0.27      0.00
   -2    2   12     -0.47      0.00
    0    2   12     -0.31      0.00
   -5    3   12      0.33      0.00
   -3    3   12     -0.17      0.00
   -1    3   12     -0.13      0.00
   -6    4   12     -0.16      0.00
   -4    4   12     -0.26      0.00
    1    1    0     94.16      0.00
    0    2    0     64.25      0.00
    1    3    0     26.58      0.00
   23    3    0      0.40      0.00
    0    4    0      0.14      0.00
    2    4    0      0.08      0.00
    1    5    0    -13.11      0.00
   23    5    0      0.15      0.00
   22    6    0      0.03      0.00
   21    7    0     -0.47      0.00
   18   10    0     -1.61      0.00
   17   11    0     -1.05      0.00
   16   12    0     -0.27      0.00
   15   13    0      0.27      0.00
   12   14    0     -0.01      0.00
    7   15    0      0.30      0.00
    9   15    0      0.15      0.00
   23    1    1     -0.17      0.00
   23    3    1     -0.21      0.00
  -23    5    1     -0.16      0.00
   23    5    1      0.00      0.00
  -22    6    1     -0.45      0.00
   22    6    1     -0.18      0.00
    3    7    1      4.09      0.00
   21    7    1     -0.23      0.00
   20    8    1      0.04      0.00
  -21    9    1     -0.12      0.00
   19    9    1      0.44      0.00
  -20   10    1     -0.18      0.00
   18   10    1      0.81      0.00
  -17   11    1     -0.69      0.00
   17   11    1      1.05      0.00
  -16   12    1     -0.07      0.00
   16   12    1      1.00      0.00
  -15   13    1      0.23      0.00
   13   13    1      0.64      0.00
  -12   14    1      0.17      0.00
   10   14    1      0.04      0.00
   12   14    1      0.39      0.00
   -9   15    1      0.49      0.00
    7   15    1     -0.25      0.00
    9   15    1     -0.06      0.00
    0    0    2    -19.60      0.00
   23    1    2     -0.16      0.00
   22    2    2     -0.47      0.00
   23    3    2     -0.29      0.00
   22    4    2     -0.17      0.00
  -23    5    2     -0.31      0.00
   21    5    2      0.10      0.00
    1    7    2      5.93      0.00
   21    7    2      0.29      0.00
  -22    8    2     -0.14      0.00
   20    8    2      0.20      0.00
  -21    9    2     -0.09      0.00
   19    9    2      0.19      0.00
  -20   10    2     -0.17      0.00
   18   10    2      0.30      0.00
   17   11    2      0.33      0.00
  -16   12    2      0.48      0.00
   14   12    2      0.18      0.00
  -15   13    2      0.56      0.00
   13   13    2     -0.08      0.00
  -12   14    2      0.56      0.00
   10   14    2     -0.86      0.00
   -9   15    2      0.91      0.00
   -7   15    2      1.30      0.00
    5   15    2     -0.81      0.00
    7   15    2     -1.09      0.00
    9   15    2     -0.81      0.00
   22    2    3     -0.19      0.00
   21    3    3     -0.05      0.00
  -23    5    3      0.81      0.00
   21    5    3      0.46      0.00
   20    6    3     -0.01      0.00
   19    7    3     -0.87      0.00
  -22    8    3      0.42      0.00
   18    8    3     -1.46      0.00
  -21    9    3      0.42      0.00
   17    9    3     -1.51      0.00
  -20   10    3      0.31      0.00
   16   10    3     -1.25      0.00
   15   11    3     -0.84      0.00
  -16   12    3      0.52      0.00
   14   12    3     -0.40      0.00
  -15   13    3      0.47      0.00
   11   13    3      0.12      0.00
  -12   14    3      0.49      0.00
    8   14    3      0.98      0.00
   10   14    3      0.43      0.00
   -9   15    3     -0.25      0.00
   -7   15    3     -1.02      0.00
    3   15    3      0.10      0.00
    5   15    3      0.51      0.00
    7   15    3      0.72      0.00
   21    1    4     -0.39      0.00
   21    3    4      0.05      0.00
   20    4    4     -0.91      0.00
  -23    5    4      0.00      0.00
   20    6    4     -1.06      0.00
   19    7    4     -0.87      0.00
  -22    8    4      0.06      0.00
   18    8    4     -0.20      0.00
  -21    9    4      0.31      0.00
   17    9    4      0.54      0.00
  -20   10    4      0.38      0.00
   16   10    4      1.09      0.00
  -17   11    4      0.23      0.00
   15   11    4      1.18      0.00
  -16   12    4     -0.20      0.00
    0   12    4      1.18      0.00
   12   12    4      1.41      0.00
  -15   13    4     -0.40      0.00
  -13   13    4     -0.98      0.00
   11   13    4      1.10      0.00
  -12   14    4     -0.91      0.00
  -10   14    4     -1.19      0.00
    6   14    4      0.71      0.00
    8   14    4      0.37      0.00
   -9   15    4     -0.74      0.00
   -7   15    4     -0.39      0.00
   -5   15    4      0.25      0.00
   -3   15    4      1.00      0.00
   -1   15    4      1.54      0.00
    1   15    4      1.65      0.00
    3   15    4      1.37      0.00
    5   15    4      0.69      0.00
   20    2    5     -0.29      0.00
   19    3    5     -1.07      0.00
  -23    5    5      0.16      0.00
   19    5    5     -0.08      0.00
  -22    6    5     -0.20      0.00
   18    6    5      0.39      0.00
  -21    7    5     -0.44      0.00
   17    7    5      0.70      0.00
  -20    8    5     -0.22      0.00
   16    8    5      0.88      0.00
  -19    9    5      0.16      0.00
   15    9    5      0.73      0.00
  -18   10    5      0.21      0.00
   14   10    5      0.46      0.00
  -17   11    5      0.03      0.00
   13   11    5      0.49      0.00
  -16   12    5     -0.06      0.00
  -14   12    5     -0.21      0.00
   10   12    5      1.30      0.00
   12   12    5      0.55      0.00
  -13   13    5      0.11      0.00
    9   13    5      0.90      0.00
  -10   14    5      0.40      0.00
   -8   14    5      0.08      0.00
    4   14    5      0.66      0.00
    6   14    5      0.84      0.00
   -7   15    5      0.02      0.00
   -5   15    5     -0.37      0.00
   -3   15    5     -0.24      0.00
   -1   15    5      0.10      0.00
    1   15    5      0.16      0.00
   -4    0    6     10.63      0.00
   18    0    6     -0.76      0.00
   19    1    6     -0.77      0.00
   18    2    6     -0.06      0.00
  -23    3    6     -1.08      0.00
   18    4    6      0.14      0.00
  -23    5    6     -1.12      0.00
   17    5    6      0.37      0.00
  -22    6    6     -1.26      0.00
   16    6    6      0.60      0.00
  -21    7    6     -1.10      0.00
   15    7    6      0.49      0.00
  -20    8    6     -0.34      0.00
  -19    9    6      0.44      0.00
   13    9    6      0.29      0.00
  -18   10    6      0.62      0.00
   12   10    6      0.35      0.00
  -17   11    6      0.34      0.00
  -15   11    6     -0.11      0.00
   11   11    6      0.36      0.00
  -14   12    6     -0.10      0.00
    8   12    6      0.72      0.00
   10   12    6      0.37      0.00
  -13   13    6      0.06      0.00
  -11   13    6     -0.08      0.00
    5   13    6      0.12      0.00
    7   13    6      0.29      0.00
   -8   14    6     -0.22      0.00
   -6   14    6     -0.53      0.00
   -4   14    6     -0.76      0.00
   -2   14    6     -0.61      0.00
    0   14    6     -0.28      0.00
    2   14    6     -0.06      0.00
    4   14    6      0.00      0.00
  -23    1    7      0.02      0.00
   17    1    7      0.14      0.00
   16    2    7     -0.03      0.00
  -23    3    7     -0.22      0.00
   17    3    7     -0.31      0.00
  -22    4    7     -0.19      0.00
   16    4    7     -0.28      0.00
  -21    5    7     -0.16      0.00
   15    5    7     -0.06      0.00
  -22    6    7      0.17      0.00
  -20    6    7      0.12      0.00
  -21    7    7      0.41      0.00
  -19    7    7      1.11      0.00
   15    7    7      0.21      0.00
  -20    8    7      1.12      0.00
   14    8    7      0.48      0.00
  -19    9    7      1.49      0.00
   11    9    7      1.43      0.00
   13    9    7      0.57      0.00
  -16   10    7      0.94      0.00
   10   10    7      0.80      0.00
  -15   11    7      0.00      0.00
    9   11    7      0.16      0.00
  -14   12    7     -0.29      0.00
  -12   12    7      0.13      0.00
    6   12    7      0.06      0.00
  -11   13    7      0.20      0.00
   -9   13    7      0.73      0.00
   -7   13    7      1.09      0.00
   -5   13    7      1.14      0.00
   -1   13    7      0.88      0.00
    1   13    7      0.60      0.00
    3   13    7      0.23      0.00
    5   13    7      0.05      0.00
   -4   14    7      0.35      0.00
   -2   14    7      0.55      0.00
  -22    0    8      0.00      0.00
   16    0    8     -0.33      0.00
  -23    1    8     -0.22      0.00
   15    1    8     -0.68      0.00
  -22    2    8     -0.94      0.00
  -21    3    8     -1.50      0.00
   15    3    8     -0.28      0.00
  -22    4    8     -1.01      0.00
   14    4    8     -0.19      0.00
  -21    5    8     -1.19      0.00
  -19    5    8     -1.33      0.00
   13    5    8      0.44      0.00
  -20    6    8     -0.92      0.00
   14    6    8      0.64      0.00
  -19    7    8     -0.04      0.00
   13    7    8      1.03      0.00
  -18    8    8      0.44      0.00
   10    8    8      1.01      0.00
   12    8    8      0.79      0.00
  -17    9    8      0.08      0.00
    9    9    8      0.62      0.00
  -16   10    8     -0.43      0.00
  -14   10    8     -0.59      0.00
    8   10    8      0.69      0.00
  -13   11    8     -0.38      0.00
  -11   11    8      0.04      0.00
    5   11    8      0.85      0.00
    7   11    8      0.59      0.00
  -10   12    8      0.21      0.00
   -8   12    8      0.03      0.00
   -6   12    8     -0.42      0.00
    0   12    8      0.02      0.00
    2   12    8      0.41      0.00
    4   12    8      0.42      0.00
   -7   13    8     -0.37      0.00
   -5   13    8     -0.87      0.00
   -3   13    8     -0.92      0.00
   -1   13    8     -0.49      0.00
  -21    1    9     -0.63      0.00
   13    1    9      0.44      0.00
  -20    2    9     -1.17      0.00
   12    2    9      0.76      0.00
  -21    3    9     -0.35      0.00
  -19    3    9     -1.11      0.00
   13    3    9      0.88      0.00
  -20    4    9     -0.27      0.00
  -18    4    9     -0.32      0.00
   12    4    9      1.01      0.00
  -19    5    9      0.13      0.00
   11    5    9      0.78      0.00
  -18    6    9      0.77      0.00
   10    6    9      0.09      0.00
  -17    7    9      0.81      0.00
    9    7    9     -0.42      0.00
  -16    8    9      0.20      0.00
    8    8    9     -0.30      0.00
  -15    9    9     -0.23      0.00
    7    9    9     -0.24      0.00
  -14   10    9     -0.17      0.00
  -12   10    9     -0.09      0.00
    4   10    9     -0.46      0.00
    6   10    9     -0.43      0.00
  -11   11    9      0.34      0.00
   -9   11    9      0.56      0.00
   -7   11    9      0.46      0.00
   -5   11    9      0.33      0.00
   -3   11    9      0.38      0.00
   -1   11    9      0.48      0.00
    1   11    9      0.30      0.00
    3   11    9     -0.16      0.00
   -6   12    9      0.15      0.00
   -4   12    9      0.13      0.00
   -2   12    9      0.27      0.00
  -20    0   10     -0.59      0.00
  -18    0   10     -1.85      0.00
   10    0   10      0.22      0.00
  -19    1   10     -0.83      0.00
   11    1   10      0.08      0.00
  -20    2   10      0.11      0.00
  -18    2   10     -0.01      0.00
   10    2   10      0.24      0.00
  -19    3   10      0.62      0.00
  -17    3   10      1.33      0.00
   -3    3   10     -0.68      0.00
    9    3   10      0.42      0.00
   11    3   10      0.22      0.00
  -18    4   10      1.26      0.00
  -16    4   10      2.10      0.00
   10    4   10      0.26      0.00
  -17    5   10      1.56      0.00
  -15    5   10      1.58      0.00
    9    5   10      0.53      0.00
  -16    6   10      1.03      0.00
    8    6   10      1.03      0.00
  -15    7   10      0.18      0.00
    7    7   10      0.88      0.00
  -14    8   10     -0.14      0.00
  -12    8   10     -0.33      0.00
    4    8   10      0.16      0.00
    6    8   10      0.16      0.00
  -13    9   10      0.03      0.00
  -11    9   10      0.22      0.00
   -9    9   10      0.64      0.00
    1    9   10     -0.10      0.00
    3    9   10      0.17      0.00
  -10   10   10      0.46      0.00
   -8   10   10      0.72      0.00
   -6   10   10      0.57      0.00
   -4   10   10      0.07      0.00
   -2   10   10     -0.40      0.00
    0   10   10     -0.38      0.00
    2   10   10      0.02      0.00
  -17    1   11      1.41      0.00
  -15    1   11      2.03      0.00
    7    1   11      0.13      0.00
  -18    2   11      1.11      0.00
  -16    2   11      2.58      0.00
    6    2   11     -0.30      0.00
    8    2   11      0.13      0.00
  -17    3   11      1.43      0.00
  -15    3   11      2.29      0.00
  -13    3   11      1.70      0.00
    7    3   11     -0.18      0.00
  -16    4   11      0.97      0.00
  -14    4   11      0.85      0.00
  -12    4   11      0.30      0.00
    6    4   11     -0.06      0.00
  -15    5   11     -0.03      0.00
  -13    5   11     -0.54      0.00
    5    5   11      0.26      0.00
  -14    6   11     -0.76      0.00
  -12    6   11     -1.07      0.00
    2    6   11      0.99      0.00
    4    6   11      0.64      0.00
  -13    7   11     -0.75      0.00
  -11    7   11     -0.86      0.00
   -9    7   11     -0.83      0.00
    1    7   11      1.40      0.00
    3    7   11      1.08      0.00
  -10    8   11     -0.45      0.00
   -8    8   11     -0.36      0.00
   -6    8   11     -0.02      0.00
   -4    8   11      0.45      0.00
   -2    8   11      0.96      0.00
    0    8   11      1.13      0.00
    2    8   11      0.94      0.00
   -7    9   11     -0.13      0.00
   -5    9   11      0.12      0.00
   -3    9   11      0.48      0.00
  -14    0   12      1.68      0.00
  -12    0   12      1.48      0.00
  -10    0   12      0.99      0.00
   -8    0   12      1.03      0.00
   -6    0   12      0.76      0.00
   -4    0   12      0.07      0.00
    2    0   12      0.37      0.00
    4    0   12      0.17      0.00
  -15    1   12      0.92      0.00
  -13    1   12      1.25      0.00
  -11    1   12      0.83      0.00
   -9    1   12      0.90      0.00
   -7    1   12      1.13      0.00
   -5    1   12      0.62      0.00
    3    1   12      0.52      0.00
    5    1   12      0.06      0.00
  -14    2   12      0.32      0.00
  -12    2   12      0.18      0.00
  -10    2   12      0.31      0.00
   -8    2   12      0.96      0.00
   -6    2   12      1.08      0.00
    2    2   12      0.39      0.00
    4    2   12      0.56      0.00
  -13    3   12     -0.36      0.00
  -11    3   12     -0.26      0.00
   -9    3   12      0.22      0.00
   -7    3   12      0.61      0.00
    1    3   12      0.18      0.00
    3    3   12      0.31      0.00
  -12    4   12     -0.35      0.00
  -10    4   12     -0.13      0.00
   -8    4   12     -0.06      0.00
   -2    4   12      0.08      0.00
    0    4   12      0.44      0.00
    2    4   12      0.17      0.00
  -11    5   12     -0.01      0.00
   -9    5   12     -0.10      0.00
   -7    5   12     -0.29      0.00
   -5    5   12     -0.29      0.00
   -3    5   12     -0.03      0.00
   -1    5   12      0.38      0.00
    1    5   12      0.33      0.00
  -10    6   12      0.12      0.00
   -8    6   12     -0.08      0.00
   -6    6   12     -0.02      0.00
   -4    6   12      0.13      0.00
   -2    6   12      0.14      0.00
    0    6   12      0.10      0.00
   -5    7   12      0.26      0.00
    0    0    0      0.00      0.00
;
_shelx_fab_checksum     73428
_iucr_refine_instructions_details
;
TITL HB7453 in C2/c
CELL  1.54178  19.3941  12.7110  10.1450   90.000  103.306   90.000
ZERR     4.00   0.0005   0.0003   0.0003    0.000    0.002    0.000
LATT   7
SYMM  - X,   Y, 1/2 - Z
SFAC  C    H    O    S    N
UNIT  76 88 8 8 24
MERG  2
OMIT  1   1   0
ABIN
FMAP  2
PLAN  5
SIZE  0.046   0.228   0.435
DFIX  0.99 0.02 C10 H10A
ACTA  136.00
BOND  $H
CONF
LIST  4
L.S.  13    0   15
TEMP  -123.00
WGHT    0.064200    0.571300
FVAR       0.26991
S1    4    0.169470    0.375831    1.000654    11.00000    0.04973    0.03786 =
         0.04065    0.00372    0.02087    0.01123
O1    3    0.418027    0.152598    0.638269    11.00000    0.03723    0.03179 =
         0.04883   -0.00304    0.02119    0.00439
N1    5    0.180257    0.483004    0.782264    11.00000    0.04034    0.03504 =
         0.04126    0.00361    0.01614    0.00985
AFIX   3
H1A   2    0.199006    0.494820    0.709222    11.00000   -1.20000
H1B   2    0.153123    0.533823    0.808325    11.00000   -1.20000
AFIX   0
N2    5    0.249397    0.336304    0.828401    11.00000    0.04101    0.03299 =
         0.03777    0.00239    0.01577    0.00796
AFIX   3
H2A   2    0.266491    0.275287    0.870412    11.00000   -1.20000
AFIX   0
N3    5    0.272388    0.355231    0.712187    11.00000    0.03672    0.03320 =
         0.03931   -0.00075    0.01459    0.00228
C1    1    0.201507    0.400929    0.861922    11.00000    0.03245    0.03147 =
         0.03851   -0.00438    0.01069    0.00194
C2    1    0.317030    0.288639    0.686441    11.00000    0.03388    0.02831 =
         0.04180   -0.00166    0.01097    0.00147
AFIX  43
H2    2    0.333000    0.232713    0.748023    11.00000   -1.20000
AFIX   0
C3    1    0.343695    0.297616    0.563549    11.00000    0.03530    0.03330 =
         0.03994   -0.00426    0.01214   -0.00325
C4    1    0.319140    0.375355    0.467654    11.00000    0.04333    0.04260 =
         0.04669    0.00039    0.01343    0.00203
AFIX  43
H4    2    0.285023    0.424484    0.483488    11.00000   -1.20000
AFIX   0
C5    1    0.343212    0.382780    0.349915    11.00000    0.05096    0.05479 =
         0.04371    0.00680    0.01429   -0.00295
AFIX  43
H5    2    0.325854    0.436421    0.285630    11.00000   -1.20000
AFIX   0
C6    1    0.392900    0.311187    0.326689    11.00000    0.05553    0.05802 =
         0.04110   -0.00617    0.02147   -0.01196
AFIX  43
H6    2    0.409444    0.315664    0.245707    11.00000   -1.20000
AFIX   0
C7    1    0.418643    0.233410    0.419899    11.00000    0.04519    0.04389 =
         0.04933   -0.01194    0.02238   -0.00578
AFIX  43
H7    2    0.452799    0.184721    0.403149    11.00000   -1.20000
AFIX   0
C8    1    0.394310    0.226453    0.539125    11.00000    0.03606    0.03165 =
         0.04146   -0.00780    0.01285   -0.00677
C9    1    0.476392    0.087245    0.622762    11.00000    0.03476    0.03392 =
         0.06259   -0.01271    0.02170    0.00070
AFIX  23
H9A   2    0.515896    0.131519    0.607826    11.00000   -1.20000
H9B   2    0.461271    0.040027    0.543781    11.00000   -1.20000
AFIX   0
C10   1    0.500000    0.023619    0.750000    10.50000    0.03346    0.02517 =
         0.08588    0.00000    0.02275    0.00000
H10A  2    0.461432   -0.023614    0.754800    11.00000   -1.20000
HKLF 4
REM  HB7453 in C2/c
REM R1 =  0.0397 for    1886 Fo > 4sig(Fo)  and  0.0510 for all    2365 data
REM    135 parameters refined using      1 restraints
END
WGHT      0.0642      0.5713
REM Highest difference peak  0.240,  deepest hole -0.216,  1-sigma level  0.048
Q1    1   0.1196  0.4047  0.9739  11.00000  0.05    0.24
Q2    1   0.4437  0.1231  0.6355  11.00000  0.05    0.24
Q3    1   0.1975  0.3267  1.0498  11.00000  0.05    0.23
Q4    1   0.3594  0.2517  0.5480  11.00000  0.05    0.22
Q5    1   0.4149  0.1911  0.5860  11.00000  0.05    0.21
;
