# Supplementary material for: Crystal structure of [(E)-({2-[3-(2-{(1E)-[(carbamo­thioyl­amino)­imino]­meth­yl}phen­oxy)prop­oxy]phen­yl}methyl­idene)amino]­thio­urea with an unknown solvate
Source: Acta Crystallogr E Crystallogr Commun. 2015 Jun 30;71(Pt 7):o530–1. doi: 10.1107/S2056989015012074 (PMC4518929; doi:10.1107/S2056989015012074)
Supplement: Supplementary file 2 [file e-71-0o530-Isup2.hkl]

#
# h,k,l, Fc-squared, Fo-squared, sigma(Fo-squared), status flag
#
data_I
_shelx_title ' HB7453 in C2/c'
_shelx_refln_list_code          4
_shelx_F_calc_maximum      362.89
_exptl_crystal_F_000       904.00
_reflns_d_resolution_high  0.8089

loop_
 _space_group_symop_operation_xyz
 'x, y, z'
 '-x, y, -z+1/2'
 'x+1/2, y+1/2, z'
 '-x+1/2, y+1/2, -z+1/2'
 '-x, -y, -z'
 'x, -y, z-1/2'
 '-x+1/2, -y+1/2, -z'
 'x+1/2, -y+1/2, z-1/2'

_cell_length_a    19.3941
_cell_length_b    12.7110
_cell_length_c    10.1450
_cell_angle_alpha  90.000
_cell_angle_beta  103.306
_cell_angle_gamma  90.000

_shelx_F_squared_multiplier     1.000

loop_
 _refln_index_h
 _refln_index_k
 _refln_index_l
 _refln_F_squared_calc
 _refln_F_squared_meas
 _refln_F_squared_sigma
 _refln_observed_status
   2   0   0      10050.83       9738.70       298.95 o
   4   0   0         56.89         76.34         3.88 o
   6   0   0      18065.97      17873.82       573.77 o
   8   0   0       7108.75       7207.84       223.24 o
  10   0   0        194.03        208.64        17.84 o
  12   0   0      13508.88      12809.71       562.79 o
  14   0   0       4925.72       4673.27       201.02 o
  16   0   0        318.48        254.74        29.51 o
  18   0   0        127.27        112.31        30.20 o
  20   0   0        284.40        379.66        55.59 o
  22   0   0          1.16         -6.86        15.10 o
   3   1   0       3955.26       3490.21        90.52 o
   5   1   0       1460.30       1477.69        38.04 o
   7   1   0        100.01         92.50         5.59 o
   9   1   0       1565.78       1337.15        31.30 o
  11   1   0       5293.80       4768.73       123.37 o
  13   1   0          0.28          2.50        11.26 o
  15   1   0          4.64         -3.43         9.87 o
  17   1   0          8.70         -7.61        10.80 o
  19   1   0         54.32         28.23        11.28 o
  21   1   0        184.48        266.97        30.88 o
  23   1   0         47.57         25.49        10.16 o
   2   2   0       5472.47       5134.53       111.87 o
   4   2   0      18231.60      18913.18       446.53 o
   6   2   0      19483.93      20190.82       579.33 o
   8   2   0        387.89        349.62        10.39 o
  10   2   0          0.02          7.27         7.54 o
  12   2   0       1283.82       1256.97        30.77 o
  14   2   0         16.20         31.76        13.32 o
  16   2   0        185.84        146.19        16.72 o
  18   2   0          0.96         -8.90        13.42 o
  20   2   0         17.78         26.31        24.64 o
  22   2   0         49.69         49.97        26.77 o
   3   3   0       8042.13       8460.35       183.94 o
   5   3   0       6073.84       6458.80       141.04 o
   7   3   0        488.16        549.27        15.49 o
   9   3   0        791.73        637.01        17.92 o
  11   3   0        354.20        362.82        18.03 o
  13   3   0        250.61        278.72        18.55 o
  15   3   0          2.07        -10.95        10.95 o
  17   3   0        317.52        288.19        25.54 o
  19   3   0          2.82          4.56         9.46 o
  21   3   0        275.21        374.51        26.01 o
   4   4   0        755.58       1020.72        23.16 o
   6   4   0       1996.24       1775.15        35.72 o
   8   4   0        629.97        504.50        13.75 o
  10   4   0       1785.12       1547.08        57.21 o
  12   4   0       1580.27       1467.66        44.29 o
  14   4   0        187.81        183.08        17.59 o
  16   4   0        482.31        485.95        22.24 o
  18   4   0         39.41         51.45        12.47 o
  20   4   0        368.16        415.39        20.80 o
  22   4   0        111.70        198.20        24.02 o
   3   5   0       3027.07       2762.87       123.54 o
   5   5   0       1068.39       1119.05        26.07 o
   7   5   0        321.59        349.90        11.53 o
   9   5   0        506.38        443.16        19.36 o
  11   5   0        166.22        185.39        15.85 o
  13   5   0         83.04         83.50        18.82 o
  15   5   0        218.02        259.61        29.02 o
  17   5   0          6.35          4.98        10.09 o
  19   5   0         25.69         21.73         9.42 o
  21   5   0        192.56        230.63        18.83 o
   0   6   0        903.50        986.80        50.79 o
   2   6   0       2597.85       2625.61       118.05 o
   4   6   0         22.01         42.55        12.35 o
   6   6   0       2245.93       2300.73        68.69 o
   8   6   0        235.34        194.78        14.73 o
  10   6   0        484.03        491.06        21.16 o
  12   6   0       1145.62       1137.19        33.21 o
  14   6   0          0.34         16.72        11.46 o
  16   6   0        154.83        177.20        23.81 o
  18   6   0         28.07         26.53         9.00 o
  20   6   0          4.43         -0.54         7.26 o
   1   7   0       1878.94       1821.95        72.06 o
   3   7   0       2803.89       2577.56       116.68 o
   5   7   0        511.51        461.74        21.54 o
   7   7   0        745.35        699.26        22.24 o
   9   7   0       3725.01       3546.67        82.60 o
  11   7   0       2201.44       2045.68        57.78 o
  13   7   0        163.36        175.17        27.05 o
  15   7   0         35.56         46.80         8.47 o
  17   7   0        102.17         82.30        16.75 o
  19   7   0          9.00          8.47         7.28 o
   0   8   0       6645.29       6445.28       285.51 o
   2   8   0       2536.36       2448.72        76.72 o
   4   8   0        777.88        724.95        20.23 o
   6   8   0       2832.78       2459.35        45.55 o
   8   8   0       2685.21       2538.98        59.04 o
  10   8   0          0.69          4.55        10.09 o
  12   8   0       1359.90       1328.76        32.83 o
  14   8   0        258.82        236.93        15.38 o
  16   8   0         19.52         24.98        10.10 o
  18   8   0        217.53        240.87        15.59 o
  20   8   0        307.55        330.78        32.02 o
   1   9   0        501.43        498.46        18.35 o
   3   9   0        522.33        487.05        16.87 o
   5   9   0        377.66        366.36        19.73 o
   7   9   0          2.65         -7.65         8.45 o
   9   9   0         90.24         91.54        14.74 o
  11   9   0        379.76        377.37        17.96 o
  13   9   0         94.36         90.32        14.07 o
  15   9   0         82.80         90.71        12.48 o
  17   9   0        193.92        190.51        13.23 o
  19   9   0         46.77         82.36        20.59 o
   0  10   0        121.13        170.73        18.24 o
   2  10   0         95.83        115.02        10.54 o
   4  10   0        172.45        175.11        19.84 o
   6  10   0       3246.57       3262.08        62.88 o
   8  10   0        590.10        631.31        23.40 o
  10  10   0        142.33        147.24        15.10 o
  12  10   0        252.81        249.81        16.60 o
  14  10   0        291.61        297.03        21.79 o
  16  10   0          7.59          4.93         7.20 o
   1  11   0        274.03        282.19        14.70 o
   3  11   0        240.12        268.06        23.65 o
   5  11   0       2055.81       1949.27        43.87 o
   7  11   0        163.28        180.58        24.17 o
   9  11   0        246.62        254.15        17.76 o
  11  11   0        242.98        246.37        17.40 o
  13  11   0        145.42        148.05        15.42 o
  15  11   0        266.82        308.93        17.03 o
   0  12   0       1234.74       1104.68        59.71 o
   2  12   0        506.59        490.66        20.17 o
   4  12   0       1035.81       1024.57        28.13 o
   6  12   0       3272.96       3153.44        85.68 o
   8  12   0        730.73        767.10        27.89 o
  10  12   0         65.15         50.12         9.68 o
  12  12   0        567.99        522.19        21.82 o
  14  12   0        147.84        175.41        20.05 o
   1  13   0        597.10        594.52        39.81 o
   3  13   0        136.19        154.20        15.35 o
   5  13   0        817.18        768.28        31.90 o
   7  13   0         16.70         12.86        10.15 o
   9  13   0         62.82         62.58        10.14 o
  11  13   0         54.98         51.18         9.20 o
  13  13   0          0.03          0.00        12.35 o
   0  14   0         36.80         21.96        13.73 o
   2  14   0         40.36         25.19         9.56 o
   4  14   0         30.55         41.03        12.86 o
   6  14   0         45.35         39.88        27.16 o
   8  14   0          2.06          0.73         7.87 o
  10  14   0          4.26         14.86         8.21 o
   1  15   0        105.89         66.58        35.00 o
   3  15   0         20.70         21.28        10.59 o
   5  15   0          0.24          5.49        10.98 o
 -23   1   1        161.92        186.93        23.29 o
 -21   1   1          1.75         18.24        16.25 o
 -19   1   1        698.69        684.23        24.34 o
 -17   1   1         98.65         84.73        13.76 o
 -15   1   1        181.46        219.62        39.81 o
 -13   1   1        435.11        507.25        51.94 o
 -11   1   1        241.90        197.16        14.32 o
  -9   1   1       1341.00       1360.30        28.47 o
  -7   1   1       4647.01       4254.25        93.34 o
  -5   1   1       4405.48       4559.32        99.52 o
  -3   1   1      26686.83      26534.41       576.62 o
  -1   1   1       9464.22      10481.86       227.86 o
   1   1   1        277.04        313.92         8.43 o
   3   1   1      12596.26      13847.30       301.12 o
   5   1   1       2737.15       2745.36        60.40 o
   7   1   1       1546.24       1392.31        32.26 o
   9   1   1       1768.86       1704.70        55.32 o
  11   1   1        263.44        148.09        30.04 o
  13   1   1        293.79        265.59        17.72 o
  15   1   1        907.82        856.25        32.89 o
  17   1   1          7.16          6.93        11.69 o
  19   1   1         39.10         27.50        13.08 o
  21   1   1          1.02         -5.15        11.53 o
 -22   2   1          7.48         14.14        10.76 o
 -20   2   1        591.20        604.28        24.33 o
 -18   2   1         63.69         49.99        10.69 o
 -16   2   1        797.32        745.87        29.83 o
 -14   2   1         77.35         80.22        11.78 o
 -12   2   1        134.21        177.21        18.78 o
 -10   2   1       9165.85       9139.36       231.41 o
  -8   2   1       6740.83       6709.31       131.37 o
  -6   2   1        100.40         85.30         5.41 o
  -4   2   1      16124.30      17373.38       377.41 o
  -2   2   1         19.10         10.29         2.91 o
   0   2   1       1279.28       1176.22        52.16 o
   2   2   1      63094.38      67473.16      1465.34 o
   4   2   1     131691.61     131540.92      2856.38 o
   6   2   1        245.48        203.58         6.62 o
   8   2   1       2077.89       1814.07        58.98 o
  10   2   1       2874.27       2418.99        78.13 o
  12   2   1        343.47        312.87        21.13 o
  14   2   1        498.63        456.04        27.78 o
  16   2   1       2853.68       2819.77        77.63 o
  18   2   1         28.04         19.82        12.10 o
  20   2   1        126.84        183.99        20.39 o
  22   2   1         96.44        157.85        42.55 o
 -23   3   1        109.56         76.21        19.22 o
 -21   3   1         40.53         27.42        10.21 o
 -19   3   1        197.37        228.34        27.06 o
 -17   3   1        253.16        251.13        19.50 o
 -15   3   1         47.61         45.83        10.93 o
 -13   3   1         48.82         75.54        27.34 o
 -11   3   1         36.84         22.24         9.39 o
  -9   3   1       7029.16       7744.50       169.86 o
  -7   3   1        569.84        580.90        13.47 o
  -5   3   1        101.30         93.57         3.91 o
  -3   3   1       8312.75       8700.01       267.89 o
  -1   3   1       2565.49       3061.50        95.12 o
   1   3   1      22365.45      24150.79       741.93 o
   3   3   1      34752.66      36316.33       787.32 o
   5   3   1       4898.50       4747.24       104.15 o
   7   3   1        771.93        585.41        14.09 o
   9   3   1        338.22        360.25        15.31 o
  11   3   1        549.33        488.64        24.71 o
  13   3   1       1831.39       1781.17        40.84 o
  15   3   1        253.02        232.40        21.01 o
  17   3   1        481.40        514.57        25.73 o
  19   3   1          4.41          4.93        10.87 o
  21   3   1          0.51          3.03        13.46 o
 -22   4   1         17.07         24.05        23.45 o
 -20   4   1          1.53         -6.14         8.68 o
 -18   4   1         66.24         44.32        13.48 o
 -16   4   1         18.71         46.22        11.56 o
 -14   4   1          1.45         16.51        10.40 o
 -12   4   1         91.53         87.84        20.41 o
 -10   4   1        470.00        468.62        22.00 o
  -8   4   1       6573.64       6933.82       145.65 o
  -6   4   1        522.55        621.72        13.97 o
  -4   4   1       2731.32       2903.63        90.27 o
  -2   4   1       3406.69       3555.21       204.46 o
   0   4   1        259.88        279.35        10.68 o
   2   4   1       4116.78       4188.37       129.57 o
   4   4   1       4189.89       4569.08       150.75 o
   6   4   1         30.04         26.33         3.97 o
   8   4   1       1614.69       1525.06        38.00 o
  10   4   1       4510.59       4100.88       114.69 o
  12   4   1        165.94        165.22        12.83 o
  14   4   1        234.24        187.03        17.12 o
  16   4   1        115.32        145.86        19.70 o
  18   4   1          0.41         -1.64        12.88 o
  20   4   1         44.70         31.28        16.95 o
  22   4   1          5.41          6.36        13.04 o
 -21   5   1        115.86        139.68        14.44 o
 -19   5   1        738.23        761.57        35.07 o
 -17   5   1         48.04         50.89         9.30 o
 -15   5   1         24.64         18.06        10.56 o
 -13   5   1        229.17        237.04        17.18 o
 -11   5   1         75.95         45.19        12.36 o
  -9   5   1        283.15        275.25        14.63 o
  -7   5   1       6908.05       6707.54       131.74 o
  -5   5   1        140.46        100.15         8.75 o
  -3   5   1        223.29        242.41        12.35 o
  -1   5   1       1452.26       1284.66        57.65 o
   1   5   1       1887.33       2050.60        93.34 o
   3   5   1        411.37        392.90        12.29 o
   5   5   1       2467.39       2318.20        51.81 o
   7   5   1       3044.46       3169.84        71.20 o
   9   5   1         74.38         63.79         7.78 o
  11   5   1        541.08        503.01        18.30 o
  13   5   1       1918.66       1833.28        41.28 o
  15   5   1        171.31        195.03        17.39 o
  17   5   1        228.14        219.02        25.60 o
  19   5   1         33.31         37.02        16.23 o
  21   5   1         29.76         21.66        23.22 o
 -20   6   1        333.36        338.51        18.00 o
 -18   6   1        233.28        248.80        15.24 o
 -16   6   1       1555.74       1621.65        37.66 o
 -14   6   1        332.64        376.19        24.42 o
 -12   6   1        285.12        279.80        19.47 o
 -10   6   1       1349.13       1162.22        28.02 o
  -8   6   1       4713.21       4657.91       104.83 o
  -6   6   1        576.31        628.31        21.06 o
  -4   6   1        734.89        563.17        18.19 o
  -2   6   1       6654.58       6295.78       196.55 o
   0   6   1        511.58        549.06        30.20 o
   2   6   1       4900.28       4829.81       212.76 o
   4   6   1       7728.75       7787.60       341.79 o
   6   6   1       3872.37       4150.27       106.20 o
   8   6   1         55.93        181.36        51.47 o
  10   6   1       1801.10       1596.27        41.17 o
  12   6   1       1904.55       1922.00        43.14 o
  14   6   1         89.81         63.82        10.34 o
  16   6   1        477.71        455.90        21.10 o
  18   6   1          1.87          9.18         7.72 o
  20   6   1          0.70         -1.06         9.35 o
 -21   7   1          4.05         -2.89         9.99 o
 -19   7   1        346.20        384.08        18.89 o
 -17   7   1        314.29        308.15        16.04 o
 -15   7   1        450.78        411.04        25.32 o
 -13   7   1       1373.02       1442.56        38.88 o
 -11   7   1          1.73         -4.80         8.33 o
  -9   7   1        130.41        114.78        12.25 o
  -7   7   1       1307.29       1212.45        28.07 o
  -5   7   1        697.30        623.18        35.69 o
  -3   7   1        280.90        298.24        21.28 o
  -1   7   1        590.60        541.92        27.45 o
   1   7   1        912.40        804.06        31.27 o
   5   7   1       1688.79       1652.87        57.06 o
   7   7   1       1338.44       1297.95        32.26 o
   9   7   1        266.81        307.13        30.12 o
  11   7   1        439.05        430.02        20.25 o
  13   7   1        327.92        355.41        17.97 o
  15   7   1        346.94        357.73        17.65 o
  17   7   1          5.46          6.91         7.53 o
  19   7   1          9.91          8.03         7.30 o
 -20   8   1          0.82         -0.98         6.76 o
 -18   8   1        116.22        119.59        17.88 o
 -16   8   1         40.20         34.08         8.86 o
 -14   8   1         63.29         59.15        13.67 o
 -12   8   1        157.90        158.54        15.02 o
 -10   8   1         14.51         17.23         7.66 o
  -8   8   1       1057.22       1070.99        26.95 o
  -6   8   1        232.41        239.14        14.35 o
  -4   8   1       2578.47       2618.43        50.94 o
  -2   8   1       2134.52       2097.94        50.24 o
   0   8   1         23.85         31.30         9.24 o
   2   8   1        632.45        585.42        20.99 o
   4   8   1          0.31         -4.15         8.00 o
   6   8   1         13.27         21.16        15.14 o
   8   8   1       1126.39       1114.44        33.99 o
  10   8   1       1802.09       1838.90        46.50 o
  12   8   1          3.62         -2.15         9.67 o
  14   8   1        597.55        579.92        17.84 o
  16   8   1          4.43          9.11         8.61 o
  18   8   1         22.93         18.72         8.30 o
 -19   9   1          4.42         19.38        17.43 o
 -17   9   1        402.94        511.89        20.61 o
 -15   9   1         75.69        108.25        14.27 o
 -13   9   1          4.70         20.12         9.63 o
 -11   9   1        186.39        178.63        16.97 o
  -9   9   1        302.46        289.64        16.47 o
  -7   9   1       3181.70       3048.83        63.69 o
  -5   9   1        279.86        254.74        13.84 o
  -3   9   1         55.58         62.13         8.43 o
  -1   9   1        532.80        478.04        18.16 o
   1   9   1        364.07        331.11        21.09 o
   3   9   1          4.57         10.09         7.59 o
   5   9   1       2233.42       2186.12        48.78 o
   7   9   1        214.20        226.22        21.38 o
   9   9   1       3607.46       3573.67        75.44 o
  11   9   1        515.29        559.48        18.90 o
  13   9   1       1233.80       1277.93        34.20 o
  15   9   1         23.01         15.87         9.74 o
  17   9   1        174.13        174.08        15.79 o
 -18  10   1         97.76        126.03        12.48 o
 -16  10   1        250.93        314.86        17.44 o
 -14  10   1        142.08        142.09        12.13 o
 -12  10   1         12.21         15.56         9.51 o
 -10  10   1        525.09        498.90        22.16 o
  -8  10   1        893.88        899.08        24.68 o
  -6  10   1        472.60        498.81        17.44 o
  -4  10   1       4982.64       4855.83        90.20 o
  -2  10   1        901.52        781.79        30.09 o
   0  10   1         80.15        105.08        15.03 o
   2  10   1       1374.37       1287.34        38.82 o
   4  10   1       2227.16       2137.75        47.55 o
   6  10   1        167.21        205.39        15.91 o
   8  10   1       4367.85       4287.35        88.12 o
  10  10   1       2052.43       2047.32        50.67 o
  12  10   1         82.51         97.10        17.44 o
  14  10   1        446.74        449.76        18.99 o
  16  10   1        133.82        167.35        20.68 o
 -15  11   1         52.68         56.25        10.27 o
 -13  11   1        118.86         92.95        12.67 o
 -11  11   1          7.43          4.42         8.70 o
  -9  11   1        401.49        378.22        20.27 o
  -7  11   1          2.54          9.14         9.42 o
  -5  11   1          6.14         12.25         7.95 o
  -3  11   1          3.55         -0.26         7.48 o
  -1  11   1        535.18        503.35        16.16 o
   1  11   1          5.25         -1.12         8.57 o
   3  11   1        377.26        364.22        18.91 o
   5  11   1          8.77          7.83         8.64 o
   7  11   1        919.10        918.82        25.71 o
   9  11   1        221.67        219.76        26.17 o
  11  11   1          3.97          3.52         8.93 o
  13  11   1         32.09         46.47         8.97 o
  15  11   1         19.97          7.12         9.35 o
 -14  12   1          4.79          3.40         9.29 o
 -12  12   1         81.81         74.85        10.58 o
 -10  12   1         84.54         80.88        12.21 o
  -8  12   1       1441.31       1448.23        37.40 o
  -6  12   1          0.43         -1.73         7.80 o
  -4  12   1        181.54        178.44        14.31 o
  -2  12   1        613.36        595.07        22.40 o
   0  12   1          4.92         13.26         7.31 o
   2  12   1        685.81        675.58        23.65 o
   4  12   1        143.41        121.36        15.84 o
   6  12   1         99.85        131.83        26.54 o
   8  12   1         14.84         31.74         9.24 o
  10  12   1        326.44        352.40        19.34 o
  12  12   1        138.20        152.40        14.42 o
  14  12   1         32.56         30.42        14.29 o
 -13  13   1        137.10        143.52        19.41 o
 -11  13   1        167.44        182.44        13.95 o
  -9  13   1        126.10        125.51        14.76 o
  -7  13   1        475.53        463.27        23.01 o
  -5  13   1        392.24        444.24        29.42 o
  -3  13   1       1137.46       1122.66        32.42 o
  -1  13   1         83.87         74.55        13.71 o
   1  13   1          4.03          7.79         7.70 o
   3  13   1        455.01        450.33        18.48 o
   5  13   1          2.57         -3.20         8.52 o
   7  13   1         51.45         48.33         9.11 o
   9  13   1         21.21         16.15        10.29 o
  11  13   1          7.00          0.04         9.14 o
 -10  14   1        302.71        319.83        27.45 o
  -8  14   1        432.05        456.44        27.17 o
  -6  14   1         17.98         23.34        12.35 o
  -4  14   1        156.44        175.98        19.41 o
  -2  14   1       3712.89       3716.14       120.84 o
   0  14   1         74.65         97.92        18.91 o
   2  14   1        452.46        384.11        18.89 o
   4  14   1        116.63        141.95        17.83 o
   6  14   1         24.95         16.78         8.12 o
   8  14   1        163.08        192.86        15.53 o
  -7  15   1         41.25         70.01        20.59 o
  -5  15   1         12.67         28.83        12.35 o
  -3  15   1         27.69         32.94        12.35 o
  -1  15   1        814.93        795.41        34.90 o
   1  15   1          1.70          7.55        14.56 o
   3  15   1         28.45         17.16        15.79 o
   5  15   1         28.42         30.20        12.35 o
 -22   0   2        227.52        287.58        26.15 o
 -20   0   2         33.49         35.00        14.56 o
 -18   0   2        300.46        334.66        25.72 o
 -16   0   2       2130.09       2083.41       104.32 o
 -14   0   2       1096.29       1015.82        48.04 o
 -12   0   2        177.74        199.86        30.44 o
 -10   0   2        733.61        673.43        27.95 o
  -8   0   2       2424.96       2126.55        67.94 o
  -6   0   2         89.55         86.50         5.82 o
  -4   0   2      12433.52      12911.71       396.98 o
  -2   0   2       1983.13       2438.07        76.68 o
   2   0   2       3472.05       3596.88       111.62 o
   4   0   2      23522.01      24816.22       762.80 o
   6   0   2      13422.60      14394.24       444.05 o
   8   0   2       4450.73       4333.05       192.17 o
  10   0   2        706.90        641.03        56.28 o
  12   0   2       1345.87       1173.58        47.98 o
  14   0   2        232.12        241.98        25.71 o
  16   0   2        103.45         94.88        20.05 o
  18   0   2        486.46        490.04        46.67 o
  20   0   2        146.28        189.43        34.32 o
  22   0   2         95.76         93.34        24.71 o
 -23   1   2        111.64        110.34        22.26 o
 -21   1   2        475.02        506.82        20.78 o
 -19   1   2        282.22        277.07        17.41 o
 -17   1   2         32.01         20.16        10.94 o
 -15   1   2       2069.11       1967.30        58.07 o
 -13   1   2         57.50         54.82        17.24 o
 -11   1   2        316.46        330.94        16.89 o
  -9   1   2          5.98          7.81         4.24 o
  -7   1   2         63.07         90.03         5.55 o
  -5   1   2        272.23        265.25         7.02 o
  -3   1   2       2189.79       2693.72        59.19 o
  -1   1   2       7004.03       7357.78       227.12 o
   1   1   2      14700.54      15040.12       462.01 o
   3   1   2          9.73          9.77         1.88 o
   5   1   2          2.58          5.76         2.41 o
   7   1   2       1030.03        883.82        21.93 o
   9   1   2        238.44        199.87        15.44 o
  11   1   2          2.74         15.12        10.95 o
  13   1   2       1538.75       1439.13        40.97 o
  15   1   2        461.32        467.41        21.46 o
  17   1   2        289.65        309.63        28.15 o
  19   1   2          3.46         10.48        14.17 o
  21   1   2         37.85         28.70        10.54 o
 -22   2   2         27.86         26.16        15.26 o
 -20   2   2         29.66         20.90         9.91 o
 -18   2   2        103.51         93.45        26.35 o
 -16   2   2         19.43         22.56         9.83 o
 -14   2   2          5.06         -5.29         9.60 o
 -12   2   2       1121.42       1216.30        93.34 o
 -10   2   2       1406.46       1461.85        44.78 o
  -8   2   2         56.25         55.59         6.04 o
  -6   2   2       6178.96       6318.20       199.13 o
  -4   2   2        433.43        421.13        10.29 o
  -2   2   2       2404.41       2292.72        58.38 o
   0   2   2       6429.36       7143.38       220.33 o
   2   2   2       1029.20       1154.30        29.84 o
   4   2   2       4152.24       4464.87        97.97 o
   6   2   2        308.66        259.77         9.10 o
   8   2   2          0.00          2.23         5.90 o
  10   2   2         17.65         28.71        13.31 o
  12   2   2         33.06         33.18         9.28 o
  14   2   2         87.67         75.52        12.04 o
  16   2   2         81.62         70.25        16.56 o
  18   2   2         29.28          6.86        14.96 o
  20   2   2         40.06         35.61        12.08 o
 -23   3   2        473.53        617.69        41.18 o
 -21   3   2        203.04        272.51        21.52 o
 -19   3   2        297.10        300.82        25.76 o
 -17   3   2        514.48        482.53        20.41 o
 -15   3   2       1426.61       1383.57        30.42 o
 -13   3   2        187.25        227.83        22.39 o
 -11   3   2       1267.80       1298.34        67.95 o
  -9   3   2        125.70         62.58         8.22 o
  -7   3   2       2588.06       2694.89        53.65 o
  -5   3   2         14.61         13.03         2.33 o
  -3   3   2      22171.98      24774.66       761.83 o
  -1   3   2       1155.38       1369.77        61.77 o
   1   3   2      15884.33      17810.57       446.63 o
   3   3   2       1628.75       1418.77        36.98 o
   5   3   2       9308.38       9651.58       217.54 o
   7   3   2       2100.33       1961.07        47.53 o
   9   3   2         77.56         85.34        10.65 o
  11   3   2        491.80        424.72        29.49 o
  13   3   2        368.55        320.21        18.46 o
  15   3   2        742.92        773.47        24.24 o
  17   3   2        887.61        953.82        38.19 o
  19   3   2        103.02        147.81        37.75 o
  21   3   2          8.24         10.05        12.10 o
 -22   4   2        365.75        374.59        28.14 o
 -20   4   2        208.15        222.53        19.14 o
 -18   4   2        453.40        426.39        18.53 o
 -16   4   2        132.51        144.62        22.26 o
 -14   4   2       3040.00       2986.60        63.09 o
 -12   4   2       4112.56       3939.89        89.38 o
 -10   4   2          5.54         -7.01         7.01 o
  -8   4   2         18.51         15.36         5.04 o
  -6   4   2      23981.71      25772.09       500.98 o
  -4   4   2       6777.45       7477.32       253.31 o
  -2   4   2       1295.79       1409.57        64.51 o
   0   4   2       6324.24       6531.80       201.89 o
   2   4   2       3319.42       3216.91        81.89 o
   4   4   2        274.81        383.69        10.77 o
   6   4   2      25285.58      26835.34       583.82 o
   8   4   2      20373.49      20864.76       636.93 o
  10   4   2          4.50          3.57        11.46 o
  12   4   2       1075.13        985.16        40.66 o
  14   4   2        720.80        690.02        21.75 o
  16   4   2       1648.02       1679.36        46.76 o
  18   4   2        265.91        329.61        21.60 o
  20   4   2        418.88        430.43        29.26 o
 -21   5   2        199.86        230.70        17.00 o
 -19   5   2        104.30         98.72        19.81 o
 -17   5   2         92.83        105.54        12.19 o
 -15   5   2       1807.41       1771.85        40.08 o
 -13   5   2        839.14        791.60        26.74 o
 -11   5   2          9.63          6.96         7.18 o
  -9   5   2       4571.61       4354.23       121.42 o
  -7   5   2       2182.98       2329.10        99.04 o
  -5   5   2       5725.53       6652.29       193.09 o
  -3   5   2       3804.79       3827.03       225.03 o
  -1   5   2        432.27        496.90        26.08 o
   1   5   2       4419.86       4752.79       148.02 o
   3   5   2       1242.22       1267.86        34.34 o
   5   5   2       3232.21       3064.26        68.45 o
   7   5   2      13491.33      13679.46       280.01 o
   9   5   2       1509.83       1496.67        42.86 o
  11   5   2        243.43        241.88        26.60 o
  13   5   2        553.55        536.13        17.65 o
  15   5   2          2.40         18.42        10.67 o
  17   5   2        223.75        200.08        20.51 o
  19   5   2          0.07         -6.77         9.71 o
 -22   6   2          1.77         -2.75         8.74 o
 -20   6   2        298.15        321.07        20.16 o
 -18   6   2         62.65         35.56         8.73 o
 -16   6   2        144.15        199.70        28.35 o
 -14   6   2         25.14         13.68         9.31 o
 -12   6   2        138.47        161.23        15.26 o
 -10   6   2        402.65        427.46        15.77 o
  -8   6   2         15.44          9.24         6.65 o
  -6   6   2        759.22        927.18        34.43 o
  -4   6   2       1276.39       1255.89        42.67 o
  -2   6   2          4.90         10.84         7.48 o
   0   6   2       5928.58       6826.91       172.77 o
   2   6   2       2627.02       2512.18        65.25 o
   4   6   2        200.26        208.73        17.17 o
   6   6   2        925.94        852.60        39.19 o
   8   6   2        162.66        170.96        15.14 o
  10   6   2       1683.99       1670.46        33.29 o
  12   6   2       1026.47        972.36        26.82 o
  14   6   2        948.65        921.51        25.67 o
  16   6   2         73.38        101.07        30.51 o
  18   6   2         13.19          3.90        10.30 o
  20   6   2         21.47         25.00         8.48 o
 -21   7   2         58.27         40.20        11.09 o
 -19   7   2        455.76        446.37        17.97 o
 -17   7   2        211.76        173.47        14.42 o
 -15   7   2        602.92        620.05        27.54 o
 -13   7   2        569.02        642.71        23.06 o
 -11   7   2        130.87        141.44        12.68 o
  -9   7   2         57.08         68.09         9.03 o
  -7   7   2        267.77        253.06        13.19 o
  -5   7   2       1660.29       1672.31        45.57 o
  -3   7   2       1673.50       1519.99        51.92 o
  -1   7   2       2217.82       2624.46        84.92 o
   3   7   2        295.21        236.96        13.62 o
   5   7   2          1.35          6.22         6.85 o
   7   7   2        370.54        362.73        16.30 o
   9   7   2       1807.99       1787.23        49.30 o
  11   7   2       4652.00       4471.90        84.74 o
  13   7   2       1657.63       1656.62        38.12 o
  15   7   2        391.78        437.92        20.62 o
  17   7   2         81.13         91.89        11.00 o
  19   7   2         20.04          4.49         7.36 o
 -20   8   2        175.07        160.00        12.37 o
 -18   8   2        235.90        235.85        14.41 o
 -16   8   2         49.29         43.88         9.86 o
 -14   8   2        423.68        375.59        17.29 o
 -12   8   2        779.64        854.15        25.66 o
 -10   8   2         97.06        117.85        13.45 o
  -8   8   2         33.06         39.61         9.45 o
  -6   8   2       1596.58       1525.19        38.13 o
  -4   8   2       1704.32       1602.67        33.42 o
  -2   8   2         30.80         41.63         7.81 o
   0   8   2       3000.00       2795.48        58.63 o
   2   8   2        530.22        533.20        17.53 o
   4   8   2        393.22        373.06        15.78 o
   6   8   2        768.77        728.93        21.89 o
   8   8   2       2017.14       1999.34        44.96 o
  10   8   2        100.41        110.26        16.85 o
  12   8   2       1123.10       1145.70        32.23 o
  14   8   2       1443.82       1429.87        34.62 o
  16   8   2          1.27          3.05         8.05 o
  18   8   2        111.16        107.82        12.48 o
 -19   9   2          1.10         -1.80         6.40 o
 -17   9   2        425.93        467.65        17.45 o
 -15   9   2        398.10        399.34        19.21 o
 -13   9   2         97.13        103.92        13.27 o
 -11   9   2         36.39         17.35         7.62 o
  -9   9   2        875.16        840.55        22.84 o
  -7   9   2        507.04        516.80        17.85 o
  -5   9   2         79.02         77.47         8.82 o
  -3   9   2        429.30        382.45        14.43 o
  -1   9   2        543.09        477.88        15.91 o
   1   9   2        178.14        177.41        12.71 o
   3   9   2       1031.05       1007.37        25.89 o
   5   9   2        365.36        422.05        18.62 o
   7   9   2        580.22        598.37        21.10 o
   9   9   2        145.44        127.22        22.06 o
  11   9   2       1531.39       1535.60        40.06 o
  13   9   2         46.12         45.70         8.23 o
  15   9   2        203.18        238.10        14.41 o
  17   9   2         17.43         -1.89         9.26 o
 -18  10   2          8.49         -0.21         6.40 o
 -16  10   2        111.57         99.24        11.85 o
 -14  10   2        221.11        217.38        14.93 o
 -12  10   2          6.77          0.32         9.01 o
 -10  10   2        111.56        124.12        14.30 o
  -8  10   2          0.16          0.72         7.11 o
  -6  10   2        258.31        270.48        13.52 o
  -4  10   2       2126.43       2111.32        39.25 o
  -2  10   2         38.26         48.93         6.81 o
   0  10   2         81.51         94.45        10.32 o
   2  10   2        142.29        162.45        14.84 o
   4  10   2        213.29        206.22        14.08 o
   6  10   2          0.84         -5.04         7.60 o
   8  10   2        367.32        377.15        16.78 o
  10  10   2        175.52        176.55        13.61 o
  12  10   2        210.26        220.30        15.34 o
  14  10   2         11.16          9.51         7.50 o
  16  10   2          1.13         -3.14         7.27 o
 -17  11   2        237.21        260.60        13.87 o
 -15  11   2        234.93        266.30        13.91 o
 -13  11   2        242.06        263.74        19.08 o
 -11  11   2        555.66        589.73        20.86 o
  -9  11   2          5.52         10.73         7.57 o
  -7  11   2        226.06        208.93        13.44 o
  -5  11   2       1112.98       1013.84        22.86 o
  -3  11   2       1225.11       1124.92        24.69 o
  -1  11   2       1363.82       1324.05        35.83 o
   1  11   2         26.81         23.72         8.47 o
   3  11   2        705.21        703.24        23.65 o
   5  11   2         17.99         21.98         8.79 o
   7  11   2        140.06        127.63        13.96 o
   9  11   2        170.73        182.05        23.80 o
  11  11   2         42.47         36.74         8.59 o
  13  11   2         62.65         62.49        12.88 o
  15  11   2        238.00        238.50        15.44 o
 -14  12   2        196.28        222.85        16.58 o
 -12  12   2        700.66        738.22        22.13 o
 -10  12   2        147.20        151.10        14.50 o
  -8  12   2        390.02        385.78        19.03 o
  -6  12   2        863.61        864.43        29.03 o
  -4  12   2        110.32         99.15        12.18 o
  -2  12   2        575.04        548.13        20.52 o
   0  12   2       1609.95       1652.12        41.81 o
   2  12   2        551.61        577.22        21.06 o
   4  12   2        189.74        216.06        16.10 o
   6  12   2        436.58        449.75        20.94 o
   8  12   2        100.47         93.58        16.54 o
  10  12   2        184.82        214.80        26.54 o
  12  12   2        324.00        367.65        18.09 o
 -13  13   2         20.63         26.08        15.10 o
 -11  13   2        114.20        141.41        17.12 o
  -9  13   2        166.44        191.44        16.58 o
  -7  13   2         54.98        106.56        29.32 o
  -5  13   2        546.43        536.96        26.91 o
  -3  13   2         24.75         27.24         8.02 o
  -1  13   2         32.76         34.68         7.66 o
   1  13   2          2.81          8.36         6.85 o
   3  13   2        341.47        332.52        15.68 o
   5  13   2          2.69         -3.78         8.65 o
   7  13   2         21.47         27.64         8.89 o
   9  13   2        506.73        533.50        54.91 o
  11  13   2        114.12        156.46        27.45 o
 -10  14   2          7.59         10.98        13.73 o
  -8  14   2        157.82        168.84        26.08 o
  -6  14   2         28.18         24.71        13.73 o
  -4  14   2         58.08        110.70        34.32 o
  -2  14   2         11.52          7.99         7.69 o
   0  14   2         15.00         10.39         7.06 o
   2  14   2        497.48        502.75        19.45 o
   4  14   2         56.09         86.27        15.90 o
   6  14   2         28.40         16.34         8.71 o
   8  14   2         52.80         35.69        10.98 o
  -5  15   2        168.35        123.54        24.71 o
  -3  15   2        273.57        274.53        32.94 o
  -1  15   2        240.46        245.76        22.60 o
   1  15   2        128.43        157.91        18.13 o
   3  15   2          1.64         -7.21         7.85 o
 -23   1   3        103.71         95.67        17.05 o
 -21   1   3        285.99        300.91        17.40 o
 -19   1   3        325.68        380.60        25.35 o
 -17   1   3         83.03         77.77        17.95 o
 -15   1   3        993.68        931.36        34.50 o
 -13   1   3       1428.24       1270.52        34.76 o
 -11   1   3       1049.04       1016.67        26.18 o
  -9   1   3       1772.38       1831.83        43.06 o
  -7   1   3        132.12        101.98         5.69 o
  -5   1   3       1041.22        919.50        21.28 o
  -3   1   3       1535.21       1599.25        35.86 o
  -1   1   3       1339.10       1796.02        57.27 o
   1   1   3       5929.10       6742.50       208.68 o
   3   1   3       3906.50       4125.95       128.60 o
   5   1   3       8607.50       8609.08       275.75 o
   7   1   3       5629.51       5808.77       181.50 o
   9   1   3        792.87        760.89        48.09 o
  11   1   3        498.77        463.89        18.11 o
  13   1   3        309.64        252.94        15.89 o
  15   1   3          1.21          0.39         9.12 o
  17   1   3        368.36        459.84        45.30 o
  19   1   3        805.48       1028.82        42.67 o
  21   1   3        304.40        376.93        22.79 o
 -22   2   3       1536.94       1639.24        49.33 o
 -20   2   3        505.28        487.10        24.17 o
 -18   2   3        412.18        457.88        23.53 o
 -16   2   3        158.39        165.94        19.92 o
 -14   2   3       2946.87       2863.39        67.79 o
 -12   2   3         35.15         38.39        10.12 o
 -10   2   3       7057.20       7260.99       160.43 o
  -8   2   3       6590.84       6722.66       120.85 o
  -6   2   3       1621.15       1605.10        33.02 o
  -4   2   3        570.46        646.62        15.43 o
  -2   2   3       5130.80       5741.30       178.11 o
   0   2   3       4289.70       4815.80       106.04 o
   2   2   3       2510.09       2644.22        82.98 o
   4   2   3        654.29        743.79        21.10 o
   6   2   3        146.66        153.70         9.34 o
   8   2   3       3786.45       3590.69        93.25 o
  10   2   3       2520.35       2328.57        47.51 o
  12   2   3        657.42        653.98        21.82 o
  14   2   3        376.12        316.00        18.77 o
  16   2   3        149.17        152.78        16.80 o
  18   2   3        146.36        182.11        24.74 o
  20   2   3        115.01        119.73        19.72 o
 -23   3   3        214.17        164.72        21.96 o
 -21   3   3         55.11         38.50        19.72 o
 -19   3   3       2551.87       2508.46        56.35 o
 -17   3   3        276.24        277.98        24.23 o
 -15   3   3        528.53        523.62        19.33 o
 -13   3   3       1722.74       1808.58        51.43 o
 -11   3   3       4089.18       3854.23       125.71 o
  -9   3   3       2321.01       2405.57        66.96 o
  -7   3   3        251.38        204.05         7.82 o
  -5   3   3       1501.46       1347.58        29.60 o
  -3   3   3        401.40        369.41        11.60 o
  -1   3   3        244.72        278.74         9.16 o
   1   3   3       2562.88       2763.28        71.06 o
   3   3   3       4326.39       5235.85       162.58 o
   5   3   3       2776.33       2689.89        60.39 o
   7   3   3         80.04        117.92        12.40 o
   9   3   3          6.63         13.45        11.65 o
  11   3   3        631.56        626.39        18.08 o
  13   3   3        522.60        504.64        18.06 o
  15   3   3        156.58        170.22        16.59 o
  17   3   3        588.21        589.53        41.18 o
  19   3   3          4.74         -1.72        11.53 o
 -22   4   3        219.31        142.76        20.59 o
 -20   4   3          3.46         27.42        12.30 o
 -18   4   3        135.60        105.90        13.27 o
 -16   4   3        161.99        187.71        15.45 o
 -14   4   3         12.21         32.64        16.64 o
 -12   4   3        659.75        721.87        22.92 o
 -10   4   3       3692.62       3953.35        67.95 o
  -8   4   3         58.50         43.15         7.34 o
  -6   4   3        778.94        798.85        16.64 o
  -4   4   3        549.31        613.97        17.83 o
  -2   4   3         12.12          6.02         8.24 o
   0   4   3        383.05        470.01        18.91 o
   2   4   3       1421.41       1483.25        39.32 o
   4   4   3          2.50         12.43         5.43 o
   6   4   3       1217.03       1154.08        29.45 o
   8   4   3         25.63         23.42         7.68 o
  10   4   3         12.86          0.22         7.73 o
  12   4   3        638.41        642.34        18.90 o
  14   4   3          5.03          4.67         9.23 o
  16   4   3        526.09        620.20        31.70 o
  18   4   3         59.27        130.40        31.57 o
  20   4   3         14.47         12.59         8.68 o
 -21   5   3        113.04         83.13        15.68 o
 -19   5   3        552.12        487.95        28.13 o
 -17   5   3        437.15        448.45        22.78 o
 -15   5   3          0.22         -2.60         9.75 o
 -13   5   3          6.98         39.69        16.41 o
 -11   5   3       2014.05       2002.27        43.31 o
  -9   5   3        669.56        777.94        26.99 o
  -7   5   3        614.23        561.20        20.94 o
  -5   5   3          8.05         13.88         6.62 o
  -3   5   3        270.85        308.71        21.96 o
  -1   5   3       1443.47       1637.66        61.08 o
   1   5   3       6056.60       6338.26       197.52 o
   3   5   3       7207.44       8138.15       178.44 o
   5   5   3       3162.24       3361.30       106.28 o
   7   5   3        123.77         94.86         9.31 o
   9   5   3        674.78        643.52        24.39 o
  11   5   3          2.83         -4.23         8.24 o
  13   5   3        344.98        353.29        16.02 o
  15   5   3        703.19        701.50        28.51 o
  17   5   3       1057.99       1202.33        45.57 o
  19   5   3        150.17        154.79        25.48 o
 -22   6   3        236.80        210.28        30.88 o
 -20   6   3         23.26         26.33         9.27 o
 -18   6   3        492.44        485.49        19.20 o
 -16   6   3        753.47        776.01        23.98 o
 -14   6   3         10.15         22.46        10.29 o
 -12   6   3        685.52        628.70        19.07 o
 -10   6   3       3616.75       3468.59        71.20 o
  -8   6   3        184.21        138.14        13.26 o
  -6   6   3         17.63         17.75         7.00 o
  -4   6   3       1208.62       1103.55        40.27 o
  -2   6   3       8900.12       9150.29       298.54 o
   0   6   3        822.25        994.92        36.84 o
   2   6   3       4872.08       4878.51       154.32 o
   4   6   3       1667.62       1436.48        30.20 o
   6   6   3          1.56          2.20         6.91 o
   8   6   3        698.49        669.32        18.98 o
  10   6   3       3768.85       3681.58        66.00 o
  12   6   3       3636.12       3503.37        62.31 o
  14   6   3        985.39        981.36        26.90 o
  16   6   3       1121.58       1136.61        58.45 o
  18   6   3        346.55        378.03        20.24 o
 -21   7   3         48.56         28.83        16.47 o
 -19   7   3         55.11         64.35        18.43 o
 -17   7   3        191.87        193.36        15.24 o
 -15   7   3         46.39         63.58        11.18 o
 -13   7   3       1754.75       1759.54        50.17 o
 -11   7   3       1086.25       1013.65        24.14 o
  -9   7   3         51.80         43.42         8.42 o
  -7   7   3        415.04        347.64        14.85 o
  -5   7   3       1125.70        962.23        24.48 o
  -3   7   3       6448.45       6767.15       134.56 o
  -1   7   3        995.49        922.04        23.11 o
   1   7   3        801.07        651.44        19.82 o
   3   7   3        467.37        467.44        17.05 o
   5   7   3        310.55        323.08        14.14 o
   7   7   3       2225.17       2241.53        44.50 o
   9   7   3       1337.69       1408.18        30.90 o
  11   7   3       3013.71       2941.67        62.46 o
  13   7   3        238.45        270.56        17.34 o
  15   7   3         63.67         77.05        25.36 o
  17   7   3          9.29          9.58         8.16 o
 -20   8   3         14.93          5.03         7.13 o
 -18   8   3         36.91         54.62        18.03 o
 -16   8   3        302.72        295.00        26.18 o
 -14   8   3        264.94        213.58        14.66 o
 -12   8   3         10.31         12.47         7.39 o
 -10   8   3        209.16        252.48        13.59 o
  -8   8   3          0.17          1.86         6.91 o
  -6   8   3         46.38         44.96         7.08 o
  -4   8   3         52.17         42.88         6.75 o
  -2   8   3       2175.54       2342.64        42.47 o
   0   8   3       1393.51       1496.90        31.57 o
   2   8   3        113.73        120.04        14.12 o
   4   8   3         37.32         41.66         9.79 o
   6   8   3        534.89        528.67        18.70 o
   8   8   3       1669.34       1744.93        39.80 o
  10   8   3        996.36        941.60        26.27 o
  12   8   3         52.75         46.51        10.02 o
  14   8   3          0.33          8.62         9.91 o
  16   8   3          0.79         -7.46         7.46 o
 -19   9   3         63.36         48.04        12.35 o
 -17   9   3        338.94        331.63        17.28 o
 -15   9   3        263.34        202.11        14.75 o
 -13   9   3        274.25        286.84        15.94 o
 -11   9   3       1855.95       1846.42        37.41 o
  -9   9   3         16.70         22.38         7.35 o
  -7   9   3        464.52        469.83        15.81 o
  -5   9   3         11.12          6.03         6.68 o
  -3   9   3         27.63         10.07         6.83 o
  -1   9   3       2071.63       1979.45        43.39 o
   1   9   3         39.27         34.82         9.54 o
   3   9   3        171.52        154.11        15.96 o
   5   9   3        441.07        438.66        17.09 o
   7   9   3          3.67         -3.60         8.63 o
   9   9   3         23.11         25.21         9.12 o
  11   9   3        154.19        162.98        15.59 o
  13   9   3        180.70        165.04        14.27 o
  15   9   3        649.62        699.61        23.88 o
 -18  10   3         17.89         22.14        12.34 o
 -16  10   3        546.64        575.47        20.39 o
 -14  10   3        773.58        742.89        23.27 o
 -12  10   3         28.02         22.32         9.41 o
 -10  10   3        850.98        820.33        20.64 o
  -8  10   3       1120.33       1170.06        26.40 o
  -6  10   3         77.06         67.77        10.85 o
  -4  10   3        435.39        430.57        17.15 o
  -2  10   3       1334.99       1235.40        29.53 o
   0  10   3        133.78        117.75        11.09 o
   2  10   3          6.21         -0.76         6.72 o
   4  10   3       1477.10       1493.44        35.13 o
   6  10   3         44.79         45.61        11.36 o
   8  10   3         39.79         48.06         8.13 o
  10  10   3        375.15        381.13        16.38 o
  12  10   3         47.95         42.38         8.71 o
  14  10   3        102.75         65.98        23.60 o
 -17  11   3         34.31         79.61        23.34 o
 -15  11   3         53.91         39.88         9.01 o
 -13  11   3        360.46        362.45        17.01 o
 -11  11   3         99.59        110.52        12.12 o
  -9  11   3        226.31        221.83        13.25 o
  -7  11   3         78.87         95.24        11.23 o
  -5  11   3        502.92        505.86        17.60 o
  -3  11   3         13.43          4.61         7.36 o
  -1  11   3        544.75        560.27        20.51 o
   1  11   3        356.20        376.30        19.22 o
   3  11   3        665.67        641.23        22.15 o
   5  11   3        358.31        375.84        18.04 o
   7  11   3        148.48        209.58        24.81 o
   9  11   3         13.68          3.36         7.96 o
  11  11   3        290.82        335.70        18.45 o
  13  11   3        413.30        440.79        21.72 o
 -14  12   3         20.39         18.21        10.69 o
 -12  12   3          8.44          4.75         9.26 o
 -10  12   3        285.11        281.26        15.62 o
  -8  12   3        260.15        273.30        14.73 o
  -6  12   3         16.01         16.31        10.79 o
  -4  12   3         38.57         40.46        17.63 o
  -2  12   3         83.01         78.31         8.54 o
   0  12   3        130.45        128.63        19.61 o
   2  12   3         41.43         34.49        11.10 o
   4  12   3         20.89         18.66        10.69 o
   6  12   3         60.02         62.18        15.38 o
   8  12   3         63.57         93.81        27.71 o
  10  12   3          0.06          7.50         8.13 o
  12  12   3         13.30         12.85         9.53 o
 -13  13   3         14.14          8.24        16.47 o
 -11  13   3        203.04        226.49        20.31 o
  -9  13   3         94.54         94.43        23.68 o
  -7  13   3        157.10        145.74        14.39 o
  -5  13   3          1.88         11.10         7.85 o
  -3  13   3        286.64        289.59        16.26 o
  -1  13   3       1121.65       1050.22        28.75 o
   1  13   3        889.95        865.63        39.01 o
   3  13   3        120.69        124.64        14.27 o
   5  13   3        283.72        260.28        15.65 o
   7  13   3        314.47        330.06        15.63 o
   9  13   3          0.04         -7.32         7.32 o
 -10  14   3        512.28        468.07        37.06 o
  -8  14   3        174.77        182.56        28.83 o
  -6  14   3         12.26         16.83        23.34 o
  -4  14   3       1428.19       1349.60        39.27 o
  -2  14   3        283.15        292.58        16.52 o
   0  14   3         46.65         36.86         7.72 o
   2  14   3        417.70        431.53        17.04 o
   4  14   3        624.75        611.43        20.23 o
   6  14   3          0.06          5.45         6.87 o
  -5  15   3        357.68        311.59        26.08 o
  -3  15   3         17.50         16.47        10.98 o
  -1  15   3        279.86        256.53        18.44 o
   1  15   3          5.10          2.75         8.74 o
 -22   0   4         68.01         31.22        21.28 o
 -20   0   4       2822.46       2800.80        92.60 o
 -18   0   4      12294.53      12341.64       544.94 o
 -16   0   4        785.74        679.58        69.94 o
 -14   0   4       1919.79       1936.33       103.64 o
 -12   0   4       3097.20       2915.45       114.80 o
 -10   0   4       2198.22       2149.88        86.41 o
  -8   0   4       5256.88       6229.97       195.09 o
  -6   0   4      44449.20      53094.75      1339.56 o
  -4   0   4      10978.21      11981.06       302.21 o
  -2   0   4      12275.06      13793.77       602.59 o
   0   0   4         19.33         41.18        13.73 o
   2   0   4      13462.05      14777.82       645.15 o
   4   0   4          3.35         13.73         8.24 o
   6   0   4        261.54        211.39        23.34 o
   8   0   4          3.24         -9.37        23.35 o
  10   0   4        742.28        758.14        29.92 o
  12   0   4        764.24        785.76        30.88 o
  14   0   4        448.29        404.72        31.43 o
  16   0   4         27.47         29.23        17.16 o
  18   0   4        101.62        127.66        31.57 o
  20   0   4         30.68         10.98        16.47 o
 -23   1   4         36.33         40.19        14.47 o
 -21   1   4         17.49          3.24         9.48 o
 -19   1   4        100.84        128.23        22.24 o
 -17   1   4       1662.19       1663.68        56.90 o
 -15   1   4       1396.49       1301.46        33.11 o
 -13   1   4        241.11        258.70        17.52 o
 -11   1   4          5.89         31.03        21.20 o
  -9   1   4       5020.72       4888.53       109.13 o
  -7   1   4       5395.39       5858.44       105.54 o
  -5   1   4        493.36        417.12        10.31 o
  -3   1   4        685.15        829.99        21.68 o
  -1   1   4       6254.43       6493.95       164.84 o
   1   1   4         52.07         19.07         3.83 o
   3   1   4       2490.39       2925.55        92.21 o
   5   1   4       1774.20       1634.83        54.22 o
   7   1   4       1788.95       1855.92        46.47 o
   9   1   4       2581.59       2513.27        95.25 o
  11   1   4        639.20        597.72        22.35 o
  13   1   4         43.26         40.97         9.89 o
  15   1   4        347.54        369.50        17.50 o
  17   1   4        266.18        306.74        32.85 o
  19   1   4        189.25        243.53        36.38 o
 -22   2   4        536.74        548.62        39.37 o
 -20   2   4        181.51        197.42        21.82 o
 -18   2   4        296.56        327.72        20.50 o
 -16   2   4          3.48         28.80        15.64 o
 -14   2   4         72.38         64.26        14.38 o
 -12   2   4       2597.76       2611.71        62.00 o
 -10   2   4        656.40        633.00        20.78 o
  -8   2   4          3.13         -2.00         6.79 o
  -6   2   4       2392.98       2739.09        50.62 o
  -4   2   4        982.07       1024.16        22.32 o
  -2   2   4         49.07         92.24         7.26 o
   0   2   4        230.83        297.46        11.02 o
   2   2   4       1856.99       1703.40        61.78 o
   4   2   4        115.82        144.97        11.65 o
   6   2   4        773.96        897.05        27.47 o
   8   2   4        317.74        299.37        14.96 o
  10   2   4          0.47         -3.80         8.67 o
  12   2   4        147.02        154.86        14.06 o
  14   2   4          0.20         -5.71        10.23 o
  16   2   4        350.63        358.86        17.36 o
  18   2   4         63.13        100.20        34.32 o
  20   2   4        149.75        115.30        24.71 o
 -23   3   4        647.38        642.93        29.61 o
 -21   3   4         35.16         20.67         9.63 o
 -19   3   4         45.03         34.14        18.03 o
 -17   3   4        170.65        171.14        17.81 o
 -15   3   4        221.99        247.11        16.01 o
 -13   3   4         10.33          3.90         9.71 o
 -11   3   4        874.01        940.16        48.31 o
  -9   3   4         21.77         11.10         7.31 o
  -7   3   4        268.41        247.31        13.70 o
  -5   3   4        388.47        372.85        11.30 o
  -3   3   4        290.85        230.10        13.13 o
  -1   3   4       1055.81       1179.39        25.28 o
   1   3   4       1252.41       1279.29        32.89 o
   3   3   4       5278.49       6062.00       188.78 o
   5   3   4        341.52        341.21        17.61 o
   7   3   4       6112.78       6142.62       112.26 o
   9   3   4       2331.18       2348.99        45.67 o
  11   3   4        253.97        239.85        15.34 o
  13   3   4          9.12         -1.82         8.10 o
  15   3   4        846.85        790.46        48.72 o
  17   3   4         10.65          6.13        11.23 o
  19   3   4        492.25        481.59        27.70 o
 -22   4   4        175.60        173.93        16.94 o
 -20   4   4        408.64        411.38        22.47 o
 -18   4   4        915.38        906.24        31.32 o
 -16   4   4        237.21        247.83        15.94 o
 -14   4   4        524.66        574.95        20.19 o
 -12   4   4        488.60        443.23        15.59 o
 -10   4   4         72.30         64.80         9.00 o
  -8   4   4       3700.96       3505.19        74.34 o
  -6   4   4       1991.04       1869.46        65.38 o
  -4   4   4        471.78        451.12        28.36 o
  -2   4   4       3013.75       3007.91        60.27 o
   0   4   4         28.30         77.10         7.62 o
   2   4   4       2614.97       2747.16        71.58 o
   4   4   4        329.51        282.27        16.29 o
   6   4   4        926.84        898.72        22.78 o
   8   4   4          4.28          2.60         7.18 o
  10   4   4       1627.66       1561.87        36.99 o
  12   4   4        686.29        672.56        19.68 o
  14   4   4        217.39        234.25        15.55 o
  16   4   4         30.23         18.86        14.00 o
  18   4   4        620.65        685.43        33.94 o
 -21   5   4        150.10        160.56        15.73 o
 -19   5   4         10.87         11.69         9.92 o
 -17   5   4        240.29        238.74        18.80 o
 -15   5   4        730.28        735.57        23.06 o
 -13   5   4        382.81        396.67        17.37 o
 -11   5   4        535.13        537.40        21.08 o
  -9   5   4       4103.81       4059.90        75.54 o
  -7   5   4       1101.84       1006.77        22.86 o
  -5   5   4        362.95        387.95        21.28 o
  -3   5   4       1137.51       1020.29        37.36 o
  -1   5   4       1086.08       1379.86       156.48 o
   1   5   4        194.15        152.36        24.71 o
   3   5   4        443.84        332.36        17.41 o
   5   5   4        159.68        217.93        12.60 o
   7   5   4         98.97         88.83         9.22 o
   9   5   4       1039.33       1037.23        24.75 o
  11   5   4        233.39        221.70        15.20 o
  13   5   4        512.27        493.19        18.87 o
  15   5   4        220.94        258.78        23.40 o
  17   5   4         13.53         -9.86        17.16 o
  19   5   4          0.89          2.75         7.76 o
 -22   6   4          5.19         12.35        13.73 o
 -20   6   4         17.62         14.37         8.72 o
 -18   6   4         66.70         54.39        10.75 o
 -16   6   4        316.74        302.00        15.35 o
 -14   6   4        130.51         96.31        11.74 o
 -12   6   4        342.70        310.26        18.81 o
 -10   6   4         94.12        120.33        12.34 o
  -8   6   4          4.03         12.08         6.57 o
  -6   6   4       3098.81       3134.85        64.92 o
  -4   6   4        515.41        478.66        17.27 o
  -2   6   4          0.01         -2.94         7.08 o
   0   6   4        523.18        445.71        19.71 o
   2   6   4         23.64         34.47         7.33 o
   4   6   4       1007.47       1052.99        22.79 o
   6   6   4        622.21        651.14        19.76 o
   8   6   4         16.98         17.25         9.72 o
  10   6   4          7.80         12.27         8.42 o
  12   6   4        111.33        118.58        12.72 o
  14   6   4          2.55         -3.26        10.76 o
  16   6   4          0.15         -5.55        10.88 o
  18   6   4         54.08         72.75        17.84 o
 -21   7   4        195.31        202.01        17.15 o
 -19   7   4          2.68         -0.63         8.70 o
 -17   7   4        364.11        337.06        15.46 o
 -15   7   4       1349.48       1284.46        33.43 o
 -13   7   4        206.69        212.84        14.67 o
 -11   7   4        235.91        232.18        15.67 o
  -9   7   4       2355.86       2369.12        52.14 o
  -7   7   4       1583.08       1421.19        33.24 o
  -5   7   4       1956.36       1980.26        42.94 o
  -3   7   4        673.80        706.68        20.12 o
  -1   7   4        155.40        148.13        13.70 o
   1   7   4         49.67         31.01         6.89 o
   3   7   4        618.52        580.90        16.74 o
   5   7   4       1665.22       1607.87        33.71 o
   7   7   4        848.35        901.95        22.61 o
   9   7   4        404.13        464.66        19.43 o
  11   7   4         32.52         31.84         9.71 o
  13   7   4        120.87        101.13        12.95 o
  15   7   4        141.14        130.46        22.07 o
  17   7   4         15.91         34.09        13.07 o
 -20   8   4        383.27        390.55        17.96 o
 -18   8   4        776.58        730.47        25.74 o
 -16   8   4          0.62          7.80         8.14 o
 -14   8   4        748.27        744.83        23.06 o
 -12   8   4       1275.34       1215.74        29.12 o
 -10   8   4        245.65        246.33        23.26 o
  -8   8   4        932.99        925.05        22.79 o
  -6   8   4       2910.42       2756.23        97.44 o
  -4   8   4        297.85        297.86        12.60 o
  -2   8   4         32.35         36.67         6.30 o
   0   8   4       3302.86       3220.99        61.33 o
   2   8   4       2558.10       2513.34        49.16 o
   4   8   4         10.05         13.51         8.32 o
   6   8   4       1287.16       1351.14        32.91 o
   8   8   4        139.26        138.98        16.78 o
  10   8   4         12.12         14.61         8.30 o
  12   8   4        280.72        300.53        16.19 o
  14   8   4        695.17        660.49        24.54 o
  16   8   4         18.97          6.59         9.14 o
 -19   9   4          0.18         -6.84         6.84 o
 -17   9   4         82.74         73.53        12.04 o
 -15   9   4         24.39         30.62         8.72 o
 -13   9   4          0.37         -3.11         8.49 o
 -11   9   4        204.29        223.18        13.41 o
  -9   9   4        907.62        886.42        22.12 o
  -7   9   4        535.03        509.93        16.19 o
  -5   9   4         24.28         23.89         6.28 o
  -3   9   4        914.31        875.33        21.14 o
  -1   9   4        283.47        265.72        13.24 o
   1   9   4       1357.04       1430.66        30.50 o
   3   9   4       1140.29       1303.48        31.81 o
   5   9   4        126.64        151.18        14.03 o
   7   9   4         22.82         18.26         7.79 o
   9   9   4        317.81        319.02        15.88 o
  11   9   4        349.58        385.86        17.00 o
  13   9   4        393.45        389.51        18.99 o
  15   9   4        965.53        968.01        44.43 o
 -18  10   4          2.23          0.91         7.33 o
 -16  10   4        103.98        106.26        13.82 o
 -14  10   4        548.51        578.05        19.62 o
 -12  10   4       1308.84       1170.33        29.18 o
 -10  10   4         22.51         17.53         6.89 o
  -8  10   4         23.23         18.74         7.09 o
  -6  10   4         61.89         54.14         8.24 o
  -4  10   4        545.82        546.73        18.37 o
  -2  10   4         13.95         15.77         7.39 o
   0  10   4         22.65         24.93         6.84 o
   2  10   4        296.36        320.29        15.96 o
   4  10   4          3.18         -1.70         7.06 o
   6  10   4        387.42        327.32        15.47 o
   8  10   4        128.64        142.63        23.58 o
  10  10   4         75.21         81.09        10.35 o
  12  10   4         12.43         12.60         7.67 o
  14  10   4        179.70        152.99        19.91 o
 -15  11   4          6.65         12.85        12.73 o
 -13  11   4         73.85         98.81        18.62 o
 -11  11   4         71.60         74.55        12.93 o
  -9  11   4        182.21        190.49        19.61 o
  -7  11   4        415.06        395.98        15.92 o
  -5  11   4        432.63        409.39        15.63 o
  -3  11   4         26.11         25.01         6.90 o
  -1  11   4         74.87         65.36         9.48 o
   1  11   4       1326.43       1321.36        35.77 o
   3  11   4        525.57        556.30        20.44 o
   5  11   4        118.77        135.86        16.04 o
   7  11   4        178.10        191.41        18.16 o
   9  11   4         94.47        130.16        16.54 o
  11  11   4        162.00        178.14        13.91 o
  13  11   4         39.45         98.83        30.20 o
 -14  12   4        512.96        468.07        30.20 o
 -12  12   4       1223.05       1082.85        34.16 o
 -10  12   4         24.67         13.16         7.85 o
  -8  12   4        241.50        249.54        13.82 o
  -6  12   4        859.63        832.16        24.38 o
  -4  12   4        102.30         85.49        15.14 o
  -2  12   4        222.00        226.86        49.91 o
   2  12   4         37.05         35.73         7.39 o
   4  12   4          4.14          2.84         7.62 o
   6  12   4         97.63        142.01        17.76 o
   8  12   4        185.54        188.36        14.94 o
  10  12   4          2.02          6.86        10.68 o
 -11  13   4        286.06        265.81        23.84 o
  -9  13   4         94.55        105.20        27.71 o
  -7  13   4          2.73         -1.57         6.75 o
  -5  13   4         15.65          6.25         7.55 o
  -3  13   4         60.24         70.05        12.23 o
  -1  13   4        644.02        629.81        19.15 o
   1  13   4        272.84        287.47        17.08 o
   3  13   4        114.09        116.56        13.67 o
   5  13   4        329.05        316.17        14.35 o
   7  13   4         14.87          0.91         6.12 o
   9  13   4        196.86        145.50        46.67 o
  -8  14   4          3.39          8.24        13.73 o
  -6  14   4         37.75         23.70         9.18 o
  -4  14   4          1.57         -5.66         6.84 o
  -2  14   4         20.60         18.70         7.58 o
   0  14   4         29.49         36.69         6.43 o
   2  14   4         82.29         82.10        14.27 o
   4  14   4         34.73         67.90        16.41 o
 -23   1   5         30.77         60.99        12.18 o
 -21   1   5         11.44         10.19        15.10 o
 -19   1   5       1195.94       1114.17        39.19 o
 -17   1   5         14.41         13.54        16.33 o
 -15   1   5       1068.97       1112.88        31.79 o
 -13   1   5       1877.69       1753.29        49.38 o
 -11   1   5       1248.87       1191.22        31.05 o
  -9   1   5        245.37        274.28        14.84 o
  -7   1   5         61.81        114.79        11.11 o
  -5   1   5        238.82        241.20        15.12 o
  -3   1   5       5179.60       6358.96       140.86 o
  -1   1   5        518.76        455.98        15.35 o
   1   1   5         88.01        103.11         9.40 o
   3   1   5        427.26        417.83        20.38 o
   5   1   5        288.46        303.75        18.28 o
   7   1   5       1709.17       1814.06        44.60 o
   9   1   5        337.75        358.10        25.45 o
  11   1   5       2596.62       2605.11        51.00 o
  13   1   5        284.79        298.19        14.48 o
  15   1   5          0.60          2.91         7.35 o
  17   1   5          0.48         -3.43        28.14 o
  19   1   5        424.51        352.77        34.32 o
 -22   2   5        676.21        660.24        25.05 o
 -20   2   5        102.33        125.36        32.26 o
 -18   2   5        826.19        792.14        29.65 o
 -16   2   5       6780.50       6836.09       175.66 o
 -14   2   5       5436.76       5793.20       149.78 o
 -12   2   5       1482.98       1341.35        35.58 o
 -10   2   5       3195.28       3055.16        81.03 o
  -8   2   5       1288.85       1249.15        36.94 o
  -6   2   5        789.79        972.16        25.56 o
  -4   2   5      12080.90      14059.17       354.78 o
  -2   2   5      18119.06      21101.49       459.77 o
   0   2   5         79.11         99.68        12.23 o
   2   2   5       2979.92       2818.43        90.75 o
   4   2   5         60.39         24.96        19.81 o
   6   2   5       1332.56       1361.64        33.87 o
   8   2   5        489.02        439.58        17.73 o
  10   2   5        181.20        189.92        13.37 o
  12   2   5          1.95         16.07         8.12 o
  14   2   5        100.69        124.59        17.87 o
  16   2   5         19.38         11.67         8.45 o
  18   2   5         74.50         33.17        16.75 o
 -23   3   5         32.31         15.85         9.56 o
 -21   3   5         47.84         25.53        11.42 o
 -19   3   5        451.51        454.33        23.03 o
 -17   3   5         13.37         15.34         7.72 o
 -15   3   5       1963.39       2011.58        44.15 o
 -13   3   5       1371.70       1381.90        36.37 o
 -11   3   5          2.70         -8.36         8.36 o
  -9   3   5         19.73         37.19         8.03 o
  -7   3   5       3996.36       4172.32       108.83 o
  -5   3   5       4423.53       4562.61       117.55 o
  -3   3   5        188.15        181.22        13.29 o
  -1   3   5       3342.26       3500.58        70.59 o
   1   3   5          4.34         -1.37        10.35 o
   3   3   5        132.03         75.85        11.58 o
   5   3   5        608.19        616.00        18.32 o
   7   3   5        181.01        152.76        15.10 o
   9   3   5         55.74         45.36        15.12 o
  11   3   5        140.86        146.90        13.41 o
  13   3   5       1019.52        997.73        24.20 o
  15   3   5          3.53         -0.43         8.08 o
  17   3   5         47.73         29.90        12.68 o
 -22   4   5          9.50         13.34        11.87 o
 -20   4   5          0.00         -2.17        11.11 o
 -18   4   5         63.37         70.54        20.76 o
 -16   4   5        143.55        172.90        15.26 o
 -14   4   5        994.28       1105.04        27.59 o
 -12   4   5          4.60         15.22         8.61 o
 -10   4   5        163.04        159.99        12.84 o
  -8   4   5       2478.46       2478.04        67.47 o
  -6   4   5         37.63         35.23         7.88 o
  -4   4   5        564.82        596.28        22.16 o
  -2   4   5        939.93        949.77        35.07 o
   0   4   5        549.34        616.78        24.89 o
   2   4   5         10.13         10.53        10.00 o
   4   4   5        160.64        160.29        11.26 o
   6   4   5         16.52          9.77         7.29 o
   8   4   5        221.79        270.76        15.33 o
  10   4   5        159.25        146.30        20.12 o
  12   4   5         20.81         23.76         8.74 o
  14   4   5        318.86        281.63        22.39 o
  16   4   5         37.30         19.52        10.88 o
  18   4   5          0.26         -6.86        10.98 o
 -21   5   5        150.57        147.64        18.15 o
 -19   5   5          6.12         19.15        10.40 o
 -17   5   5        170.01        207.00        26.35 o
 -15   5   5         92.99         92.75        13.86 o
 -13   5   5        587.65        576.58        19.53 o
 -11   5   5        137.99        143.35        11.98 o
  -9   5   5         42.14         46.28         7.62 o
  -7   5   5        154.31        141.54        11.84 o
  -5   5   5       2671.49       2585.60        53.64 o
  -3   5   5        113.65        107.79         9.52 o
  -1   5   5       1370.08       1332.73        49.93 o
   1   5   5         63.99         37.76         9.16 o
   3   5   5          4.23          7.03         7.61 o
   5   5   5          2.35         13.03         7.25 o
   7   5   5        746.31        815.96        20.16 o
   9   5   5         10.79         12.76         7.45 o
  11   5   5        751.29        702.71        20.68 o
  13   5   5        307.68        325.74        28.10 o
  15   5   5         86.25         52.09        12.10 o
  17   5   5          7.36          8.66        11.64 o
 -20   6   5        320.02        317.55        21.57 o
 -18   6   5         59.61         53.91        10.03 o
 -16   6   5        909.60        926.20        26.72 o
 -14   6   5       2516.13       2549.14        60.70 o
 -12   6   5          2.23          0.78         7.51 o
 -10   6   5        210.57        218.80        14.41 o
  -8   6   5       2913.69       2815.48        58.68 o
  -6   6   5        244.61        248.70        12.72 o
  -4   6   5       1820.99       1679.69        37.73 o
  -2   6   5       2284.45       2259.13        49.52 o
   0   6   5          7.95          0.79         8.09 o
   2   6   5        298.05        270.81        12.89 o
   4   6   5       1361.50       1327.78        27.14 o
   6   6   5         87.42         71.95         8.20 o
   8   6   5         54.49         53.77         7.69 o
  10   6   5        373.83        386.07        15.71 o
  12   6   5        170.19        112.18        19.65 o
  14   6   5        235.90        228.37        27.94 o
  16   6   5        122.33        117.30        19.90 o
 -19   7   5        237.70        263.78        14.55 o
 -17   7   5         49.63         57.69         9.71 o
 -15   7   5         14.31          7.92         7.98 o
 -13   7   5        420.39        402.56        15.92 o
 -11   7   5        224.64        222.02        15.08 o
  -9   7   5          7.00          0.87         8.15 o
  -7   7   5       1289.06       1252.85        44.63 o
  -5   7   5        446.70        436.47        16.50 o
  -3   7   5       1852.67       1898.33        41.82 o
  -1   7   5        295.41        299.25        15.00 o
   1   7   5        105.32        113.23        14.12 o
   3   7   5         17.69         19.91         6.44 o
   5   7   5        175.92        206.67        12.88 o
   7   7   5        139.81        162.99        15.15 o
   9   7   5          5.62         10.89         7.74 o
  11   7   5          1.12         -9.00         9.00 o
  13   7   5        117.01        129.15        16.40 o
  15   7   5         52.09         38.43        11.13 o
 -18   8   5         75.07         99.81        12.08 o
 -16   8   5         71.26         74.77        15.26 o
 -14   8   5          0.56         -5.94         9.08 o
 -12   8   5       1024.46        980.19        25.40 o
 -10   8   5        941.87        950.25        24.46 o
  -8   8   5       1780.92       1745.97        39.51 o
  -6   8   5        226.34        246.82        18.92 o
  -4   8   5        540.14        533.49        17.74 o
  -2   8   5          6.40          4.47         6.46 o
   0   8   5        385.76        415.09        16.14 o
   2   8   5        163.44        173.71        11.89 o
   4   8   5         68.91         61.37         9.19 o
   6   8   5         39.20         32.85         7.74 o
   8   8   5        208.53        227.66        23.59 o
  10   8   5        143.08        124.82        19.39 o
  12   8   5          0.34         -5.57         8.64 o
  14   8   5         73.61         95.24        19.12 o
 -17   9   5        116.61        117.83        15.49 o
 -15   9   5        119.47        121.55        15.47 o
 -13   9   5        644.40        587.01        21.39 o
 -11   9   5         29.08          9.85         8.62 o
  -9   9   5       1256.55       1284.54        29.30 o
  -7   9   5         27.10         18.59         7.87 o
  -5   9   5       1893.57       1803.78        40.66 o
  -3   9   5        357.12        370.67        14.40 o
  -1   9   5        877.95        899.48        21.90 o
   1   9   5        227.25        264.82        14.08 o
   3   9   5        951.07        898.14        25.36 o
   5   9   5        368.52        396.00        17.67 o
   7   9   5        464.72        473.44        21.15 o
   9   9   5        130.43        145.12        17.16 o
  11   9   5        609.46        610.11        19.22 o
  13   9   5        101.50        115.46        12.66 o
 -16  10   5        642.65        543.43        33.84 o
 -14  10   5        529.52        487.91        18.13 o
 -12  10   5        161.58        165.97        13.28 o
 -10  10   5       4322.52       4352.14        88.87 o
  -8  10   5        473.80        439.63        16.42 o
  -6  10   5         98.25        118.23        10.02 o
  -4  10   5       1576.53       1535.15        34.70 o
  -2  10   5        501.73        504.89        18.08 o
   0  10   5         16.07         12.23         6.89 o
   2  10   5       1992.70       2006.72        69.50 o
   4  10   5       1550.84       1622.57        37.62 o
   6  10   5        345.69        335.63        43.24 o
   8  10   5        479.65        544.57        18.37 o
  10  10   5        140.03        145.59        12.23 o
  12  10   5          4.95         -0.55         7.85 o
 -15  11   5         25.47         15.10        15.10 o
 -13  11   5         60.51         50.06        11.48 o
 -11  11   5        210.99        278.79        13.75 o
  -9  11   5          0.53          1.06         6.60 o
  -7  11   5        319.92        338.03        23.19 o
  -5  11   5        322.31        289.52        13.72 o
  -3  11   5         53.41         45.91         8.69 o
  -1  11   5         31.35         18.31         6.59 o
   1  11   5        866.99        767.22        23.08 o
   3  11   5         43.17         33.52         7.88 o
   5  11   5        803.39        857.95        25.59 o
   7  11   5        289.45        322.11        17.83 o
   9  11   5          0.15         11.78         7.32 o
  11  11   5         42.09        116.68        27.45 o
 -12  12   5        228.09        250.93        17.47 o
 -10  12   5         95.22         97.33        16.44 o
  -8  12   5        357.43        356.16        14.96 o
  -6  12   5         21.88         26.81         6.79 o
  -4  12   5        128.66        132.23        11.53 o
  -2  12   5         11.59          1.52         8.36 o
   0  12   5          7.49          1.53         6.25 o
   2  12   5         23.24         27.83         7.32 o
   4  12   5        134.88        137.88        12.85 o
   6  12   5         34.98         19.38         7.16 o
   8  12   5          3.93          0.77         6.84 o
 -11  13   5         13.49         17.84        13.73 o
  -9  13   5         44.80         31.00         8.65 o
  -7  13   5          2.64          1.72         7.31 o
  -5  13   5         64.67         75.48        10.53 o
  -3  13   5         40.70         45.10         8.69 o
  -1  13   5          7.33          3.20        12.81 o
   1  13   5          6.57         -2.76         6.90 o
   3  13   5         85.15         62.87        10.43 o
   5  13   5        348.18        364.48        16.86 o
   7  13   5         69.70         70.18        12.68 o
  -6  14   5         15.00         28.93        16.15 o
  -4  14   5        418.31        371.26        15.55 o
  -2  14   5         18.78         26.98        11.86 o
   0  14   5         24.87         19.58         6.46 o
   2  14   5        269.63        279.11        13.93 o
 -22   0   6        569.95        601.22        34.32 o
 -20   0   6        162.54        155.11        21.96 o
 -18   0   6        354.71        291.00        41.18 o
 -16   0   6       2201.89       2205.57       107.07 o
 -14   0   6       4175.87       4250.69       193.54 o
 -12   0   6       4890.42       4677.10       148.97 o
 -10   0   6        462.06        519.19        28.62 o
  -8   0   6        790.77        667.29        31.64 o
  -6   0   6       3828.13       4147.74       186.68 o
  -2   0   6       5683.03       6657.77       208.67 o
   0   0   6       9788.04      11167.41       468.07 o
   2   0   6       1695.33       1702.75        49.84 o
   4   0   6       2138.91       2254.20        76.19 o
   6   0   6        266.65        272.08        22.67 o
   8   0   6         30.15         30.21        24.27 o
  10   0   6          2.13          5.81        11.23 o
  12   0   6        249.76        242.29        18.37 o
  14   0   6        243.74        248.26        29.72 o
  16   0   6        219.62        181.16        19.53 o
 -23   1   6          4.43         19.14         9.18 o
 -21   1   6        140.88        153.12        24.02 o
 -19   1   6         15.07         22.08        30.20 o
 -17   1   6         12.41         21.55        17.78 o
 -15   1   6        247.03        241.68        21.58 o
 -13   1   6          0.97          8.74        10.13 o
 -11   1   6        196.14        199.59        14.47 o
  -9   1   6        950.34        837.76        24.29 o
  -7   1   6        602.99        678.14        28.62 o
  -5   1   6        819.49        909.96        33.97 o
  -3   1   6       1740.66       1723.67        48.74 o
  -1   1   6         37.01         54.96        10.69 o
   1   1   6        142.29        135.58        12.17 o
   3   1   6       1322.59       1254.73        34.04 o
   5   1   6        170.71        208.64        13.73 o
   7   1   6          7.69         11.73        10.63 o
   9   1   6        654.43        696.43        21.34 o
  11   1   6          2.42         11.99         8.59 o
  13   1   6         69.57         62.14        35.03 o
  15   1   6        644.72        690.80        18.35 o
  17   1   6          2.47         19.22        19.22 o
 -22   2   6         13.96          1.92         9.56 o
 -20   2   6          7.57          4.19        14.96 o
 -18   2   6        218.90        247.00        28.17 o
 -16   2   6        585.22        598.23        22.76 o
 -14   2   6        870.83        937.53        30.76 o
 -12   2   6         42.01         36.54        11.69 o
 -10   2   6        327.05        338.22        19.96 o
  -8   2   6         82.17         95.26        13.27 o
  -6   2   6         78.50         57.01        10.28 o
  -4   2   6         95.48        111.68        13.34 o
  -2   2   6        728.28        803.37        28.13 o
   0   2   6         69.65         81.31        11.97 o
   2   2   6          0.64         18.88        12.63 o
   4   2   6         20.60          3.80        10.03 o
   6   2   6          0.03          0.02         7.69 o
   8   2   6         17.45         24.01         8.33 o
  10   2   6        283.80        284.94        19.16 o
  12   2   6          1.77          4.29         7.69 o
  14   2   6        144.07        144.65        14.86 o
  16   2   6         29.49         30.26        11.40 o
 -21   3   6        817.95        808.35        42.55 o
 -19   3   6         44.67         64.74        34.99 o
 -17   3   6        137.52        175.93        26.15 o
 -15   3   6         10.68          7.15         8.61 o
 -13   3   6       1239.32       1259.02        34.14 o
 -11   3   6         11.43         16.38        13.24 o
  -9   3   6       2080.12       2074.40        45.32 o
  -7   3   6       1325.63       1274.43        37.00 o
  -5   3   6       1809.62       1737.83        38.12 o
  -3   3   6        537.54        551.22        22.71 o
  -1   3   6       4145.99       4524.20        91.33 o
   1   3   6        541.20        610.85        25.06 o
   3   3   6        475.28        474.94        33.63 o
   5   3   6        301.65        338.87        17.37 o
   7   3   6         25.89         19.10         7.59 o
   9   3   6        125.57        122.57        12.92 o
  11   3   6        404.02        390.32        15.79 o
  13   3   6        218.23        211.44        15.38 o
  15   3   6        192.06        181.28        13.17 o
  17   3   6         10.35         13.73        13.73 o
 -22   4   6         19.65         -1.37         8.74 o
 -20   4   6        245.74        314.30        21.07 o
 -18   4   6        623.73        633.35        24.43 o
 -16   4   6          2.67          9.44         8.39 o
 -14   4   6        633.14        665.11        20.82 o
 -12   4   6      12968.51      13458.60       241.34 o
 -10   4   6       3632.62       3745.48        87.15 o
  -8   4   6       2052.34       1933.67        42.07 o
  -6   4   6       2374.69       2322.18        49.32 o
  -4   4   6       2099.53       1984.28        40.22 o
  -2   4   6         52.33         66.23        10.54 o
   0   4   6       9313.30       9317.28       232.12 o
   2   4   6       4550.15       4603.23       119.17 o
   4   4   6         71.03         70.72        13.00 o
   6   4   6        843.55        865.94        21.84 o
   8   4   6        397.91        377.54        15.33 o
  10   4   6         50.07         50.25         8.85 o
  12   4   6         35.28         43.83        19.39 o
  14   4   6         14.40         10.02         7.92 o
  16   4   6         26.12          3.77         9.56 o
 -21   5   6          1.07          1.37        10.92 o
 -19   5   6         74.91        113.29        21.58 o
 -17   5   6        388.04        370.23        15.26 o
 -15   5   6        173.10        219.53        24.17 o
 -13   5   6         35.51         40.89         8.93 o
 -11   5   6       4850.21       4853.26        89.93 o
  -9   5   6         47.68         43.13         8.12 o
  -7   5   6          3.02          4.22         7.11 o
  -5   5   6       1192.28       1235.02        27.28 o
  -3   5   6        752.43        727.68        19.51 o
  -1   5   6       1843.73       1837.09        49.34 o
   1   5   6         67.79         59.26         9.65 o
   3   5   6       1264.63       1224.25        29.94 o
   5   5   6         19.41         17.95         7.30 o
   7   5   6         92.55         86.67        12.00 o
   9   5   6        105.88        114.53        11.05 o
  11   5   6         81.40         72.94        11.12 o
  13   5   6         87.72         95.74        13.15 o
  15   5   6         12.84          0.51         9.61 o
 -20   6   6          0.23         -4.69        15.79 o
 -18   6   6        552.10        522.93        19.16 o
 -16   6   6          9.87         -7.66        10.54 o
 -14   6   6         27.69         41.03         9.38 o
 -12   6   6        180.78        191.85        14.45 o
 -10   6   6        658.09        718.19        20.63 o
  -8   6   6          1.26          0.64         6.83 o
  -6   6   6       4713.29       4745.95       176.29 o
  -4   6   6       1014.67       1032.34        26.55 o
  -2   6   6         11.86          6.87         8.19 o
   0   6   6        132.26        164.20        15.92 o
   2   6   6          4.76         11.20         7.46 o
   4   6   6       1010.68       1102.87        25.81 o
   6   6   6         51.92         43.32         8.52 o
   8   6   6        332.66        298.86        18.03 o
  10   6   6          0.33         23.90        12.19 o
  12   6   6        156.02        114.22        13.97 o
  14   6   6          0.46         -5.64         9.18 o
 -19   7   6         14.65         12.61        35.66 o
 -17   7   6         27.50         11.63        10.50 o
 -15   7   6          8.49         13.12         8.09 o
 -13   7   6          0.48         -1.80        14.46 o
 -11   7   6        529.69        539.38        20.38 o
  -9   7   6        499.33        498.60        21.01 o
  -7   7   6       3054.16       3076.10        64.64 o
  -5   7   6        423.93        418.54        16.27 o
  -3   7   6        117.41        118.83        16.44 o
  -1   7   6        263.55        269.34        15.56 o
   1   7   6        635.42        596.09        17.28 o
   3   7   6        702.75        768.02        19.15 o
   5   7   6        232.24        229.26        12.85 o
   7   7   6        794.71        745.84        18.83 o
   9   7   6        128.99        157.66        16.52 o
  11   7   6        150.90        157.19        19.26 o
  13   7   6         62.12         41.64        12.86 o
 -18   8   6        372.77        410.40        28.33 o
 -16   8   6        102.47        131.22        22.59 o
 -14   8   6        305.49        331.21        17.44 o
 -12   8   6        725.22        686.95        21.61 o
 -10   8   6       1699.71       1746.14        43.35 o
  -8   8   6        654.60        667.27        20.65 o
  -6   8   6       2503.93       2514.87        59.98 o
  -4   8   6       1013.35       1011.28        28.62 o
  -2   8   6        678.03        727.30        20.34 o
   0   8   6        657.70        666.37        20.60 o
   2   8   6        464.80        466.35        15.48 o
   4   8   6        235.15        246.96        13.83 o
   6   8   6       1318.50       1258.71        29.75 o
   8   8   6        455.41        524.54        19.50 o
  10   8   6         15.47         12.14         7.81 o
  12   8   6        208.58        181.16        16.96 o
  14   8   6          3.24         10.07         7.13 o
 -17   9   6        199.78        172.72        21.73 o
 -15   9   6         88.98        103.92        11.83 o
 -13   9   6        114.68        109.00        14.79 o
 -11   9   6         36.02         16.55        16.41 o
  -9   9   6          4.28          8.81         6.84 o
  -7   9   6        978.01        941.94        23.77 o
  -5   9   6        164.43        181.39        13.03 o
  -3   9   6        821.80        824.00        22.30 o
  -1   9   6          5.24          3.51         6.28 o
   1   9   6          0.63          5.85         6.89 o
   3   9   6         32.88         41.89         6.81 o
   5   9   6        182.91        129.08        14.25 o
   7   9   6          9.57          5.56         7.04 o
   9   9   6        212.62        212.94        14.25 o
  11   9   6          6.22         15.80        10.24 o
 -16  10   6         12.43         14.12        19.83 o
 -14  10   6         84.11        112.39        18.48 o
 -12  10   6        123.67        133.35        13.48 o
 -10  10   6       1554.60       1559.62        36.49 o
  -8  10   6        584.70        514.11        35.76 o
  -6  10   6        154.56        163.39        11.81 o
  -4  10   6        129.80        133.89        11.63 o
  -2  10   6        180.75        194.09        11.74 o
   0  10   6          1.14          4.59         6.50 o
   2  10   6         14.47          9.24         7.03 o
   4  10   6          0.35          0.02         6.84 o
   6  10   6         20.20         13.46         7.24 o
   8  10   6          1.42         -1.96         6.70 o
  10  10   6          8.61          8.83         6.38 o
 -13  11   6          6.03          6.86         7.76 o
 -11  11   6        121.88        137.30        12.12 o
  -9  11   6        261.05        259.55        14.01 o
  -7  11   6          0.81         -2.71         6.46 o
  -5  11   6         11.15         15.13         6.27 o
  -3  11   6        501.54        517.70        19.37 o
  -1  11   6         28.43         36.91         6.24 o
   1  11   6         40.49         35.44         8.02 o
   3  11   6         13.09         15.91         6.55 o
   5  11   6         14.77         14.39         6.86 o
   7  11   6        261.63        269.36        15.69 o
   9  11   6         14.04         10.12         7.02 o
 -12  12   6        245.01        198.35        14.56 o
 -10  12   6          4.95         -3.97         8.57 o
  -8  12   6        699.14        652.92        20.18 o
  -6  12   6        928.60       1000.41        26.51 o
  -4  12   6        319.04        307.90        13.12 o
  -2  12   6        243.24        277.94        13.60 o
   0  12   6        351.48        366.58        15.88 o
   2  12   6          1.12         -0.85         6.53 o
   4  12   6        144.74        152.79        14.66 o
   6  12   6        555.76        592.97        25.01 o
  -9  13   6        210.46        195.25        15.47 o
  -7  13   6          2.80          1.69         7.22 o
  -5  13   6         19.19         16.05        10.25 o
  -3  13   6        225.98        277.27        13.87 o
  -1  13   6          3.22          3.76         6.04 o
   1  13   6          3.56          9.37         5.81 o
   3  13   6        119.94        144.23        11.63 o
 -21   1   7         37.22         18.53         8.74 o
 -19   1   7        164.24        168.94        24.24 o
 -17   1   7        445.13        457.41        30.20 o
 -15   1   7         89.94         81.35        27.45 o
 -13   1   7        403.75        408.97        23.65 o
 -11   1   7        949.48        981.36        33.34 o
  -9   1   7         20.02         36.39        10.57 o
  -7   1   7       1393.68       1402.59        50.92 o
  -5   1   7        365.36        367.66        17.63 o
  -3   1   7        345.74        342.27        16.80 o
  -1   1   7       2724.88       2663.65        51.76 o
   1   1   7       2841.75       2950.53        56.39 o
   3   1   7        726.99        725.53        23.05 o
   5   1   7        200.70        229.55        14.75 o
   7   1   7        236.24        263.04        16.45 o
   9   1   7          0.76         23.22        21.13 o
  11   1   7         55.48         39.71         8.36 o
  13   1   7         43.38         55.41        16.66 o
  15   1   7          3.83          2.58         7.53 o
 -22   2   7        197.68        220.70        23.34 o
 -20   2   7        590.22        571.38        56.96 o
 -18   2   7        402.84        396.71        35.69 o
 -16   2   7        501.99        496.00        28.83 o
 -14   2   7         25.76         39.23         9.96 o
 -12   2   7       1008.67        947.85        28.13 o
 -10   2   7       3850.28       3675.16        85.51 o
  -8   2   7       4433.35       4567.74       104.59 o
  -6   2   7        328.55        389.76        17.37 o
  -4   2   7        899.65        867.17        28.74 o
  -2   2   7       1241.97       1285.73        31.81 o
   0   2   7         26.19         44.62        10.74 o
   2   2   7        576.03        566.24        21.71 o
   4   2   7       5431.71       5674.81       127.31 o
   6   2   7          2.01          4.76         7.95 o
   8   2   7        173.57        174.15        14.39 o
  10   2   7        227.58        257.61        19.40 o
  12   2   7          6.08          9.10         7.58 o
  14   2   7          9.06          3.56         6.38 o
 -21   3   7          3.43         19.22        13.73 o
 -19   3   7         29.94         11.54        13.73 o
 -17   3   7        297.32        317.33        35.97 o
 -15   3   7        951.32        867.45        23.41 o
 -13   3   7         12.55          7.21        10.70 o
 -11   3   7        330.53        339.70        17.10 o
  -9   3   7         92.95         90.45        11.49 o
  -7   3   7        597.95        582.49        20.84 o
  -5   3   7         88.71         80.92        11.16 o
  -3   3   7       1512.07       1627.15        47.01 o
  -1   3   7       1260.22       1283.24        29.75 o
   1   3   7          3.85         15.31         9.57 o
   3   3   7        105.51        103.71        14.35 o
   5   3   7         49.47         46.44        11.92 o
   7   3   7        194.32        205.54        14.00 o
   9   3   7          1.81         -0.47         7.37 o
  11   3   7         29.96         24.93         9.63 o
  13   3   7         10.43         -2.00         7.49 o
  15   3   7         12.19          4.56        12.72 o
 -20   4   7          0.31         36.09        14.46 o
 -18   4   7         84.79        124.47        23.40 o
 -16   4   7         17.14          1.81        10.64 o
 -14   4   7         59.88         33.08         9.25 o
 -12   4   7        929.98        962.54        25.66 o
 -10   4   7        241.88        233.96        15.71 o
  -8   4   7         24.74         23.28         8.65 o
  -6   4   7         11.47         16.70         8.42 o
  -4   4   7        735.11        735.49        20.04 o
  -2   4   7       2398.52       2285.67        45.42 o
   0   4   7          1.97         -3.86        10.74 o
   2   4   7        455.42        447.39        18.72 o
   4   4   7        114.54        115.88        13.55 o
   6   4   7         18.13          9.80         7.85 o
   8   4   7        268.95        305.84        14.57 o
  10   4   7        286.06        253.27        21.84 o
  12   4   7          1.06         -3.95         6.51 o
  14   4   7          0.60         -2.17        14.69 o
 -19   5   7        540.28        530.38        41.54 o
 -17   5   7        279.31        297.96        21.01 o
 -15   5   7        591.69        633.27        20.65 o
 -13   5   7        152.40        176.42        14.27 o
 -11   5   7         57.73         42.55         9.33 o
  -9   5   7        441.44        480.12        17.04 o
  -7   5   7        604.64        594.22        18.39 o
  -5   5   7        654.46        675.32        20.81 o
  -3   5   7       2512.08       2505.02       109.54 o
  -1   5   7       2526.83       2596.70        62.93 o
   1   5   7          6.73         -4.57         8.13 o
   3   5   7        496.59        534.08        22.30 o
   5   5   7        127.52        128.82        13.14 o
   7   5   7        256.60        269.20        14.03 o
   9   5   7        133.07        119.73        14.78 o
  11   5   7        168.77        183.83        12.17 o
  13   5   7        166.32        146.90        15.12 o
 -18   6   7          5.50         13.12         9.86 o
 -16   6   7       1629.99       1763.74        43.02 o
 -14   6   7        127.34        151.18        14.64 o
 -12   6   7          8.77         -5.65         9.07 o
 -10   6   7       1798.15       1854.48        61.77 o
  -8   6   7       7305.73       7897.41       202.61 o
  -6   6   7       1017.91       1082.86        27.90 o
  -4   6   7       6409.91       6401.46       128.29 o
  -2   6   7       2559.30       2718.89        64.46 o
   0   6   7        186.49        188.22        14.51 o
   2   6   7        904.10        903.48        23.39 o
   4   6   7       1991.75       2061.13        38.74 o
   6   6   7        853.27        787.43        25.63 o
   8   6   7        640.14        634.34        19.94 o
  10   6   7        796.70        785.86        21.12 o
  12   6   7        108.15         91.18        14.42 o
  14   6   7         34.58         91.97        26.08 o
 -17   7   7         13.44         -0.57         6.78 o
 -15   7   7        157.00        149.44        13.63 o
 -13   7   7        309.95        330.16        24.27 o
 -11   7   7        128.34        113.52        13.55 o
  -9   7   7       2988.76       3126.73        87.57 o
  -7   7   7       1088.03       1099.05        28.09 o
  -5   7   7        107.35        101.86        12.13 o
  -3   7   7         66.05         62.82        11.00 o
  -1   7   7        931.06        958.08        26.13 o
   1   7   7        519.90        548.70        16.69 o
   3   7   7          9.22         14.29         7.28 o
   5   7   7        690.90        736.49        19.63 o
   7   7   7         92.21         87.71        10.72 o
   9   7   7         59.29         96.24        26.55 o
  11   7   7          6.65          9.01         8.16 o
  13   7   7         52.48        111.18        28.83 o
 -18   8   7         49.45        105.69        32.94 o
 -16   8   7          3.80         12.23         7.69 o
 -14   8   7         22.94         14.82         9.56 o
 -12   8   7         62.81         57.89        12.88 o
 -10   8   7        268.68        263.65        14.48 o
  -8   8   7       2172.68       2385.42        51.47 o
  -6   8   7       1353.69       1397.70        33.45 o
  -4   8   7         63.65         60.19        10.12 o
  -2   8   7        422.42        412.73        15.47 o
   0   8   7        222.72        229.90        12.51 o
   2   8   7        367.79        361.18        14.27 o
   4   8   7          2.68         -2.14         7.85 o
   6   8   7         24.26         16.84         7.74 o
   8   8   7         77.22        125.02        18.41 o
  10   8   7         52.56         90.91        16.80 o
  12   8   7         24.40         19.22         7.76 o
 -17   9   7         44.05         35.69        16.47 o
 -15   9   7        126.51        130.58        13.33 o
 -13   9   7        284.13        295.76        16.14 o
 -11   9   7          4.71         12.08         7.01 o
  -9   9   7         11.83          8.20         6.44 o
  -7   9   7         57.40         69.75         9.41 o
  -5   9   7        201.99        167.60        10.97 o
  -3   9   7        299.25        291.33        12.87 o
  -1   9   7          2.19          5.78         6.35 o
   1   9   7        141.58        156.40        15.03 o
   3   9   7         30.30         17.54         6.72 o
   5   9   7         43.27         43.69         7.72 o
   7   9   7          8.12         -7.18         7.18 o
   9   9   7        261.41        255.43        19.12 o
 -14  10   7        998.65       1124.51        38.33 o
 -12  10   7         23.86         17.49         8.82 o
 -10  10   7        394.08        413.71        16.48 o
  -8  10   7        358.22        346.14        15.17 o
  -6  10   7         12.45         12.96         6.37 o
  -4  10   7         86.87        107.24        12.50 o
  -2  10   7        951.68       1054.14        25.39 o
   0  10   7        180.99        167.19        12.33 o
   2  10   7        213.56        233.21        12.70 o
   4  10   7         81.27        106.24        10.93 o
   6  10   7         38.74         36.15         9.52 o
   8  10   7        201.94        204.12        15.91 o
 -13  11   7        208.80        226.49        14.05 o
 -11  11   7         40.53         31.60         7.58 o
  -9  11   7          0.77         -0.99         5.81 o
  -7  11   7        511.32        497.63        17.03 o
  -5  11   7        204.53        213.89        11.55 o
  -3  11   7        304.37        306.16        12.89 o
  -1  11   7        162.02        198.70        13.49 o
   1  11   7        128.18        130.39        12.88 o
   3  11   7          1.17         -1.37         9.71 o
   5  11   7         30.39         62.38        17.84 o
   7  11   7        107.44        108.48        27.45 o
 -10  12   7         63.77         66.12        11.53 o
  -8  12   7         69.03         56.05        11.92 o
  -6  12   7         48.62         34.55         7.24 o
  -4  12   7         24.50         27.25         6.34 o
  -2  12   7        109.88        143.56        10.26 o
   0  12   7          1.05          0.65         7.53 o
   2  12   7         18.02         13.12         6.09 o
   4  12   7          7.02         19.16         6.24 o
  -3  13   7         13.19         23.32         6.14 o
 -20   0   8        504.10        499.64        30.20 o
 -18   0   8        549.66        474.94        39.81 o
 -16   0   8       2159.25       2215.18       108.44 o
 -14   0   8          2.45          2.75        19.22 o
 -12   0   8        211.37        211.39        30.20 o
 -10   0   8         26.66        102.30        56.96 o
  -8   0   8        250.82        223.74        28.83 o
  -6   0   8       3327.11       3150.21       207.27 o
  -4   0   8       2218.58       2244.68        76.66 o
  -2   0   8        267.70        216.70        20.99 o
   0   0   8        718.51        614.51        26.43 o
   2   0   8         10.65         -3.36        12.86 o
   4   0   8        843.93        784.51        33.93 o
   6   0   8        410.57        412.30        23.77 o
   8   0   8       1393.08       1517.67        54.78 o
  10   0   8          4.81         10.29         9.71 o
  12   0   8         29.59         21.31         9.18 o
  14   0   8         16.66         16.96        15.10 o
 -21   1   8        367.62        431.54        19.88 o
 -19   1   8         30.85         57.14        80.30 o
 -17   1   8        219.90        193.92        23.23 o
 -15   1   8        642.80        641.44        37.75 o
 -13   1   8        251.67        307.40        20.04 o
 -11   1   8       1419.17       1179.43        37.42 o
  -9   1   8        265.32        273.76        26.95 o
  -7   1   8        626.19        692.64        26.37 o
  -5   1   8        233.92        215.19        22.39 o
  -3   1   8        819.73        795.09        23.69 o
  -1   1   8         61.22         48.77         9.42 o
   1   1   8       2156.06       2105.59        51.10 o
   3   1   8        663.52        654.04        21.88 o
   5   1   8        900.18        955.18        27.37 o
   7   1   8          1.18         21.66         7.88 o
   9   1   8         19.04         14.40         7.50 o
  11   1   8        192.01        186.24        11.28 o
  13   1   8         11.13         10.82         5.89 o
 -20   2   8          6.88         43.92        17.84 o
 -18   2   8         23.44         58.93        31.36 o
 -16   2   8         15.46         17.49        12.08 o
 -14   2   8         97.21        102.15        21.49 o
 -12   2   8        232.61        181.61        16.10 o
 -10   2   8        366.57        290.71        37.75 o
  -8   2   8         18.46         10.46        10.45 o
  -6   2   8         26.10         21.96        10.91 o
  -4   2   8          0.20        -10.76        10.76 o
  -2   2   8        219.33        196.75        15.14 o
   0   2   8       1279.82       1296.52        35.39 o
   2   2   8        451.83        477.83        20.20 o
   4   2   8         27.26         49.28        16.60 o
   6   2   8         16.84         16.81         7.55 o
   8   2   8          3.31          8.41         7.08 o
  10   2   8         83.78         80.17        10.77 o
  12   2   8         11.86         12.71         6.17 o
  14   2   8         55.05         69.41        11.02 o
 -19   3   8         12.75         11.78        14.47 o
 -17   3   8         17.93         18.61        12.31 o
 -15   3   8        534.56        504.77        22.29 o
 -13   3   8        219.61        202.28        14.85 o
 -11   3   8       1000.63        894.15        26.84 o
  -9   3   8        607.89        658.52        31.85 o
  -7   3   8         76.42         68.22        11.56 o
  -5   3   8         72.01         87.11        11.86 o
  -3   3   8       1988.12       1905.93        59.24 o
  -1   3   8        338.73        317.05        21.23 o
   1   3   8       4663.17       4758.86       108.09 o
   3   3   8       1849.24       1797.00        44.77 o
   5   3   8        159.92        187.72        13.16 o
   7   3   8         16.00          0.48         6.96 o
   9   3   8        550.45        525.40        17.74 o
  11   3   8         12.32         17.14         6.65 o
  13   3   8        153.00        142.82        13.32 o
 -20   4   8        173.20        163.35        30.20 o
 -18   4   8        108.68        137.30        40.49 o
 -16   4   8        722.60        774.69        27.52 o
 -14   4   8          7.31         10.41         9.76 o
 -12   4   8        983.10        965.64        27.84 o
 -10   4   8        154.66        151.45        14.79 o
  -8   4   8       2014.21       2081.95        52.93 o
  -6   4   8       1655.20       1694.66        42.36 o
  -4   4   8       1175.53       1239.91        30.77 o
  -2   4   8          1.51         20.09        19.90 o
   0   4   8       3371.72       3525.75        95.39 o
   2   4   8        539.88        473.12        20.96 o
   4   4   8        432.16        445.92        15.85 o
   6   4   8       1017.39       1043.48        27.55 o
   8   4   8        478.49        495.96        24.34 o
  10   4   8          6.16          9.65         6.38 o
  12   4   8        300.29        300.30        12.79 o
 -17   5   8          4.34         16.47        20.59 o
 -15   5   8        121.87        166.64        18.64 o
 -13   5   8          1.22         -3.59        10.10 o
 -11   5   8        233.03        231.58        15.47 o
  -9   5   8         16.01         23.18         8.45 o
  -7   5   8       1263.25       1338.68        31.68 o
  -5   5   8       1072.28       1055.01        31.55 o
  -3   5   8         28.68         21.24         9.75 o
  -1   5   8          5.63         -6.88         9.07 o
   1   5   8        352.00        395.32        19.31 o
   3   5   8        456.41        456.05        16.58 o
   5   5   8          3.66          6.10         7.44 o
   7   5   8        194.60        190.26        13.10 o
   9   5   8         68.10         88.89        11.30 o
  11   5   8         14.25         12.34         6.11 o
 -18   6   8         19.10         19.22        28.83 o
 -16   6   8         90.53         80.18        11.57 o
 -14   6   8        225.48        211.50        16.49 o
 -12   6   8        359.21        365.92        29.51 o
 -10   6   8        103.07        123.23        14.41 o
  -8   6   8        552.54        559.73        20.30 o
  -6   6   8         13.51         11.05         7.90 o
  -4   6   8        558.67        548.65        24.45 o
  -2   6   8        830.03        847.70        26.60 o
   0   6   8        175.30        176.08        13.05 o
   2   6   8         19.12         11.41         8.20 o
   4   6   8         17.61         19.31         7.88 o
   6   6   8         61.33         56.82        14.12 o
   8   6   8         35.80         27.85         7.53 o
  10   6   8          0.77          0.47         7.89 o
  12   6   8          0.00         -7.58         7.58 o
 -17   7   8         23.94         21.96        16.47 o
 -15   7   8        454.52        447.30        19.13 o
 -13   7   8        441.09        494.10        20.87 o
 -11   7   8        645.71        640.84        29.30 o
  -9   7   8        358.45        392.09        19.12 o
  -7   7   8         17.19         16.41         9.93 o
  -5   7   8        374.67        368.18        16.68 o
  -3   7   8          5.93         -2.61         8.88 o
  -1   7   8          0.43         -4.83         7.22 o
   1   7   8        196.46        234.37        15.65 o
   3   7   8        406.08        466.47        23.84 o
   5   7   8          0.92          2.89         7.54 o
   7   7   8         33.56         30.90         8.39 o
   9   7   8          4.19         -1.20         7.56 o
  11   7   8         33.02         50.79        35.69 o
 -16   8   8        113.47         86.34        19.90 o
 -14   8   8        248.31        294.15        17.24 o
 -12   8   8        770.96        865.69        30.30 o
 -10   8   8        199.54        208.65        14.25 o
  -8   8   8          5.44          8.80        11.69 o
  -6   8   8       2239.89       2433.14        68.31 o
  -4   8   8       1614.93       1784.00       101.58 o
  -2   8   8        185.33        193.73        18.37 o
   0   8   8       1608.74       1701.58        38.81 o
   2   8   8        354.52        369.17        14.44 o
   4   8   8         28.45         33.01        12.90 o
   6   8   8        197.80        178.38        18.28 o
   8   8   8        270.64        300.55        23.93 o
 -15   9   8        195.45        199.35        12.86 o
 -13   9   8          6.44          3.47        12.35 o
 -11   9   8         31.85         29.73        19.30 o
  -9   9   8        255.76        230.03        17.63 o
  -7   9   8         43.57         36.08         6.67 o
  -5   9   8       1688.58       1784.58        38.97 o
  -3   9   8       1289.10       1360.51        31.09 o
  -1   9   8          3.02          3.29         6.60 o
   1   9   8          3.01          6.33         6.11 o
   3   9   8        185.45        217.32        12.14 o
   5   9   8        144.09        145.32        13.67 o
   7   9   8         40.90         24.77         7.85 o
 -12  10   8          1.65         11.59         8.57 o
 -10  10   8        129.19        116.58        20.36 o
  -8  10   8         92.35         84.99        10.87 o
  -6  10   8         49.89         41.83         6.98 o
  -4  10   8        758.84        791.10        20.40 o
  -2  10   8         55.49         58.58         8.41 o
   0  10   8          2.13         12.20         6.57 o
   2  10   8        131.02        138.05        14.69 o
   4  10   8         74.21         75.09        10.43 o
   6  10   8         26.16         15.79         7.76 o
  -9  11   8        164.21        173.84        15.09 o
  -7  11   8         53.88         39.61         7.04 o
  -5  11   8         87.93        110.97        12.06 o
  -3  11   8        416.17        452.76        18.55 o
  -1  11   8        113.35        110.96        10.26 o
   1  11   8         98.22        113.58        13.87 o
   3  11   8         51.39         54.15        14.05 o
  -4  12   8         26.21         16.13        17.23 o
  -2  12   8         12.02         15.95         6.20 o
 -19   1   9        346.97        292.37        28.83 o
 -17   1   9        267.80        279.62        23.23 o
 -15   1   9          4.51         11.15        17.66 o
 -13   1   9        330.41        316.51        30.88 o
 -11   1   9        463.14        479.77        23.67 o
  -9   1   9        904.42        732.19        30.55 o
  -7   1   9       1981.05       1815.36        52.57 o
  -5   1   9        113.23        130.69        15.85 o
  -3   1   9         10.47         -3.27        10.52 o
  -1   1   9        225.99        241.28        26.66 o
   1   1   9       1175.59       1075.07        29.95 o
   3   1   9       1322.09       1344.63        35.46 o
   5   1   9       3550.36       3520.63        87.93 o
   7   1   9        192.76        193.21        16.05 o
   9   1   9          0.88         -1.88         5.64 o
  11   1   9          6.83          9.07         5.23 o
 -18   2   9        292.16        254.14        36.38 o
 -16   2   9        503.05        599.27        31.01 o
 -14   2   9        439.93        465.34        33.00 o
 -12   2   9       1136.12        987.17        35.12 o
 -10   2   9        541.65        552.58        21.49 o
  -8   2   9        189.12        249.01        19.42 o
  -6   2   9         77.43         50.27        15.33 o
  -4   2   9        873.21        871.59        30.05 o
  -2   2   9        378.45        340.07        30.31 o
   0   2   9        917.58        858.64        27.12 o
   2   2   9        163.24        154.73        14.77 o
   4   2   9        705.95        703.18        21.92 o
   6   2   9         63.84         50.39         8.17 o
   8   2   9          1.38         -0.67         5.98 o
  10   2   9        196.26        204.98        10.77 o
 -17   3   9        135.62        168.38        41.87 o
 -15   3   9         71.02         65.93        15.82 o
 -13   3   9        259.93        276.93        16.47 o
 -11   3   9        407.41        428.27        19.38 o
  -9   3   9          7.73         17.47        10.77 o
  -7   3   9        481.61        477.08        20.38 o
  -5   3   9        667.19        683.35        26.58 o
  -3   3   9        350.13        309.47        37.38 o
  -1   3   9        374.53        344.24        24.57 o
   1   3   9         11.62          6.50        13.67 o
   3   3   9         30.99         21.62         7.37 o
   5   3   9        157.37        166.27        12.90 o
   7   3   9        621.06        610.07        18.66 o
   9   3   9         90.97         94.25         9.97 o
  11   3   9        129.85        134.70         9.34 o
 -16   4   9         58.27         30.20        20.59 o
 -14   4   9          1.78         23.96        13.72 o
 -12   4   9        148.08        140.24        15.00 o
 -10   4   9        108.40        114.66        13.47 o
  -8   4   9        125.79        148.02        15.52 o
  -6   4   9        433.67        431.07        19.20 o
  -4   4   9        322.15        314.28        39.46 o
  -2   4   9          0.02          4.59        12.15 o
   0   4   9        253.27        213.99        16.78 o
   2   4   9        383.56        353.63        15.84 o
   4   4   9         31.69         33.62         8.52 o
   6   4   9          4.00          4.68         7.50 o
   8   4   9        116.79        102.53        10.88 o
  10   4   9         74.48         58.73        11.29 o
 -17   5   9         63.55         35.69        21.96 o
 -15   5   9         16.78         29.51        15.53 o
 -13   5   9         68.28         97.53        13.57 o
 -11   5   9        135.39        136.31        16.61 o
  -9   5   9         11.27         11.85        14.41 o
  -7   5   9        907.18        956.68        31.97 o
  -5   5   9        697.28        809.09        33.93 o
  -3   5   9         21.13         20.19        13.23 o
  -1   5   9         13.97         17.13        15.79 o
   1   5   9          2.56         -8.11         8.38 o
   3   5   9        218.05        251.75        13.93 o
   5   5   9        627.06        623.85        29.29 o
   7   5   9        250.54        265.77        18.43 o
   9   5   9         27.70         20.33         6.45 o
 -16   6   9        294.17        273.56        23.29 o
 -14   6   9        412.85        413.01        18.38 o
 -12   6   9         42.78         40.33        13.06 o
 -10   6   9         72.30         82.90        22.84 o
  -8   6   9        332.57        339.20        20.39 o
  -6   6   9         98.51         95.32        28.94 o
  -4   6   9        620.03        655.91        23.53 o
  -2   6   9        897.75        928.47        29.75 o
   0   6   9         28.10         17.68        10.84 o
   2   6   9        284.12        309.32        15.74 o
   4   6   9        460.64        503.26        19.51 o
   6   6   9          1.26          3.06        10.66 o
   8   6   9        114.30        106.77        12.08 o
 -15   7   9          1.82          5.56        13.04 o
 -13   7   9        152.38        187.07        19.50 o
 -11   7   9        344.58        340.54        43.33 o
  -9   7   9          4.27          6.52         8.19 o
  -7   7   9         20.80         18.62         8.29 o
  -5   7   9          1.55          6.21         9.52 o
  -3   7   9        470.35        502.52        19.34 o
  -1   7   9        246.76        250.74        21.09 o
   1   7   9        195.24        216.59        13.48 o
   3   7   9          0.68          1.64         7.55 o
   5   7   9        133.93        130.25        16.87 o
   7   7   9         32.58         25.94        11.49 o
 -14   8   9          2.49          7.89         7.58 o
 -12   8   9          0.94         -2.92         7.58 o
 -10   8   9          1.90         -0.69         8.41 o
  -8   8   9         78.82         53.60        10.00 o
  -6   8   9        320.75        334.23        14.90 o
  -4   8   9        647.41        660.69        19.19 o
  -2   8   9         53.58         53.09         8.13 o
   0   8   9          0.23          4.63         8.56 o
   2   8   9          7.08          9.65         7.53 o
   4   8   9          1.41         -3.49         7.00 o
   6   8   9          4.93          0.62         8.72 o
 -13   9   9        102.69        111.59        15.10 o
 -11   9   9        428.69        421.03        21.29 o
  -9   9   9          0.12         -6.97         6.97 o
  -7   9   9       1104.50       1102.91        56.10 o
  -5   9   9         56.46         68.20        11.10 o
  -3   9   9         39.93         48.14         7.46 o
  -1   9   9          2.28          9.25         7.24 o
   1   9   9         99.44        111.25        12.58 o
   3   9   9          3.16          6.72        10.29 o
   5   9   9        154.77        156.48        19.22 o
 -10  10   9        565.58        567.96        21.82 o
  -8  10   9        212.53        202.76        15.17 o
  -6  10   9          5.65          4.05         9.40 o
  -4  10   9         28.90         22.19         6.18 o
  -2  10   9        674.95        610.86        27.34 o
   0  10   9        260.69        273.82        15.72 o
   2  10   9        219.16        212.63        32.94 o
 -16   0  10         38.33         35.69        21.96 o
 -14   0  10       1088.19       1099.36        60.40 o
 -12   0  10         71.69         78.24        23.34 o
 -10   0  10        388.43        376.11        38.43 o
  -8   0  10         54.80         38.43        21.96 o
  -6   0  10        747.05        798.75        50.79 o
  -4   0  10        249.78        302.10        47.36 o
  -2   0  10       1083.99       1001.90        54.91 o
   0   0  10        141.03         94.71        26.08 o
   2   0  10          0.86         -7.09        13.73 o
   4   0  10        262.31        203.46        19.74 o
   6   0  10        313.92        365.61        19.88 o
   8   0  10        594.10        558.43        23.29 o
 -17   1  10         48.50         38.43        24.71 o
 -15   1  10        591.26        673.21        30.56 o
 -13   1  10         12.71         19.90        19.90 o
 -11   1  10         87.99         83.30        26.08 o
  -9   1  10        405.77        502.37        36.38 o
  -7   1  10          6.78          8.89        14.27 o
  -5   1  10        416.31        407.79        30.31 o
  -3   1  10       1106.95       1012.82        35.30 o
  -1   1  10          0.64         -3.76        16.47 o
   1   1  10        174.75        168.09        20.39 o
   3   1  10        313.73        306.45        18.43 o
   5   1  10          0.66          1.03         6.18 o
   7   1  10        629.94        647.17        18.18 o
   9   1  10        583.30        566.78        17.83 o
 -16   2  10          4.50         28.78        15.44 o
 -14   2  10          2.60          1.37        15.53 o
 -12   2  10          0.00          0.00        15.53 o
 -10   2  10          8.02          4.08        13.43 o
  -8   2  10        405.95        401.37        28.10 o
  -6   2  10        193.00        233.66        22.90 o
  -4   2  10        163.65        174.93        23.20 o
  -2   2  10          6.34         -6.68        12.66 o
   0   2  10         24.72         16.31        10.55 o
   2   2  10          0.26         -1.33         7.95 o
   4   2  10        465.87        439.78        16.21 o
   6   2  10         51.38         66.60        11.10 o
   8   2  10        184.86        185.66        10.67 o
 -15   3  10        828.08        779.72        34.45 o
 -13   3  10        194.53        243.15        22.79 o
 -11   3  10         57.83         48.78        14.86 o
  -9   3  10        200.89        249.66        19.93 o
  -7   3  10        121.66        117.64        19.77 o
  -5   3  10        448.40        454.35        50.79 o
  -1   3  10        152.33        161.11        18.55 o
   1   3  10          0.89          7.89         8.12 o
   3   3  10          0.92          1.99         7.60 o
   5   3  10          2.25         -2.55         6.92 o
   7   3  10        594.30        606.37        21.99 o
 -14   4  10        477.05        468.07        39.81 o
 -12   4  10        689.60        701.50        25.98 o
 -10   4  10        547.88        588.83        25.89 o
  -8   4  10         27.91         29.37        15.99 o
  -6   4  10        248.58        293.77        26.13 o
  -4   4  10         10.24         20.59        13.73 o
  -2   4  10          3.03         -7.55        12.00 o
   0   4  10        173.91        152.39        17.15 o
   2   4  10        107.75        100.38        11.41 o
   4   4  10         19.96         15.59         6.96 o
   6   4  10        161.37        148.62        12.68 o
   8   4  10          0.52          0.89         5.57 o
 -13   5  10         26.82          9.13         9.65 o
 -11   5  10          5.71         19.69        10.77 o
  -9   5  10        813.68        835.57        30.25 o
  -7   5  10        359.11        377.48        31.57 o
  -5   5  10         25.47          5.49        15.10 o
  -3   5  10        233.47        244.33        21.69 o
  -1   5  10        175.79        191.48        15.46 o
   1   5  10         59.48         79.28        13.19 o
   3   5  10        189.58        193.12        29.99 o
   5   5  10        153.32        140.92        14.07 o
   7   5  10          7.09          8.40         6.78 o
 -14   6  10          3.89        -21.96        21.96 o
 -12   6  10         63.82         77.75        14.87 o
 -10   6  10         50.08         55.82        23.08 o
  -8   6  10          9.14         10.58        19.90 o
  -6   6  10         31.21         39.81        15.10 o
  -4   6  10         29.08         15.60        10.16 o
  -2   6  10        188.88        188.81        18.84 o
   0   6  10          2.39        -10.27        10.27 o
   2   6  10         18.83         22.12         8.36 o
   4   6  10         10.20         24.71         8.74 o
   6   6  10         11.14         93.34        30.20 o
 -13   7  10         52.54         61.07        25.39 o
 -11   7  10        226.55        215.33        30.88 o
  -9   7  10         53.41         42.47        20.40 o
  -7   7  10         67.07         57.77        13.29 o
  -5   7  10        436.49        425.04        21.29 o
  -3   7  10        663.44        681.62        35.05 o
  -1   7  10        320.87        330.72        17.49 o
   1   7  10          1.41         -0.27        12.55 o
   3   7  10        152.07        119.26        17.47 o
   5   7  10         12.12         13.73         9.61 o
 -10   8  10         20.99         34.24        15.79 o
  -8   8  10         69.09         67.65        16.73 o
  -6   8  10        176.06        184.90        14.60 o
  -4   8  10          4.56          9.41         9.35 o
  -2   8  10        203.50        206.67        15.74 o
   0   8  10        292.15        270.10        17.47 o
   2   8  10         26.83         10.98         8.74 o
  -7   9  10         52.51         26.08         9.61 o
  -5   9  10         58.03         78.24        16.47 o
  -3   9  10         61.44         61.77        16.47 o
  -1   9  10         63.88         67.26        16.47 o
 -13   1  11        526.94        477.34        46.67 o
 -11   1  11        515.05        548.58        36.38 o
  -9   1  11         11.12         39.30        18.37 o
  -7   1  11        220.66        144.13        38.43 o
  -5   1  11         21.90         35.69        20.59 o
  -3   1  11          2.83        -13.18        13.71 o
  -1   1  11        123.00         93.71        19.22 o
   1   1  11        442.79        390.75        18.17 o
   3   1  11          0.08          2.96         8.01 o
   5   1  11         48.39         49.92         7.78 o
 -14   2  11        647.35        415.91        49.42 o
 -12   2  11         38.49         60.77        17.78 o
 -10   2  11        521.37        571.02        46.67 o
  -8   2  11        237.17        314.32        28.92 o
  -6   2  11         98.57        312.96        67.26 o
  -4   2  11         30.52         17.84        16.47 o
  -2   2  11        363.97        340.42        28.83 o
   0   2  11          3.32         -9.54         9.54 o
   2   2  11        253.95        237.62        16.25 o
   4   2  11          1.38         -6.43         6.43 o
 -11   3  11         64.53        163.35        41.18 o
  -9   3  11          4.58        145.50        48.04 o
  -7   3  11        134.80         68.63        19.22 o
  -5   3  11        377.39        425.52        31.57 o
  -3   3  11          7.24         20.59        13.73 o
  -1   3  11        224.54        218.39        37.75 o
   1   3  11        150.84        113.08        39.81 o
   3   3  11          0.45         -4.45         7.46 o
   5   3  11          3.31          6.61         7.58 o
 -10   4  11          2.57          8.24        19.22 o
  -8   4  11         97.39         90.59        26.08 o
  -6   4  11         11.41         12.35        15.10 o
  -4   4  11          1.75          1.37        12.35 o
  -2   4  11        207.53        180.84        20.72 o
   0   4  11          0.46         18.70        26.77 o
   2   4  11         62.06         28.38        11.67 o
   4   4  11         18.12         15.01        15.79 o
 -11   5  11        334.46        274.53        30.20 o
  -9   5  11        132.14         94.71        28.83 o
  -7   5  11        141.39        140.01        23.34 o
  -5   5  11        123.60         74.12        19.22 o
  -3   5  11          6.84          9.49        10.39 o
  -1   5  11        604.13        627.32       109.13 o
   1   5  11        417.33        406.77        20.45 o
   3   5  11         25.72          8.24        10.98 o
 -10   6  11       1134.37       1070.53        53.53 o
  -8   6  11        497.43        486.83        48.04 o
  -6   6  11         26.05         21.90        10.16 o
  -4   6  11        155.65        139.00        16.47 o
  -2   6  11         56.63         52.16        15.10 o
   0   6  11         21.00         17.84        10.98 o
  -7   7  11        172.30        177.07        20.59 o
  -5   7  11        584.85        586.12        32.94 o
  -3   7  11         36.81         20.59         9.61 o
  -1   7  11          3.81         -1.37         9.61 o
  -2   0  12          4.92        -35.69        35.69 o
   0   0  12         76.01        133.15        31.57 o
  -3   1  12         95.71         56.28        20.59 o
  -1   1  12         41.74         46.67        16.47 o
   1   1  12         15.36         10.98        13.73 o
  -4   2  12         32.60         -6.86        19.22 o
  -2   2  12         10.13         -5.49        15.10 o
   0   2  12         48.22         19.22        13.73 o
  -5   3  12        421.48        292.37        30.20 o
  -3   3  12        151.08        127.66        23.34 o
  -1   3  12          4.65         10.98        12.35 o
  -6   4  12        676.44        509.25        34.32 o
  -4   4  12        106.99        100.20        21.96 o
                                                
